# Supplementary material for: Longitudinal deep multi-omics profiling in a CLN3Δex7/8 minipig model identifies biomarker signatures of disease
Source: Commun Med (Lond). 2026 Mar 3;6:132. doi: 10.1038/s43856-025-01227-5 (PMC12957377; doi:10.1038/s43856-025-01227-5)
Supplement: Supplementary file 4 — Supplementary Data 1 [file 43856_2025_1227_MOESM4_ESM.xlsx]

## Sheet: Sheet1
Annotation	Category	CategorySize	One	Two	Three	Four	pvalue	OddsRatio	Enrichment	BH	Log2_Odds	Log2_OddsFinite	cluster	fdr
annotation	Disulfide bond	507	239	268	398	1484	1.89e-29	3.32321	1.76794	2.13e-27	1.73258	TRUE	1	1.38e-27
annotation	Secreted	359	173	186	464	1566	1.58e-21	3.13725	1.80729	1.33e-19	1.6495	TRUE	1	8.66e-20
annotation	Signal	887	429	458	208	1294	2.9e-74	5.82222	1.81389	9.76e-72	2.54157	TRUE	1	6.34e-72
annotation	Calcium	174	75	99	562	1653	1.16e-06	2.22741	1.61655	1.7e-05	1.15537	TRUE	1	1.11e-05
annotation	Glycosidase	22	10	12	627	1740	0.053612	2.31168	1.70472	0.1882	1.20894	TRUE	1	0.124904
annotation	Hydrolase	255	78	177	559	1575	0.134627	1.24155	1.14718	0.362954	0.31214	TRUE	1	0.251994
annotation	Membrane	600	193	407	444	1345	0.00052	1.43628	1.20638	0.003847	0.522339	TRUE	1	0.0025
annotation	Metal-binding	372	99	273	538	1479	1	0.996917	0.998088	1	-0.00445	TRUE	1	1
annotation	Transmembrane	417	169	248	468	1504	9.24e-12	2.18917	1.51994	3.11e-10	1.13038	TRUE	1	2.02e-10
annotation	Transmembrane helix	404	167	237	470	1515	1.86e-12	2.27047	1.55029	7.85e-11	1.18299	TRUE	1	5.1e-11
annotation	Cytoplasm	371	48	323	589	1429	7.8e-12	0.360673	0.485226	2.92e-10	-1.47124	TRUE	1	1.9e-10
annotation	Direct protein sequencing	138	32	106	605	1646	0.373114	0.821406	0.869656	0.714429	-0.28383	TRUE	1	0.544084
annotation	Endoplasmic reticulum	83	32	51	605	1701	0.016053	1.76361	1.44593	0.071694	0.818535	TRUE	1	0.04718
annotation	Fatty acid metabolism	8	1	7	636	1745	0.689828	0.392048	0.468799	0.897575	-1.3509	TRUE	1	0.790954
annotation	Glycoprotein	388	206	182	431	1570	2.92e-34	4.12006	1.99119	4.92e-32	2.04266	TRUE	1	3.2e-32
annotation	Golgi apparatus	70	34	36	603	1716	8.61e-05	2.68637	1.82162	0.000806	1.42566	TRUE	1	0.000524
annotation	Isomerase	29	10	19	627	1733	0.397041	1.45447	1.29324	0.72719	0.54049	TRUE	1	0.550329
annotation	Lipid biosynthesis	6	2	4	635	1748	0.660443	1.37618	1.25013	0.876258	0.46067	TRUE	1	0.777619
annotation	Lipid metabolism	44	10	34	627	1718	0.610271	0.805969	0.852362	0.822645	-0.3112	TRUE	1	0.734337
annotation	Nucleus	171	36	135	601	1617	0.088576	0.717539	0.789556	0.271365	-0.47887	TRUE	1	0.186521
annotation	Pyrrolidone carboxylic acid	13	2	11	635	1741	0.533144	0.498603	0.576983	0.787404	-1.00404	TRUE	1	0.674905
annotation	Reference proteome	375	77	298	560	1454	0.003394	0.670994	0.770081	0.020063	-0.57563	TRUE	1	0.013038
annotation	Transport	176	21	155	616	1597	1.3e-06	0.351367	0.44749	1.76e-05	-1.50895	TRUE	1	1.14e-05
annotation		76	11	65	626	1687	0.012304	0.456181	0.54282	0.060976	-1.13232	TRUE	1	0.040217
annotation	3D-structure	106	15	91	622	1661	0.002267	0.440303	0.530716	0.01415	-1.18343	TRUE	1	0.009195
annotation	Ribonucleoprotein	71	5	66	632	1686	3.29e-05	0.20218	0.264112	0.000346	-2.30629	TRUE	1	0.000225
annotation	Ribosomal protein	58	1	57	636	1695	4.8e-07	0.046782	0.064662	8.09e-06	-4.41791	TRUE	1	5.26e-06
annotation	LIM domain	23	0	23	637	1729	0.001315	0	0	0.008763	-4.78851	FALSE	1	0.005695
annotation	Zinc	151	33	118	604	1634	0.183561	0.756673	0.819622	0.445037	-0.40226	TRUE	1	0.3216
annotation	Transcription	24	3	21	634	1731	0.162083	0.390188	0.468799	0.420169	-1.35776	TRUE	1	0.290952
annotation	Transcription regulation	24	3	21	634	1731	0.162083	0.390188	0.468799	0.420169	-1.35776	TRUE	1	0.290952
annotation	RNA-binding	89	9	80	628	1672	0.000128	0.299604	0.379253	0.001169	-1.73887	TRUE	1	0.00076
annotation	Phosphoprotein	334	52	282	585	1470	3.35e-07	0.463487	0.583893	5.93e-06	-1.1094	TRUE	1	3.86e-06
annotation	Endosome	35	5	30	632	1722	0.122235	0.454231	0.53577	0.337648	-1.1385	TRUE	1	0.234819
annotation	GTP-binding	74	1	73	636	1679	3.68e-09	0.036184	0.050681	7.3e-08	-4.78851	TRUE	1	4.74e-08
annotation	Nucleotide-binding	306	26	280	611	1472	4.32e-17	0.223811	0.318661	2.42e-15	-2.15965	TRUE	1	1.58e-15
annotation	ATP-binding	215	23	192	614	1560	3.46e-09	0.304473	0.401205	7.29e-08	-1.71561	TRUE	1	4.73e-08
annotation	Transferase	201	40	161	597	1591	0.024271	0.662215	0.746347	0.096227	-0.59463	TRUE	1	0.06404
annotation	Ubl conjugation pathway	37	2	35	635	1717	0.002096	0.15458	0.202724	0.01351	-2.69358	TRUE	1	0.00878
annotation	Kinase	83	12	71	625	1681	0.010938	0.454704	0.542225	0.055014	-1.137	TRUE	1	0.036293
annotation	Serine/threonine-protein kinase	33	0	33	637	1719	7.08e-05	0	0	0.000697	-4.78851	FALSE	1	0.000453
annotation	Repeat	351	135	216	502	1536	1.5e-07	1.91183	1.44246	2.81e-06	0.934958	TRUE	1	1.82e-06
annotation	Lysosome	30	10	20	627	1732	0.408967	1.38098	1.25013	0.744984	0.465693	TRUE	1	0.563294
annotation	Protease	107	39	68	598	1684	0.024758	1.61473	1.36696	0.097017	0.691297	TRUE	1	0.064548
annotation	Thiol protease	23	3	20	634	1732	0.160983	0.409925	0.489182	0.420169	-1.28657	TRUE	1	0.290952
annotation	Zymogen	36	11	25	626	1727	0.572797	1.21381	1.14595	0.787404	0.279537	TRUE	1	0.700796
annotation	Cell membrane	128	37	91	600	1661	0.539244	1.12552	1.0841	0.787404	0.170587	TRUE	1	0.678703
annotation	EGF-like domain	98	66	32	571	1720	8.53e-18	6.20695	2.52577	5.75e-16	2.63388	TRUE	1	3.73e-16
annotation	Kringle	7	4	3	633	1749	0.086633	3.68162	2.14308	0.267847	1.88034	TRUE	1	0.1842
annotation	Serine protease	42	24	18	613	1734	2.7e-05	3.76905	2.14308	0.000293	1.9142	TRUE	1	0.000191
annotation	Metalloprotease	26	8	18	629	1734	0.656822	1.22515	1.15397	0.876258	0.292963	TRUE	1	0.777619
annotation	Cell cycle	15	0	15	637	1737	0.015911	0	0	0.071694	-4.78851	FALSE	1	0.04718
annotation	Cell division	12	0	12	637	1740	0.044103	0	0	0.156448	-4.78851	FALSE	1	0.103854
annotation	Mitosis	8	0	8	637	1744	0.118827	0	0	0.33651	-4.78851	FALSE	1	0.230293
annotation	Adaptive immunity	19	2	17	635	1735	0.125342	0.321537	0.394778	0.340648	-1.63695	TRUE	1	0.236638
annotation	Immunity	103	57	46	580	1706	3.47e-10	3.64231	2.07546	9.75e-09	1.86486	TRUE	1	6.34e-09
annotation	SH2 domain	25	0	25	637	1727	0.000839	0	0	0.005892	-4.78851	FALSE	1	0.003829
annotation	Tyrosine-protein kinase	18	8	10	629	1742	0.106682	2.21476	1.66684	0.320998	1.14715	TRUE	1	0.220408
annotation	Actin-binding	63	12	51	625	1701	0.194341	0.64046	0.71436	0.459311	-0.64282	TRUE	1	0.329903
annotation	Allosteric enzyme	11	5	6	632	1746	0.175323	2.30131	1.70472	0.43127	1.20245	TRUE	1	0.312161
annotation	Carbohydrate metabolism	26	6	20	631	1732	0.825021	0.823525	0.865475	1	-0.28012	TRUE	1	0.898903
annotation	Glycogen metabolism	8	0	8	637	1744	0.118827	0	0	0.33651	-4.78851	FALSE	1	0.230293
annotation	Glycosyltransferase	36	17	19	620	1733	0.007428	2.49982	1.77102	0.039733	1.32182	TRUE	1	0.026237
annotation	Pyridoxal phosphate	7	0	7	637	1745	0.200352	0	0	0.459311	-4.78851	FALSE	1	0.329903
annotation	Signal-anchor	40	22	18	615	1734	0.000178	3.44392	2.06272	0.001541	1.78405	TRUE	1	0.001001
annotation	Zinc-finger	54	1	53	636	1699	1.25e-06	0.050431	0.069452	1.75e-05	-4.30955	TRUE	1	1.14e-05
annotation	Coiled coil	252	36	216	601	1536	8.46e-07	0.426084	0.53577	1.36e-05	-1.23079	TRUE	1	8.82e-06
annotation	Immunoglobulin domain	42	26	16	611	1736	1.39e-06	4.61322	2.32167	1.8e-05	2.20577	TRUE	1	1.17e-05
annotation	Receptor	47	20	27	617	1725	0.018606	2.07029	1.59591	0.076466	1.04984	TRUE	1	0.050305
annotation	Cleavage on pair of basic residues	50	22	28	615	1724	0.008796	2.20175	1.65017	0.046319	1.13865	TRUE	1	0.030578
annotation	Growth factor	26	10	16	627	1736	0.182806	1.73001	1.44246	0.445037	0.790779	TRUE	1	0.3216
annotation	Hormone	14	2	12	635	1740	0.377629	0.456802	0.53577	0.714949	-1.13036	TRUE	1	0.544084
annotation	Inflammatory response	15	5	10	632	1742	0.562539	1.37797	1.25013	0.787404	0.462541	TRUE	1	0.696023
annotation	Innate immunity	79	54	25	583	1727	3.89e-15	6.39242	2.56356	1.87e-13	2.67636	TRUE	1	1.22e-13
annotation	Leucine-rich repeat	34	18	16	619	1736	0.001261	3.15323	1.9855	0.008673	1.65683	TRUE	1	0.005636
annotation	Lipoprotein	59	14	45	623	1707	0.657866	0.852494	0.889924	0.876258	-0.23024	TRUE	1	0.777619
annotation	Heme	16	5	11	632	1741	0.77667	1.25206	1.172	0.98769	0.324304	TRUE	1	0.863404
annotation	Iron	36	11	25	626	1727	0.572797	1.21381	1.14595	0.787404	0.279537	TRUE	1	0.700796
annotation	WD repeat	28	3	25	634	1727	0.054997	0.326967	0.401828	0.191071	-1.61278	TRUE	1	0.126782
annotation	Copper	19	10	9	627	1743	0.016623	3.08704	1.97389	0.071694	1.62623	TRUE	1	0.04718
annotation	Ion transport	43	6	37	631	1715	0.057093	0.440862	0.523311	0.194346	-1.1816	TRUE	1	0.1289
annotation	Translocase	9	0	9	637	1743	0.123717	0	0	0.338965	-4.78851	FALSE	1	0.2356
annotation	Alternative splicing	16	5	11	632	1741	0.77667	1.25206	1.172	0.98769	0.324304	TRUE	1	0.863404
annotation	Extracellular matrix	68	44	24	593	1728	2.89e-11	5.33777	2.42672	8.86e-10	2.41624	TRUE	1	5.75e-10
annotation	Proteoglycan	15	10	5	627	1747	0.001326	5.56776	2.50026	0.008763	2.4771	TRUE	1	0.005695
annotation	Acetylation	185	17	168	620	1584	1.25e-09	0.258653	0.344631	3.01e-08	-1.95091	TRUE	1	1.95e-08
annotation	Heparin-binding	21	8	13	629	1739	0.224945	1.70094	1.42872	0.512205	0.766329	TRUE	1	0.367633
annotation	Chromosome	14	0	14	637	1738	0.028002	0	0	0.107235	-4.78851	FALSE	1	0.071308
annotation	DNA-binding	27	1	26	636	1726	0.003708	0.10443	0.138903	0.021182	-3.2594	TRUE	1	0.013765
annotation	Ubl conjugation	80	6	74	631	1678	1.64e-05	0.215698	0.281279	0.000184	-2.21292	TRUE	1	0.00012
annotation	Aminoacyl-tRNA synthetase	15	1	14	636	1738	0.137411	0.195273	0.250026	0.36752	-2.35644	TRUE	1	0.255026
annotation	Ligase	33	3	30	634	1722	0.017607	0.271698	0.340945	0.073252	-1.87992	TRUE	1	0.048198
annotation	Protein biosynthesis	48	1	47	636	1705	8.41e-06	0.057069	0.078133	0.000101	-4.13114	TRUE	1	6.58e-05
annotation	SH3 domain	55	4	51	633	1701	0.000525	0.210843	0.272756	0.003847	-2.24576	TRUE	1	0.0025
annotation	Lipid-binding	20	6	14	631	1738	0.79977	1.18032	1.12512	1	0.23918	TRUE	1	0.880149
annotation	ANK repeat	16	2	14	635	1738	0.263578	0.39115	0.468799	0.584381	-1.35421	TRUE	1	0.418288
annotation	Calmodulin-binding	14	2	12	635	1740	0.377629	0.456802	0.53577	0.714949	-1.13036	TRUE	1	0.544084
annotation	Methylation	56	7	49	630	1703	0.013917	0.386309	0.468799	0.067974	-1.37217	TRUE	1	0.044822
annotation	Motor protein	27	0	27	637	1725	0.000293	0	0	0.002298	-4.78851	FALSE	1	0.001493
annotation	Muscle protein	23	1	22	636	1730	0.015114	0.123701	0.163061	0.070988	-3.01507	TRUE	1	0.046782
annotation	Myosin	16	0	16	637	1736	0.009572	0	0	0.048877	-4.78851	FALSE	1	0.032251
annotation	Blood coagulation	19	10	9	627	1743	0.016623	3.08704	1.97389	0.071694	1.62623	TRUE	1	0.04718
annotation	Gamma-carboxyglutamic acid	14	12	2	625	1750	6.25e-06	16.7839	3.21462	7.8e-05	4.06901	TRUE	1	5.07e-05
annotation	Hemostasis	19	10	9	627	1743	0.016623	3.08704	1.97389	0.071694	1.62623	TRUE	1	0.04718
annotation	Cell junction	18	3	15	634	1737	0.430515	0.54805	0.625065	0.752573	-0.86762	TRUE	1	0.585607
annotation	FAD	13	5	8	632	1744	0.350208	1.72424	1.44246	0.67704	0.78596	TRUE	1	0.51675
annotation	Flavoprotein	13	5	8	632	1744	0.350208	1.72424	1.44246	0.67704	0.78596	TRUE	1	0.51675
annotation	GTPase activation	14	0	14	637	1738	0.028002	0	0	0.107235	-4.78851	FALSE	1	0.071308
annotation	Protease inhibitor	30	16	14	621	1738	0.00265	3.19657	2.00021	0.016237	1.67653	TRUE	1	0.010551
annotation	Serine protease inhibitor	25	14	11	623	1741	0.002125	3.55441	2.10022	0.01351	1.82961	TRUE	1	0.00878
annotation	Oxidoreductase	97	23	74	614	1678	0.558868	0.849476	0.889268	0.787404	-0.23536	TRUE	1	0.695409
annotation	Glycolysis	21	6	15	631	1737	0.807308	1.10108	1.07154	1	0.138913	TRUE	1	0.884002
annotation	Apoptosis	18	1	17	636	1735	0.056659	0.16054	0.208355	0.194346	-2.63899	TRUE	1	0.1289
annotation	Cell projection	38	6	32	631	1720	0.141917	0.511206	0.592167	0.376584	-0.96802	TRUE	1	0.261176
annotation	Differentiation	24	8	16	629	1736	0.487453	1.37977	1.25013	0.787404	0.464427	TRUE	1	0.627954
annotation	Myristate	13	4	9	633	1743	0.75549	1.22373	1.15397	0.968061	0.291287	TRUE	1	0.848473
annotation	Neurogenesis	7	3	4	634	1748	0.392394	2.06717	1.60731	0.726575	1.04766	TRUE	1	0.550329
annotation	Protein transport	67	0	67	637	1685	1.04e-09	0	0	2.71e-08	-4.78851	FALSE	1	1.76e-08
annotation	Isopeptide bond	64	2	62	635	1690	9.25e-07	0.085897	0.1172	1.42e-05	-3.54126	TRUE	1	9.21e-06
annotation	Helicase	12	0	12	637	1740	0.044103	0	0	0.156448	-4.78851	FALSE	1	0.103854
annotation	Annexin	7	0	7	637	1745	0.200352	0	0	0.459311	-4.78851	FALSE	1	0.329903
annotation	Calcium/phospholipid-binding	7	0	7	637	1745	0.200352	0	0	0.459311	-4.78851	FALSE	1	0.329903
annotation	Manganese	29	10	19	627	1733	0.397041	1.45447	1.29324	0.72719	0.54049	TRUE	1	0.550329
annotation	Proteasome	35	16	19	621	1733	0.018849	2.34907	1.71446	0.076533	1.23209	TRUE	1	0.050341
annotation	mRNA processing	24	5	19	632	1733	0.645962	0.721711	0.781332	0.867287	-0.47051	TRUE	1	0.773036
annotation	mRNA splicing	20	5	15	632	1737	1	0.916173	0.937598	1	-0.12631	TRUE	1	1
annotation	Spliceosome	13	5	8	632	1744	0.350208	1.72424	1.44246	0.67704	0.78596	TRUE	1	0.51675
annotation	NADP	30	3	27	634	1725	0.037619	0.302404	0.375039	0.142443	-1.72545	TRUE	1	0.094695
annotation	Cytoskeleton	76	5	71	632	1681	9.35e-06	0.187387	0.246736	0.000109	-2.4159	TRUE	1	7.06e-05
annotation	Dynein	8	0	8	637	1744	0.118827	0	0	0.33651	-4.78851	FALSE	1	0.230293
annotation	Microtubule	27	0	27	637	1725	0.000293	0	0	0.002298	-4.78851	FALSE	1	0.001493
annotation	Aminopeptidase	8	2	6	635	1746	1	0.916569	0.937598	1	-0.12568	TRUE	1	1
annotation	Sushi	40	29	11	608	1741	1.38e-09	7.53991	2.71903	3.1e-08	2.91455	TRUE	1	2.02e-08
annotation	Coated pit	9	1	8	636	1744	0.459399	0.34286	0.41671	0.752573	-1.54431	TRUE	1	0.595316
annotation	Cytoplasmic vesicle	37	5	32	632	1720	0.089737	0.425355	0.50681	0.272445	-1.23326	TRUE	1	0.187166
annotation	Magnesium	62	10	52	627	1700	0.059091	0.521527	0.604902	0.199136	-0.93919	TRUE	1	0.13205
annotation	Protein phosphatase	24	9	15	628	1737	0.247022	1.65916	1.4064	0.558701	0.730457	TRUE	1	0.400725
annotation	Rotamase	11	2	9	635	1743	0.737692	0.610057	0.68189	0.948863	-0.71298	TRUE	1	0.832755
annotation	Lyase	27	5	22	632	1730	0.390228	0.622206	0.694517	0.726575	-0.68454	TRUE	1	0.550329
annotation	Calcium transport	8	2	6	635	1746	1	0.916569	0.937598	1	-0.12568	TRUE	1	1
annotation	Ion channel	9	1	8	636	1744	0.459399	0.34286	0.41671	0.752573	-1.54431	TRUE	1	0.595316
annotation	Voltage-gated channel	6	1	5	636	1747	1	0.549468	0.625065	1	-0.86389	TRUE	1	1
annotation	Acute phase	8	3	5	634	1747	0.446539	1.65293	1.4064	0.752573	0.725023	TRUE	1	0.593349
annotation	Antibiotic	13	2	11	635	1741	0.533144	0.498603	0.576983	0.787404	-1.00404	TRUE	1	0.674905
annotation	Antimicrobial	16	2	14	635	1738	0.263578	0.39115	0.468799	0.584381	-1.35421	TRUE	1	0.418288
annotation	Antioxidant	6	1	5	636	1747	1	0.549468	0.625065	1	-0.86389	TRUE	1	1
annotation	Activator	10	2	8	635	1744	1	0.686734	0.750078	1	-0.54218	TRUE	1	1
annotation	Angiogenesis	7	3	4	634	1748	0.392394	2.06717	1.60731	0.726575	1.04766	TRUE	1	0.550329
annotation	Developmental protein	32	11	21	626	1731	0.31834	1.44818	1.2892	0.668811	0.534244	TRUE	1	0.490961
annotation	Endonuclease	7	0	7	637	1745	0.200352	0	0	0.459311	-4.78851	FALSE	1	0.329903
annotation	Hydroxylation	23	13	10	624	1742	0.003013	3.6268	2.11979	0.018135	1.8587	TRUE	1	0.011785
annotation	Nitration	6	0	6	637	1746	0.351579	0	0	0.67704	-4.78851	FALSE	1	0.51675
annotation	Nuclease	8	0	8	637	1744	0.118827	0	0	0.33651	-4.78851	FALSE	1	0.230293
annotation	Translation regulation	10	0	10	637	1742	0.071455	0	0	0.225051	-4.78851	FALSE	1	0.154938
annotation	Purine biosynthesis	6	1	5	636	1747	1	0.549468	0.625065	1	-0.86389	TRUE	1	1
annotation	Cell adhesion	71	35	36	602	1716	5.23e-05	2.76992	1.84878	0.000534	1.46985	TRUE	1	0.000347
annotation	Transducer	23	1	22	636	1730	0.015114	0.123701	0.163061	0.070988	-3.01507	TRUE	1	0.046782
annotation	Prenylation	19	3	16	634	1736	0.434146	0.513513	0.592167	0.752573	-0.96153	TRUE	1	0.586901
annotation	Mitochondrion	63	7	56	630	1696	0.003542	0.336653	0.41671	0.020581	-1.57067	TRUE	1	0.013375
annotation	Mitochondrion outer membrane	9	3	6	634	1746	0.707563	1.37677	1.25013	0.91711	0.461292	TRUE	1	0.807064
annotation	NAD	36	7	29	630	1723	0.447044	0.660286	0.729243	0.752573	-0.59884	TRUE	1	0.593349
annotation	Initiation factor	26	0	26	637	1726	0.00048	0	0	0.003679	-4.78851	FALSE	1	0.002391
annotation	Integrin	12	0	12	637	1740	0.044103	0	0	0.156448	-4.78851	FALSE	1	0.103854
annotation	Electron transport	7	1	6	636	1746	0.682814	0.457654	0.53577	0.895364	-1.12767	TRUE	1	0.790954
annotation	Redox-active center	14	7	7	630	1745	0.065261	2.76845	1.8752	0.215618	1.46908	TRUE	1	0.144365
annotation	Lipid degradation	16	3	13	634	1739	0.581791	0.633055	0.703199	0.787404	-0.6596	TRUE	1	0.703935
annotation	ER-Golgi transport	16	0	16	637	1736	0.009572	0	0	0.048877	-4.78851	FALSE	1	0.032251
annotation	Wnt signaling pathway	8	0	8	637	1744	0.118827	0	0	0.33651	-4.78851	FALSE	1	0.230293
annotation	Nucleotidyltransferase	6	0	6	637	1746	0.351579	0	0	0.67704	-4.78851	FALSE	1	0.51675
annotation	Hydrogen ion transport	12	0	12	637	1740	0.044103	0	0	0.156448	-4.78851	FALSE	1	0.103854
annotation	Palmitate	13	3	10	634	1742	1	0.824359	0.865475	1	-0.27865	TRUE	1	1
annotation	Elongation factor	7	0	7	637	1745	0.200352	0	0	0.459311	-4.78851	FALSE	1	0.329903
annotation	Sulfation	14	4	10	633	1742	1	1.10076	1.07154	1	0.138494	TRUE	1	1
annotation	Mitogen	13	5	8	632	1744	0.350208	1.72424	1.44246	0.67704	0.78596	TRUE	1	0.51675
annotation	Peroxidase	9	1	8	636	1744	0.459399	0.34286	0.41671	0.752573	-1.54431	TRUE	1	0.595316
annotation	Synapse	11	4	7	633	1745	0.497553	1.57494	1.36378	0.787404	0.655293	TRUE	1	0.637216
annotation	Cholesterol metabolism	7	5	2	632	1750	0.017019	6.91455	2.67885	0.071694	2.78964	TRUE	1	0.04718
annotation	Steroid metabolism	7	5	2	632	1750	0.017019	6.91455	2.67885	0.071694	2.78964	TRUE	1	0.04718
annotation	Sterol metabolism	7	5	2	632	1750	0.017019	6.91455	2.67885	0.071694	2.78964	TRUE	1	0.04718
annotation	Autophagy	8	1	7	636	1745	0.689828	0.392048	0.468799	0.897575	-1.3509	TRUE	1	0.790954
annotation	Laminin EGF-like domain	14	8	6	629	1746	0.015167	3.69866	2.14308	0.070988	1.887	TRUE	1	0.046782
annotation	Stress response	7	1	6	636	1746	0.682814	0.457654	0.53577	0.895364	-1.12767	TRUE	1	0.790954
annotation	Collagen	14	11	3	626	1749	7.24e-05	10.2325	2.94674	0.000697	3.35508	TRUE	1	0.000453
annotation	Lectin	31	17	14	620	1738	0.000824	3.40182	2.05667	0.005892	1.76631	TRUE	1	0.003829
annotation	Chemotaxis	25	3	22	634	1730	0.113117	0.372184	0.450047	0.33651	-1.42591	TRUE	1	0.230293
annotation	Cytokine	30	5	25	632	1727	0.298136	0.546622	0.625065	0.639948	-0.87138	TRUE	1	0.469725
annotation	Amidation	10	0	10	637	1742	0.071455	0	0	0.225051	-4.78851	FALSE	1	0.154938
annotation	Oxygen transport	6	1	5	636	1747	1	0.549468	0.625065	1	-0.86389	TRUE	1	1
annotation	Chaperone	31	6	25	631	1727	0.419223	0.656995	0.725882	0.752573	-0.60605	TRUE	1	0.573811
annotation	HDL	8	3	5	634	1747	0.446539	1.65293	1.4064	0.752573	0.725023	TRUE	1	0.593349
annotation	Complement pathway	15	11	4	626	1748	0.000206	7.67013	2.75029	0.001719	2.93925	TRUE	1	0.001117
annotation	Cytolysis	6	5	1	632	1751	0.006228	13.8326	3.12533	0.033851	3.79	TRUE	1	0.022359
annotation	Membrane attack complex	6	5	1	632	1751	0.006228	13.8326	3.12533	0.033851	3.79	TRUE	1	0.022359
annotation	Acyltransferase	9	1	8	636	1744	0.459399	0.34286	0.41671	0.752573	-1.54431	TRUE	1	0.595316
annotation	Complement alternate pathway	7	4	3	633	1749	0.086633	3.68162	2.14308	0.267847	1.88034	TRUE	1	0.1842
annotation	DNA damage	10	1	9	636	1743	0.306634	0.3046	0.375039	0.64991	-1.71501	TRUE	1	0.476262
annotation	DNA repair	10	1	9	636	1743	0.306634	0.3046	0.375039	0.64991	-1.71501	TRUE	1	0.476262
annotation	SH3-binding	7	1	6	636	1746	0.682814	0.457654	0.53577	0.895364	-1.12767	TRUE	1	0.790954
annotation	Cilium	6	1	5	636	1747	1	0.549468	0.625065	1	-0.86389	TRUE	1	1
annotation	Endocytosis	17	4	13	633	1739	1	0.845364	0.882445	1	-0.24235	TRUE	1	1
annotation	Mitochondrion inner membrane	16	2	14	635	1738	0.263578	0.39115	0.468799	0.584381	-1.35421	TRUE	1	0.418288
annotation	Transit peptide	29	0	29	637	1723	0.000176	0	0	0.001541	-4.78851	FALSE	1	0.001001
annotation	Dioxygenase	7	3	4	634	1748	0.392394	2.06717	1.60731	0.726575	1.04766	TRUE	1	0.550329
annotation	TPR repeat	18	4	14	633	1738	0.794271	0.784558	0.833421	1	-0.35005	TRUE	1	0.878512
annotation	Actin capping	10	3	7	634	1745	0.731984	1.17947	1.12512	0.945129	0.238137	TRUE	1	0.830593
annotation	Chloride	6	1	5	636	1747	1	0.549468	0.625065	1	-0.86389	TRUE	1	1
annotation	Tricarboxylic acid cycle	11	0	11	637	1741	0.043581	0	0	0.156448	-4.78851	FALSE	1	0.103854
annotation	Lipid transport	14	5	9	632	1743	0.54349	1.53187	1.33943	0.787404	0.615297	TRUE	1	0.680138
annotation	Guanine-nucleotide releasing factor	11	0	11	637	1741	0.043581	0	0	0.156448	-4.78851	FALSE	1	0.103854
annotation	Oxidation	7	2	5	635	1747	1	1.10044	1.07154	1	0.138078	TRUE	1	1
annotation	S-nitrosylation	6	1	5	636	1747	1	0.549468	0.625065	1	-0.86389	TRUE	1	1
annotation	Multifunctional enzyme	10	2	8	635	1744	1	0.686734	0.750078	1	-0.54218	TRUE	1	1
annotation	Basement membrane	11	9	2	628	1750	0.000209	12.5247	3.0685	0.001719	3.6467	TRUE	1	0.001117
annotation	Schiff base	6	3	3	634	1749	0.196371	2.75729	1.8752	0.459311	1.46325	TRUE	1	0.329903
annotation	Iron-sulfur	6	0	6	637	1746	0.351579	0	0	0.67704	-4.78851	FALSE	1	0.51675
annotation	Sarcoplasmic reticulum	7	2	5	635	1747	1	1.10044	1.07154	1	0.138078	TRUE	1	1
annotation	Intermediate filament	16	3	13	634	1739	0.581791	0.633055	0.703199	0.787404	-0.6596	TRUE	1	0.703935
annotation	Growth factor binding	7	0	7	637	1745	0.200352	0	0	0.459311	-4.78851	FALSE	1	0.329903
annotation	Keratin	8	0	8	637	1744	0.118827	0	0	0.33651	-4.78851	FALSE	1	0.230293
annotation	Disulfide bond	507	27	480	505	1377	1.56e-30	0.153477	0.239144	1.76e-28	-2.7039	TRUE	2	1.14e-28
annotation	Secreted	359	6	353	526	1504	9.39e-34	0.04863	0.075052	1.58e-31	-4.36202	TRUE	2	1.03e-31
annotation	Signal	887	48	839	484	1018	8.16e-61	0.120427	0.243009	2.75e-58	-3.05377	TRUE	2	1.79e-58
annotation	Calcium	174	32	142	500	1715	0.219325	0.773046	0.825858	0.558674	-0.37137	TRUE	2	0.405411
annotation	Glycosidase	22	0	22	532	1835	0.007581	0	0	0.058061	-4.37777	FALSE	2	0.037731
annotation	Hydrolase	255	51	204	481	1653	0.381763	0.859205	0.89812	0.741133	-0.21893	TRUE	2	0.564906
annotation	Membrane	600	164	436	368	1421	0.000806	1.45222	1.22743	0.008761	0.538259	TRUE	2	0.005693
annotation	Metal-binding	372	88	284	444	1573	0.497768	1.09772	1.06229	0.876677	0.134505	TRUE	2	0.683593
annotation	Transmembrane	417	84	333	448	1524	0.270938	0.858171	0.904582	0.661638	-0.22066	TRUE	2	0.478511
annotation	Transmembrane helix	404	84	320	448	1537	0.470667	0.900618	0.933689	0.853365	-0.15101	TRUE	2	0.660528
annotation	Cytoplasm	371	142	229	390	1628	1.98e-14	2.58729	1.71877	1.11e-12	1.37144	TRUE	2	7.24e-13
annotation	Direct protein sequencing	138	22	116	510	1741	0.072816	0.647559	0.715893	0.256837	-0.62692	TRUE	2	0.178033
annotation	Endoplasmic reticulum	83	17	66	515	1791	0.788699	0.895804	0.919762	1	-0.15874	TRUE	2	0.918751
annotation	Fatty acid metabolism	8	2	6	530	1851	1	1.1641	1.12265	1	0.219222	TRUE	2	1
annotation	Glycoprotein	388	27	361	505	1496	3.42e-18	0.221673	0.31249	2.88e-16	-2.1735	TRUE	2	1.87e-16
annotation	Golgi apparatus	70	14	56	518	1801	0.770689	0.869259	0.89812	1	-0.20214	TRUE	2	0.907424
annotation	Isomerase	29	11	18	521	1839	0.068234	2.15628	1.70333	0.247257	1.10854	TRUE	2	0.171762
annotation	Lipid biosynthesis	6	1	5	531	1852	1	0.697654	0.748434	1	-0.51942	TRUE	2	1
annotation	Lipid metabolism	44	14	30	518	1827	0.142135	1.64556	1.42883	0.416518	0.718576	TRUE	2	0.296453
annotation	Nucleus	171	31	140	501	1717	0.214499	0.758961	0.814086	0.556845	-0.3979	TRUE	2	0.403593
annotation	Pyrrolidone carboxylic acid	13	1	12	531	1845	0.320029	0.289646	0.345431	0.733671	-1.78764	TRUE	2	0.539125
annotation	Reference proteome	375	76	299	456	1558	0.34397	0.868506	0.910095	0.741133	-0.20339	TRUE	2	0.547397
annotation	Transport	176	60	116	472	1741	0.000214	1.90737	1.53089	0.002676	0.931587	TRUE	2	0.001739
annotation		76	18	58	514	1799	0.779402	1.08618	1.06356	1	0.119264	TRUE	2	0.912776
annotation	3D-structure	106	14	92	518	1765	0.022688	0.518597	0.593098	0.12743	-0.94732	TRUE	2	0.082811
annotation	Ribonucleoprotein	71	1	70	531	1787	6.11e-07	0.048102	0.063248	1.59e-05	-4.37777	TRUE	2	1.03e-05
annotation	Ribosomal protein	58	1	57	531	1800	9.14e-06	0.059501	0.077424	0.000171	-4.07094	TRUE	2	0.000111
annotation	LIM domain	23	9	14	523	1843	0.073164	2.26445	1.75719	0.256837	1.17916	TRUE	2	0.178033
annotation	Zinc	151	37	114	495	1743	0.480716	1.14276	1.10035	0.861708	0.192519	TRUE	2	0.666308
annotation	Transcription	24	8	16	524	1841	0.215618	1.7562	1.49687	0.556845	0.812459	TRUE	2	0.403593
annotation	Transcription regulation	24	8	16	524	1841	0.215618	1.7562	1.49687	0.556845	0.812459	TRUE	2	0.403593
annotation	RNA-binding	89	17	72	515	1785	0.518106	0.818434	0.857755	0.876677	-0.28906	TRUE	2	0.696105
annotation	Phosphoprotein	334	106	228	426	1629	1.42e-05	1.77723	1.42516	0.000239	0.829633	TRUE	2	0.000156
annotation	Endosome	35	16	19	516	1838	0.001789	2.99785	2.05285	0.016746	1.58393	TRUE	2	0.010882
annotation	GTP-binding	74	32	42	500	1815	4.63e-05	2.76421	1.94188	0.000744	1.46687	TRUE	2	0.000483
annotation	Nucleotide-binding	306	122	184	410	1673	7.24e-14	2.70418	1.79037	3.49e-12	1.43519	TRUE	2	2.27e-12
annotation	ATP-binding	215	85	130	447	1727	1.8e-09	2.52511	1.77535	6.07e-08	1.33635	TRUE	2	3.95e-08
annotation	Transferase	201	58	143	474	1714	0.021307	1.46639	1.2958	0.121702	0.552266	TRUE	2	0.079088
annotation	Ubl conjugation pathway	37	7	30	525	1827	0.841946	0.81207	0.849573	1	-0.30032	TRUE	2	0.950444
annotation	Kinase	83	36	47	496	1810	1.18e-05	2.79348	1.94773	0.00021	1.48206	TRUE	2	0.000136
annotation	Serine/threonine-protein kinase	33	14	19	518	1838	0.009737	2.61321	1.9051	0.069814	1.38583	TRUE	2	0.045369
annotation	Repeat	351	64	287	468	1570	0.051757	0.748144	0.818799	0.189588	-0.41861	TRUE	2	0.131799
annotation	Lysosome	30	6	24	526	1833	1	0.871247	0.89812	1	-0.19885	TRUE	2	1
annotation	Protease	107	12	95	520	1762	0.004056	0.42811	0.503619	0.034175	-1.22395	TRUE	2	0.022208
annotation	Thiol protease	23	4	19	528	1838	0.801286	0.732949	0.780974	1	-0.44822	TRUE	2	0.928474
annotation	Zymogen	36	4	32	528	1825	0.154721	0.432157	0.498956	0.449492	-1.21037	TRUE	2	0.31966
annotation	Cell membrane	128	35	93	497	1764	0.156713	1.33558	1.2279	0.451387	0.417469	TRUE	2	0.320749
annotation	EGF-like domain	98	2	96	530	1761	7.34e-09	0.069257	0.091645	2.25e-07	-3.85189	TRUE	2	1.46e-07
annotation	Kringle	7	0	7	532	1850	0.359932	0	0	0.741133	-4.37777	FALSE	2	0.547397
annotation	Serine protease	42	1	41	531	1816	0.000527	0.083455	0.106919	0.006128	-3.58286	TRUE	2	0.003983
annotation	Metalloprotease	26	5	21	527	1836	0.81691	0.829557	0.863577	1	-0.26959	TRUE	2	0.931889
annotation	Cell cycle	15	9	6	523	1851	0.001718	5.3039	2.69436	0.016543	2.40705	TRUE	2	0.010751
annotation	Cell division	12	8	4	524	1853	0.001207	7.06486	2.99373	0.012331	2.82066	TRUE	2	0.008013
annotation	Mitosis	8	5	3	527	1854	0.016476	5.85765	2.80663	0.100952	2.55032	TRUE	2	0.065604
annotation	Adaptive immunity	19	10	9	522	1848	0.00356	3.93095	2.36347	0.031573	1.97488	TRUE	2	0.020518
annotation	Immunity	103	16	87	516	1770	0.114596	0.630975	0.697569	0.367799	-0.66434	TRUE	2	0.258727
annotation	SH2 domain	25	21	4	511	1853	7.37e-11	19.0054	3.7721	2.76e-09	4.24834	TRUE	2	1.79e-09
annotation	Tyrosine-protein kinase	18	9	9	523	1848	0.008726	3.53084	2.2453	0.063925	1.82001	TRUE	2	0.041542
annotation	Actin-binding	63	22	41	510	1816	0.020399	1.90996	1.56815	0.12057	0.93354	TRUE	2	0.078353
annotation	Allosteric enzyme	11	3	8	529	1849	0.71694	1.31057	1.22471	0.998383	0.390192	TRUE	2	0.867457
annotation	Carbohydrate metabolism	26	6	20	526	1837	1	1.0477	1.03629	1	0.067229	TRUE	2	1
annotation	Glycogen metabolism	8	5	3	527	1854	0.016476	5.85765	2.80663	0.100952	2.55032	TRUE	2	0.065604
annotation	Glycosyltransferase	36	6	30	526	1827	0.545492	0.694782	0.748434	0.876677	-0.52537	TRUE	2	0.724017
annotation	Pyridoxal phosphate	7	2	5	530	1852	0.655906	1.39752	1.28303	0.936611	0.48287	TRUE	2	0.820819
annotation	Signal-anchor	40	2	38	530	1819	0.006166	0.180711	0.22453	0.049473	-2.46824	TRUE	2	0.03215
annotation	Zinc-finger	54	19	35	513	1822	0.030024	1.92754	1.58003	0.14445	0.946758	TRUE	2	0.093871
annotation	Coiled coil	252	73	179	459	1678	0.00821	1.49063	1.30085	0.061482	0.575923	TRUE	2	0.039954
annotation	Immunoglobulin domain	42	5	37	527	1820	0.132977	0.466831	0.534595	0.407393	-1.09903	TRUE	2	0.291219
annotation	Receptor	47	9	38	523	1819	0.724317	0.823806	0.859902	1	-0.27962	TRUE	2	0.871568
annotation	Cleavage on pair of basic residues	50	1	49	531	1808	9.02e-05	0.069523	0.089812	0.001321	-3.84637	TRUE	2	0.000859
annotation	Growth factor	26	2	24	530	1833	0.094505	0.288305	0.345431	0.307097	-1.79433	TRUE	2	0.216198
annotation	Hormone	14	0	14	532	1843	0.049626	0	0	0.184604	-4.37777	FALSE	2	0.128433
annotation	Inflammatory response	15	3	12	529	1845	1	0.871977	0.89812	1	-0.19764	TRUE	2	1
annotation	Innate immunity	79	5	74	527	1783	0.000166	0.228688	0.284215	0.002204	-2.12854	TRUE	2	0.001432
annotation	Leucine-rich repeat	34	5	29	527	1828	0.405394	0.598176	0.660383	0.754795	-0.74136	TRUE	2	0.587956
annotation	Lipoprotein	59	23	36	509	1821	0.003752	2.28475	1.75057	0.032421	1.19204	TRUE	2	0.021069
annotation	Heme	16	0	16	532	1841	0.030862	0	0	0.14445	-4.37777	FALSE	2	0.093871
annotation	Iron	36	2	34	530	1823	0.013714	0.202412	0.249478	0.088878	-2.30463	TRUE	2	0.057758
annotation	WD repeat	28	16	12	516	1845	6.03e-05	4.76334	2.56606	0.000924	2.25197	TRUE	2	0.0006
annotation	Copper	19	1	18	531	1839	0.094772	0.192483	0.236347	0.307097	-2.3772	TRUE	2	0.216198
annotation	Ion transport	43	6	37	526	1820	0.265303	0.561227	0.626596	0.652606	-0.83334	TRUE	2	0.472368
annotation	Translocase	9	2	7	530	1850	1	0.997306	0.997911	1	-0.00389	TRUE	2	1
annotation	Alternative splicing	16	4	12	528	1845	0.765499	1.16473	1.12265	1	0.219991	TRUE	2	0.906185
annotation	Extracellular matrix	68	0	68	532	1789	4.79e-08	0	0	1.34e-06	-4.37777	FALSE	2	8.74e-07
annotation	Proteoglycan	15	0	15	532	1842	0.030823	0	0	0.14445	-4.37777	FALSE	2	0.093871
annotation	Acetylation	185	59	126	473	1731	0.001675	1.7132	1.43214	0.016543	0.77669	TRUE	2	0.010751
annotation	Heparin-binding	21	0	21	532	1836	0.007264	0	0	0.056927	-4.37777	FALSE	2	0.036994
annotation	Chromosome	14	2	12	530	1845	0.747666	0.580315	0.641515	1	-0.78509	TRUE	2	0.889885
annotation	DNA-binding	27	5	22	527	1835	0.816999	0.791434	0.831593	1	-0.33746	TRUE	2	0.931889
annotation	Ubl conjugation	80	23	57	509	1800	0.17113	1.42671	1.29105	0.488737	0.512696	TRUE	2	0.347014
annotation	Aminoacyl-tRNA synthetase	15	6	9	526	1848	0.116866	2.3412	1.79624	0.371547	1.22725	TRUE	2	0.261161
annotation	Ligase	33	11	22	521	1835	0.139327	1.76056	1.49687	0.415514	0.816031	TRUE	2	0.296239
annotation	Protein biosynthesis	48	26	22	506	1835	1.15e-06	4.28243	2.43241	2.42e-05	2.09843	TRUE	2	1.57e-05
annotation	SH3 domain	55	23	32	509	1825	0.000921	2.5758	1.87789	0.009704	1.36502	TRUE	2	0.006306
annotation	Lipid-binding	20	6	14	526	1843	0.418799	1.50134	1.34718	0.775469	0.586256	TRUE	2	0.603401
annotation	ANK repeat	16	5	11	527	1846	0.372147	1.59185	1.40331	0.741133	0.670707	TRUE	2	0.554423
annotation	Calmodulin-binding	14	2	12	530	1845	0.747666	0.580315	0.641515	1	-0.78509	TRUE	2	0.889885
annotation	Methylation	56	18	38	514	1819	0.075432	1.67591	1.44341	0.260816	0.744947	TRUE	2	0.181535
annotation	Motor protein	27	14	13	518	1844	0.000683	3.83121	2.32846	0.007671	1.9378	TRUE	2	0.004985
annotation	Muscle protein	23	3	20	529	1837	0.448407	0.521023	0.585731	0.821267	-0.94058	TRUE	2	0.63767
annotation	Myosin	16	6	10	526	1847	0.141235	2.10611	1.68398	0.416518	1.07458	TRUE	2	0.296453
annotation	Blood coagulation	19	0	19	532	1838	0.011733	0	0	0.079079	-4.37777	FALSE	2	0.05139
annotation	Gamma-carboxyglutamic acid	14	0	14	532	1843	0.049626	0	0	0.184604	-4.37777	FALSE	2	0.128433
annotation	Hemostasis	19	0	19	532	1838	0.011733	0	0	0.079079	-4.37777	FALSE	2	0.05139
annotation	Cell junction	18	10	8	522	1849	0.002098	4.42408	2.49478	0.019112	2.14538	TRUE	2	0.01242
annotation	FAD	13	4	9	528	1848	0.50255	1.55523	1.38172	0.876677	0.63713	TRUE	2	0.683593
annotation	Flavoprotein	13	4	9	528	1848	0.50255	1.55523	1.38172	0.876677	0.63713	TRUE	2	0.683593
annotation	GTPase activation	14	8	6	524	1851	0.00477	4.70591	2.56606	0.039205	2.23448	TRUE	2	0.025478
annotation	Protease inhibitor	30	2	28	530	1829	0.044297	0.246587	0.299373	0.184604	-2.01983	TRUE	2	0.128433
annotation	Serine protease inhibitor	25	1	24	531	1833	0.027005	0.143896	0.179624	0.14445	-2.7969	TRUE	2	0.093871
annotation	Oxidoreductase	97	17	80	515	1777	0.318275	0.733326	0.787013	0.733671	-0.44747	TRUE	2	0.539125
annotation	Glycolysis	21	7	14	525	1843	0.287922	1.75476	1.49687	0.69307	0.811275	TRUE	2	0.500436
annotation	Apoptosis	18	6	12	526	1845	0.259142	1.75333	1.49687	0.642138	0.810095	TRUE	2	0.465181
annotation	Cell projection	38	14	24	518	1833	0.046461	2.06351	1.65443	0.184604	1.0451	TRUE	2	0.128433
annotation	Differentiation	24	3	21	529	1836	0.327923	0.495951	0.561325	0.739603	-1.01173	TRUE	2	0.542067
annotation	Myristate	13	7	6	525	1851	0.012658	4.11032	2.41802	0.083645	2.03925	TRUE	2	0.054357
annotation	Neurogenesis	7	4	3	528	1854	0.04781	4.67785	2.56606	0.184604	2.22585	TRUE	2	0.128433
annotation	Protein transport	67	44	23	488	1834	1.32e-14	7.18159	2.94905	8.93e-13	2.8443	TRUE	2	5.8e-13
annotation	Isopeptide bond	64	16	48	516	1809	0.647425	1.16857	1.12265	0.936404	0.224738	TRUE	2	0.820819
annotation	Helicase	12	4	8	528	1849	0.316742	1.75047	1.49687	0.733671	0.807746	TRUE	2	0.539125
annotation	Annexin	7	3	4	529	1853	0.188902	2.62581	1.92454	0.530499	1.39277	TRUE	2	0.376086
annotation	Calcium/phospholipid-binding	7	3	4	529	1853	0.188902	2.62581	1.92454	0.530499	1.39277	TRUE	2	0.376086
annotation	Manganese	29	6	23	526	1834	1	0.909607	0.92909	1	-0.13668	TRUE	2	1
annotation	Proteasome	35	0	35	532	1822	0.000272	0	0	0.003269	-4.37777	FALSE	2	0.002124
annotation	mRNA processing	24	3	21	529	1836	0.327923	0.495951	0.561325	0.739603	-1.01173	TRUE	2	0.542067
annotation	mRNA splicing	20	2	18	530	1839	0.279512	0.385639	0.44906	0.677667	-1.37468	TRUE	2	0.489706
annotation	Spliceosome	13	1	12	531	1845	0.320029	0.289646	0.345431	0.733671	-1.78764	TRUE	2	0.539125
annotation	NADP	30	8	22	524	1835	0.514326	1.27328	1.19749	0.876677	0.348554	TRUE	2	0.695293
annotation	Cytoskeleton	76	43	33	489	1824	4.31e-11	4.85613	2.54074	1.81e-09	2.27981	TRUE	2	1.18e-09
annotation	Dynein	8	7	1	525	1856	0.00017	24.7142	3.92928	0.002204	4.62727	TRUE	2	0.001432
annotation	Microtubule	27	18	9	514	1848	8.59e-07	7.18276	2.99373	1.93e-05	2.84454	TRUE	2	1.25e-05
annotation	Aminopeptidase	8	3	5	529	1852	0.387589	2.09985	1.68398	0.741133	1.07028	TRUE	2	0.56588
annotation	Sushi	40	3	37	529	1820	0.020751	0.279051	0.336795	0.12057	-1.8414	TRUE	2	0.078353
annotation	Coated pit	9	5	4	527	1853	0.030373	4.3916	2.49478	0.14445	2.13475	TRUE	2	0.093871
annotation	Cytoplasmic vesicle	37	14	23	518	1834	0.028088	2.15432	1.69915	0.14445	1.10723	TRUE	2	0.093871
annotation	Magnesium	62	21	41	511	1816	0.030564	1.81968	1.52101	0.14445	0.863687	TRUE	2	0.093871
annotation	Protein phosphatase	24	11	13	521	1844	0.010896	2.9931	2.05819	0.076496	1.58164	TRUE	2	0.049711
annotation	Rotamase	11	6	5	526	1852	0.019526	4.22183	2.44942	0.117503	2.07787	TRUE	2	0.07636
annotation	Lyase	27	5	22	527	1835	0.816999	0.791434	0.831593	1	-0.33746	TRUE	2	0.931889
annotation	Calcium transport	8	1	7	531	1850	0.693175	0.497847	0.561325	0.981513	-1.00622	TRUE	2	0.857658
annotation	Ion channel	9	2	7	530	1850	1	0.997306	0.997911	1	-0.00389	TRUE	2	1
annotation	Voltage-gated channel	6	1	5	531	1852	1	0.697654	0.748434	1	-0.51942	TRUE	2	1
annotation	Acute phase	8	0	8	532	1849	0.211976	0	0	0.556845	-4.37777	FALSE	2	0.403593
annotation	Antibiotic	13	0	13	532	1844	0.085761	0	0	0.286151	-4.37777	FALSE	2	0.201952
annotation	Antimicrobial	16	0	16	532	1841	0.030862	0	0	0.14445	-4.37777	FALSE	2	0.093871
annotation	Antioxidant	6	1	5	531	1852	1	0.697654	0.748434	1	-0.51942	TRUE	2	1
annotation	Activator	10	5	5	527	1852	0.049848	3.51167	2.2453	0.184604	1.81216	TRUE	2	0.128433
annotation	Angiogenesis	7	1	6	531	1851	1	0.581105	0.641515	1	-0.78313	TRUE	2	1
annotation	Developmental protein	32	3	29	529	1828	0.08764	0.357576	0.420994	0.289555	-1.48368	TRUE	2	0.204182
annotation	Endonuclease	7	1	6	531	1851	1	0.581105	0.641515	1	-0.78313	TRUE	2	1
annotation	Hydroxylation	23	2	21	530	1836	0.135833	0.330021	0.390487	0.412393	-1.59937	TRUE	2	0.294528
annotation	Nitration	6	2	4	530	1853	0.620498	1.74764	1.49687	0.905229	0.80541	TRUE	2	0.799348
annotation	Nuclease	8	2	6	530	1851	1	1.1641	1.12265	1	0.219222	TRUE	2	1
annotation	Translation regulation	10	1	9	531	1848	0.70202	0.386797	0.44906	0.989878	-1.37035	TRUE	2	0.863722
annotation	Purine biosynthesis	6	1	5	531	1852	1	0.697654	0.748434	1	-0.51942	TRUE	2	1
annotation	Cell adhesion	71	14	57	518	1800	0.666198	0.853541	0.885471	0.947294	-0.22847	TRUE	2	0.828962
annotation	Transducer	23	9	14	523	1843	0.073164	2.26445	1.75719	0.256837	1.17916	TRUE	2	0.178033
annotation	Prenylation	19	12	7	520	1850	0.000141	6.09279	2.83617	0.001981	2.6071	TRUE	2	0.001287
annotation	Mitochondrion	63	12	51	520	1806	0.645629	0.817263	0.855353	0.936404	-0.29113	TRUE	2	0.820819
annotation	Mitochondrion outer membrane	9	0	9	532	1848	0.221314	0	0	0.558674	-4.37777	FALSE	2	0.405411
annotation	NAD	36	7	29	525	1828	0.840629	0.84052	0.873173	1	-0.25065	TRUE	2	0.950444
annotation	Initiation factor	26	17	9	515	1848	2.65e-06	6.77078	2.93616	5.25e-05	2.75932	TRUE	2	3.41e-05
annotation	Integrin	12	6	6	526	1851	0.031846	3.51644	2.2453	0.147014	1.81411	TRUE	2	0.095537
annotation	Electron transport	7	0	7	532	1850	0.359932	0	0	0.741133	-4.37777	FALSE	2	0.547397
annotation	Redox-active center	14	1	13	531	1844	0.3292	0.267224	0.320757	0.739603	-1.90388	TRUE	2	0.542067
annotation	Lipid degradation	16	5	11	527	1846	0.372147	1.59185	1.40331	0.741133	0.670707	TRUE	2	0.554423
annotation	ER-Golgi transport	16	13	3	519	1854	8.38e-07	15.4567	3.64861	1.93e-05	3.95016	TRUE	2	1.25e-05
annotation	Wnt signaling pathway	8	0	8	532	1849	0.211976	0	0	0.556845	-4.37777	FALSE	2	0.403593
annotation	Nucleotidyltransferase	6	1	5	531	1852	1	0.697654	0.748434	1	-0.51942	TRUE	2	1
annotation	Hydrogen ion transport	12	2	10	530	1847	1	0.697084	0.748434	1	-0.5206	TRUE	2	1
annotation	Palmitate	13	3	10	529	1847	1	1.04743	1.03629	1	0.066857	TRUE	2	1
annotation	Elongation factor	7	4	3	528	1854	0.04781	4.67785	2.56606	0.184604	2.22585	TRUE	2	0.128433
annotation	Sulfation	14	0	14	532	1843	0.049626	0	0	0.184604	-4.37777	FALSE	2	0.128433
annotation	Mitogen	13	0	13	532	1844	0.085761	0	0	0.286151	-4.37777	FALSE	2	0.201952
annotation	Peroxidase	9	2	7	530	1850	1	0.997306	0.997911	1	-0.00389	TRUE	2	1
annotation	Synapse	11	1	10	531	1847	0.473529	0.347938	0.408237	0.853365	-1.5231	TRUE	2	0.660528
annotation	Cholesterol metabolism	7	1	6	531	1851	1	0.581105	0.641515	1	-0.78313	TRUE	2	1
annotation	Steroid metabolism	7	1	6	531	1851	1	0.581105	0.641515	1	-0.78313	TRUE	2	1
annotation	Sterol metabolism	7	1	6	531	1851	1	0.581105	0.641515	1	-0.78313	TRUE	2	1
annotation	Autophagy	8	3	5	529	1852	0.387589	2.09985	1.68398	0.741133	1.07028	TRUE	2	0.56588
annotation	Laminin EGF-like domain	14	0	14	532	1843	0.049626	0	0	0.184604	-4.37777	FALSE	2	0.128433
annotation	Stress response	7	4	3	528	1854	0.04781	4.67785	2.56606	0.184604	2.22585	TRUE	2	0.128433
annotation	Collagen	14	0	14	532	1843	0.049626	0	0	0.184604	-4.37777	FALSE	2	0.128433
annotation	Lectin	31	2	29	530	1828	0.029707	0.237955	0.289716	0.14445	-2.07124	TRUE	2	0.093871
annotation	Chemotaxis	25	1	24	531	1833	0.027005	0.143896	0.179624	0.14445	-2.7969	TRUE	2	0.093871
annotation	Cytokine	30	2	28	530	1829	0.044297	0.246587	0.299373	0.184604	-2.01983	TRUE	2	0.128433
annotation	Amidation	10	0	10	532	1847	0.129944	0	0	0.401753	-4.37777	FALSE	2	0.287451
annotation	Oxygen transport	6	0	6	532	1851	0.348621	0	0	0.741133	-4.37777	FALSE	2	0.547397
annotation	Chaperone	31	13	18	519	1839	0.014614	2.55785	1.88315	0.092925	1.35493	TRUE	2	0.060388
annotation	HDL	8	0	8	532	1849	0.211976	0	0	0.556845	-4.37777	FALSE	2	0.403593
annotation	Complement pathway	15	0	15	532	1842	0.030823	0	0	0.14445	-4.37777	FALSE	2	0.093871
annotation	Cytolysis	6	0	6	532	1851	0.348621	0	0	0.741133	-4.37777	FALSE	2	0.547397
annotation	Membrane attack complex	6	0	6	532	1851	0.348621	0	0	0.741133	-4.37777	FALSE	2	0.547397
annotation	Acyltransferase	9	3	6	529	1851	0.426207	1.74906	1.49687	0.784873	0.806576	TRUE	2	0.610061
annotation	Complement alternate pathway	7	0	7	532	1850	0.359932	0	0	0.741133	-4.37777	FALSE	2	0.547397
annotation	DNA damage	10	2	8	530	1849	1	0.872219	0.89812	1	-0.19724	TRUE	2	1
annotation	DNA repair	10	2	8	530	1849	1	0.872219	0.89812	1	-0.19724	TRUE	2	1
annotation	SH3-binding	7	2	5	530	1852	0.655906	1.39752	1.28303	0.936611	0.48287	TRUE	2	0.820819
annotation	Cilium	6	2	4	530	1853	0.620498	1.74764	1.49687	0.905229	0.80541	TRUE	2	0.799348
annotation	Endocytosis	17	5	12	527	1845	0.556553	1.45847	1.32076	0.876677	0.54446	TRUE	2	0.734247
annotation	Mitochondrion inner membrane	16	1	15	531	1842	0.222143	0.231349	0.280663	0.558674	-2.11186	TRUE	2	0.405411
annotation	Transit peptide	29	4	25	528	1832	0.369733	0.555284	0.619393	0.741133	-0.8487	TRUE	2	0.554423
annotation	Dioxygenase	7	0	7	532	1850	0.359932	0	0	0.741133	-4.37777	FALSE	2	0.547397
annotation	TPR repeat	18	5	13	527	1844	0.571623	1.34561	1.24739	0.876677	0.428258	TRUE	2	0.749613
annotation	Actin capping	10	4	6	528	1851	0.243797	2.33613	1.79624	0.60859	1.22412	TRUE	2	0.441253
annotation	Chloride	6	1	5	531	1852	1	0.697654	0.748434	1	-0.51942	TRUE	2	1
annotation	Tricarboxylic acid cycle	11	3	8	529	1849	0.71694	1.31057	1.22471	0.998383	0.390192	TRUE	2	0.867457
annotation	Lipid transport	14	4	10	528	1847	0.527946	1.39903	1.28303	0.876677	0.484424	TRUE	2	0.705
annotation	Guanine-nucleotide releasing factor	11	3	8	529	1849	0.71694	1.31057	1.22471	0.998383	0.390192	TRUE	2	0.867457
annotation	Oxidation	7	2	5	530	1852	0.655906	1.39752	1.28303	0.936611	0.48287	TRUE	2	0.820819
annotation	S-nitrosylation	6	0	6	532	1851	0.348621	0	0	0.741133	-4.37777	FALSE	2	0.547397
annotation	Multifunctional enzyme	10	3	7	529	1850	0.471443	1.4985	1.34718	0.853365	0.583521	TRUE	2	0.660528
annotation	Basement membrane	11	0	11	532	1846	0.137301	0	0	0.41313	-4.37777	FALSE	2	0.294794
annotation	Schiff base	6	0	6	532	1851	0.348621	0	0	0.741133	-4.37777	FALSE	2	0.547397
annotation	Iron-sulfur	6	2	4	530	1853	0.620498	1.74764	1.49687	0.905229	0.80541	TRUE	2	0.799348
annotation	Sarcoplasmic reticulum	7	1	6	531	1851	1	0.581105	0.641515	1	-0.78313	TRUE	2	1
annotation	Intermediate filament	16	0	16	532	1841	0.030862	0	0	0.14445	-4.37777	FALSE	2	0.093871
annotation	Growth factor binding	7	0	7	532	1850	0.359932	0	0	0.741133	-4.37777	FALSE	2	0.547397
annotation	Keratin	8	0	8	532	1849	0.211976	0	0	0.556845	-4.37777	FALSE	2	0.403593
annotation	Disulfide bond	507	150	357	155	1727	7.3e-32	4.67754	2.31739	1.23e-29	2.22575	TRUE	3	7.99e-30
annotation	Secreted	359	118	241	187	1843	2.16e-28	4.82102	2.57457	2.42e-26	2.26934	TRUE	3	1.58e-26
annotation	Signal	887	219	668	86	1416	1.07e-39	5.39385	1.93391	3.62e-37	2.43132	TRUE	3	2.35e-37
annotation	Calcium	174	27	147	278	1937	0.287287	1.27962	1.21543	0.727938	0.35572	TRUE	3	0.571962
annotation	Glycosidase	22	7	15	298	2069	0.015955	3.23773	2.49225	0.109543	1.69498	TRUE	3	0.079412
annotation	Hydrolase	255	54	201	251	1883	6.2e-05	2.01476	1.65871	0.0011	1.0106	TRUE	3	0.000715
annotation	Membrane	600	46	554	259	1530	7.66e-06	0.490628	0.600514	0.000172	-1.0273	TRUE	3	0.000112
annotation	Metal-binding	372	51	321	254	1763	0.554213	1.10274	1.07385	1	0.141091	TRUE	3	0.830844
annotation	Transmembrane	417	34	383	271	1701	0.001571	0.557303	0.638644	0.01557	-0.84347	TRUE	3	0.010425
annotation	Transmembrane helix	404	29	375	276	1709	0.000114	0.478957	0.562255	0.001748	-1.06203	TRUE	3	0.001136
annotation	Cytoplasm	371	16	355	289	1729	5.35e-09	0.269734	0.337802	3.61e-07	-1.89039	TRUE	3	2.35e-07
annotation	Direct protein sequencing	138	32	106	273	1978	0.000519	2.18638	1.8163	0.006479	1.12855	TRUE	3	0.004372
annotation	Endoplasmic reticulum	83	5	78	300	2006	0.064856	0.428744	0.471855	0.29142	-1.22181	TRUE	3	0.215204
annotation	Fatty acid metabolism	8	0	8	305	2076	0.606759	0	0	1	-3.50384	FALSE	3	0.830844
annotation	Glycoprotein	388	72	316	233	1768	0.000334	1.72842	1.45351	0.004686	0.789456	TRUE	3	0.003178
annotation	Golgi apparatus	70	7	63	298	2021	0.587449	0.753623	0.783279	1	-0.40808	TRUE	3	0.830844
annotation	Isomerase	29	1	28	304	2056	0.165377	0.241627	0.270096	0.520861	-2.04915	TRUE	3	0.40694
annotation	Lipid biosynthesis	6	0	6	305	2078	1	0	0	1	-3.50384	FALSE	3	1
annotation	Lipid metabolism	44	6	38	299	2046	0.819628	1.08043	1.06811	1	0.111608	TRUE	3	0.991705
annotation	Nucleus	171	18	153	287	1931	0.406586	0.791628	0.824504	0.883996	-0.3371	TRUE	3	0.729855
annotation	Pyrrolidone carboxylic acid	13	7	6	298	2078	0.000447	8.12258	4.21765	0.006022	3.02194	TRUE	3	0.004076
annotation	Reference proteome	375	59	316	246	1768	0.06393	1.3417	1.23236	0.29142	0.424059	TRUE	3	0.215204
annotation	Transport	176	13	163	292	1921	0.025337	0.524807	0.578558	0.150382	-0.93014	TRUE	3	0.109223
annotation		76	7	69	298	2015	0.482955	0.68607	0.721441	0.987419	-0.54357	TRUE	3	0.830844
annotation	3D-structure	106	9	97	296	1987	0.231989	0.622947	0.665048	0.655155	-0.68282	TRUE	3	0.513187
annotation	Ribonucleoprotein	71	0	71	305	2013	8.74e-05	0	0	0.001473	-3.50384	FALSE	3	0.000958
annotation	Ribosomal protein	58	0	58	305	2026	0.000507	0	0	0.006479	-3.50384	FALSE	3	0.004372
annotation	LIM domain	23	2	21	303	2063	0.758878	0.648537	0.681112	1	-0.62474	TRUE	3	0.92846
annotation	Zinc	151	22	129	283	1955	0.527969	1.17802	1.1412	1	0.236362	TRUE	3	0.830844
annotation	Transcription	24	3	21	302	2063	1	0.975884	0.979098	1	-0.03522	TRUE	3	1
annotation	Transcription regulation	24	3	21	302	2063	1	0.975884	0.979098	1	-0.03522	TRUE	3	1
annotation	RNA-binding	89	6	83	299	2001	0.103406	0.483897	0.528053	0.390881	-1.04723	TRUE	3	0.304149
annotation	Phosphoprotein	334	29	305	276	1779	0.016676	0.612992	0.680092	0.110192	-0.70606	TRUE	3	0.081156
annotation	Endosome	35	1	34	304	2050	0.11873	0.198411	0.223794	0.425661	-2.33344	TRUE	3	0.329139
annotation	GTP-binding	74	1	73	304	2011	0.000638	0.090659	0.105848	0.007576	-3.46341	TRUE	3	0.005099
annotation	Nucleotide-binding	306	10	296	295	1788	2.15e-09	0.204846	0.255973	1.81e-07	-2.28739	TRUE	3	1.18e-07
annotation	ATP-binding	215	7	208	298	1876	9.35e-07	0.211944	0.255021	3.5e-05	-2.23825	TRUE	3	2.28e-05
annotation	Transferase	201	15	186	290	1898	0.019748	0.527931	0.584536	0.123243	-0.92158	TRUE	3	0.090101
annotation	Ubl conjugation pathway	37	0	37	305	2047	0.010951	0	0	0.082012	-3.50384	FALSE	3	0.057103
annotation	Kinase	83	3	80	302	2004	0.00688	0.24893	0.283113	0.055205	-2.00619	TRUE	3	0.037669
annotation	Serine/threonine-protein kinase	33	1	32	304	2052	0.113619	0.211016	0.237357	0.411718	-2.24458	TRUE	3	0.319008
annotation	Repeat	351	55	296	250	1788	0.083242	1.32875	1.22736	0.330028	0.410068	TRUE	3	0.260427
annotation	Lysosome	30	7	23	298	2061	0.094332	2.10407	1.82765	0.369652	1.07318	TRUE	3	0.290969
annotation	Protease	107	31	76	274	2008	4.34e-06	2.98732	2.26931	0.000105	1.57885	TRUE	3	6.85e-05
annotation	Thiol protease	23	4	19	301	2065	0.524237	1.44405	1.36222	1	0.530121	TRUE	3	0.830844
annotation	Zymogen	36	17	19	288	2065	3.64e-07	6.40775	3.69882	1.53e-05	2.67982	TRUE	3	9.96e-06
annotation	Cell membrane	128	14	114	291	1970	0.588164	0.831435	0.856711	1	-0.26633	TRUE	3	0.830844
annotation	EGF-like domain	98	16	82	289	2002	0.279158	1.35148	1.27882	0.712698	0.434545	TRUE	3	0.560877
annotation	Kringle	7	3	4	302	2080	0.048659	5.15978	3.35691	0.241148	2.36731	TRUE	3	0.180616
annotation	Serine protease	42	12	30	293	2054	0.007761	2.80239	2.23794	0.059442	1.48666	TRUE	3	0.041455
annotation	Metalloprotease	26	10	16	295	2068	0.000801	4.37734	3.01261	0.008707	2.13006	TRUE	3	0.005847
annotation	Cell cycle	15	0	15	305	2069	0.241851	0	0	0.655155	-3.50384	FALSE	3	0.519014
annotation	Cell division	12	0	12	305	2072	0.383323	0	0	0.855496	-3.50384	FALSE	3	0.711422
annotation	Mitosis	8	0	8	305	2076	0.606759	0	0	1	-3.50384	FALSE	3	0.830844
annotation	Adaptive immunity	19	0	19	305	2065	0.158054	0	0	0.504781	-3.50384	FALSE	3	0.39513
annotation	Immunity	103	13	90	292	1994	1	0.986382	0.988604	1	-0.01978	TRUE	3	1
annotation	SH2 domain	25	0	25	305	2059	0.064412	0	0	0.29142	-3.50384	FALSE	3	0.215204
annotation	Tyrosine-protein kinase	18	0	18	305	2066	0.153697	0	0	0.504781	-3.50384	FALSE	3	0.39513
annotation	Actin-binding	63	5	58	300	2026	0.337026	0.582294	0.62165	0.788733	-0.78018	TRUE	3	0.664942
annotation	Allosteric enzyme	11	0	11	305	2073	0.378281	0	0	0.855496	-3.50384	FALSE	3	0.711422
annotation	Carbohydrate metabolism	26	1	25	304	2059	0.240365	0.271013	0.301261	0.655155	-1.88357	TRUE	3	0.519014
annotation	Glycogen metabolism	8	0	8	305	2076	0.606759	0	0	1	-3.50384	FALSE	3	0.830844
annotation	Glycosyltransferase	36	7	29	298	2055	0.211435	1.66412	1.52304	0.641923	0.734755	TRUE	3	0.495391
annotation	Pyridoxal phosphate	7	0	7	305	2077	0.605576	0	0	1	-3.50384	FALSE	3	0.830844
annotation	Signal-anchor	40	8	32	297	2052	0.156563	1.72679	1.56656	0.504781	0.788093	TRUE	3	0.39513
annotation	Zinc-finger	54	3	51	302	2033	0.145713	0.396097	0.435155	0.491051	-1.33608	TRUE	3	0.389159
annotation	Coiled coil	252	21	231	284	1853	0.027604	0.59327	0.652732	0.157669	-0.75324	TRUE	3	0.114061
annotation	Immunoglobulin domain	42	2	40	303	2044	0.158774	0.337397	0.37299	0.504781	-1.56748	TRUE	3	0.39513
annotation	Receptor	47	4	43	301	2041	0.508643	0.63087	0.66662	1	-0.66459	TRUE	3	0.830844
annotation	Cleavage on pair of basic residues	50	19	31	286	2053	4.38e-06	4.39556	2.97646	0.000105	2.13605	TRUE	3	6.85e-05
annotation	Growth factor	26	9	17	296	2067	0.003433	3.69414	2.71135	0.031266	1.88524	TRUE	3	0.021479
annotation	Hormone	14	6	8	299	2076	0.00505	5.20148	3.35691	0.044787	2.37892	TRUE	3	0.030722
annotation	Inflammatory response	15	5	10	300	2074	0.033246	3.4538	2.61093	0.186729	1.78818	TRUE	3	0.134829
annotation	Innate immunity	79	11	68	294	2016	0.73166	1.10923	1.09064	1	0.149558	TRUE	3	0.910418
annotation	Leucine-rich repeat	34	3	31	302	2053	0.612949	0.657972	0.691128	1	-0.6039	TRUE	3	0.830844
annotation	Lipoprotein	59	3	56	302	2028	0.076215	0.35985	0.398277	0.328152	-1.47453	TRUE	3	0.241898
annotation	Heme	16	5	11	300	2073	0.043458	3.13873	2.44775	0.224491	1.65018	TRUE	3	0.16409
annotation	Iron	36	9	27	296	2057	0.03965	2.31533	1.9582	0.219051	1.21122	TRUE	3	0.15788
annotation	WD repeat	28	0	28	305	2056	0.041269	0	0	0.220758	-3.50384	FALSE	3	0.158561
annotation	Copper	19	6	13	299	2071	0.026214	3.19455	2.47351	0.152314	1.67562	TRUE	3	0.110402
annotation	Ion transport	43	5	38	300	2046	1	0.897384	0.910789	1	-0.1562	TRUE	3	1
annotation	Translocase	9	0	9	305	2075	0.614088	0	0	1	-3.50384	FALSE	3	0.830844
annotation	Alternative splicing	16	3	13	302	2071	0.446808	1.58216	1.46865	0.935244	0.661894	TRUE	3	0.795537
annotation	Extracellular matrix	68	14	54	291	2030	0.06292	1.80803	1.61263	0.29142	0.854417	TRUE	3	0.215204
annotation	Proteoglycan	15	2	13	303	2071	1	1.05153	1.04437	1	0.072484	TRUE	3	1
annotation	Acetylation	185	10	175	295	1909	0.001176	0.36989	0.423394	0.012006	-1.43483	TRUE	3	0.008046
annotation	Heparin-binding	21	10	11	295	2073	9.61e-05	6.37977	3.7299	0.001542	2.67351	TRUE	3	0.001002
annotation	Chromosome	14	7	7	298	2077	0.000797	6.95991	3.91639	0.008707	2.79907	TRUE	3	0.005847
annotation	DNA-binding	27	10	17	295	2067	0.001131	4.11821	2.90103	0.011906	2.04202	TRUE	3	0.007987
annotation	Ubl conjugation	80	6	74	299	2010	0.174272	0.545174	0.587459	0.533905	-0.87521	TRUE	3	0.414842
annotation	Aminoacyl-tRNA synthetase	15	1	14	304	2070	0.709176	0.486485	0.522186	1	-1.03953	TRUE	3	0.897743
annotation	Ligase	33	1	32	304	2052	0.113619	0.211016	0.237357	0.411718	-2.24458	TRUE	3	0.319008
annotation	Protein biosynthesis	48	1	47	304	2037	0.025436	0.142626	0.163183	0.150382	-2.80969	TRUE	3	0.109223
annotation	SH3 domain	55	8	47	297	2037	0.681757	1.16732	1.13931	1	0.2232	TRUE	3	0.88346
annotation	Lipid-binding	20	0	20	305	2064	0.097904	0	0	0.375948	-3.50384	FALSE	3	0.294511
annotation	ANK repeat	16	0	16	305	2068	0.248842	0	0	0.655155	-3.50384	FALSE	3	0.519014
annotation	Calmodulin-binding	14	1	13	304	2071	1	0.524151	0.559485	1	-0.93195	TRUE	3	1
annotation	Methylation	56	3	53	302	2031	0.105194	0.380778	0.419614	0.390881	-1.39298	TRUE	3	0.304149
annotation	Motor protein	27	2	25	303	2059	0.566757	0.543742	0.580206	1	-0.87901	TRUE	3	0.830844
annotation	Muscle protein	23	0	23	305	2061	0.105549	0	0	0.390881	-3.50384	FALSE	3	0.304149
annotation	Myosin	16	2	14	303	2070	1	0.975963	0.979098	1	-0.0351	TRUE	3	1
annotation	Blood coagulation	19	7	12	298	2072	0.006615	4.05265	2.88576	0.054668	2.01886	TRUE	3	0.037348
annotation	Gamma-carboxyglutamic acid	14	1	13	304	2071	1	0.524151	0.559485	1	-0.93195	TRUE	3	1
annotation	Hemostasis	19	7	12	298	2072	0.006615	4.05265	2.88576	0.054668	2.01886	TRUE	3	0.037348
annotation	Cell junction	18	0	18	305	2066	0.153697	0	0	0.504781	-3.50384	FALSE	3	0.39513
annotation	FAD	13	2	11	303	2073	0.677425	1.2438	1.20504	1	0.314755	TRUE	3	0.883072
annotation	Flavoprotein	13	2	11	303	2073	0.677425	1.2438	1.20504	1	0.314755	TRUE	3	0.883072
annotation	GTPase activation	14	1	13	304	2071	1	0.524151	0.559485	1	-0.93195	TRUE	3	1
annotation	Protease inhibitor	30	5	25	300	2059	0.577516	1.37246	1.30546	1	0.456764	TRUE	3	0.830844
annotation	Serine protease inhibitor	25	4	21	301	2063	0.55019	1.30533	1.25325	1	0.384412	TRUE	3	0.830844
annotation	Oxidoreductase	97	11	86	294	1998	0.757699	0.869307	0.888254	1	-0.20206	TRUE	3	0.92846
annotation	Glycolysis	21	0	21	305	2063	0.09817	0	0	0.375948	-3.50384	FALSE	3	0.294511
annotation	Apoptosis	18	5	13	300	2071	0.06894	2.65362	2.17577	0.301725	1.40796	TRUE	3	0.222028
annotation	Cell projection	38	3	35	302	2049	0.468838	0.581661	0.618378	0.974643	-0.78175	TRUE	3	0.825919
annotation	Differentiation	24	4	20	301	2064	0.536415	1.37122	1.30546	1	0.455462	TRUE	3	0.830844
annotation	Myristate	13	0	13	305	2071	0.393596	0	0	0.861311	-3.50384	FALSE	3	0.712377
annotation	Neurogenesis	7	0	7	305	2077	0.605576	0	0	1	-3.50384	FALSE	3	0.830844
annotation	Protein transport	67	1	66	304	2018	0.002282	0.100622	0.116907	0.021364	-3.31298	TRUE	3	0.0147
annotation	Isopeptide bond	64	4	60	301	2024	0.129704	0.448395	0.489549	0.441871	-1.15716	TRUE	3	0.350962
annotation	Helicase	12	1	11	304	2073	1	0.620021	0.652732	1	-0.68961	TRUE	3	1
annotation	Annexin	7	1	6	304	2078	1	1.13917	1.11897	1	0.187978	TRUE	3	1
annotation	Calcium/phospholipid-binding	7	1	6	304	2078	1	1.13917	1.11897	1	0.187978	TRUE	3	1
annotation	Manganese	29	4	25	301	2059	0.780945	1.09447	1.08038	1	0.130238	TRUE	3	0.95015
annotation	Proteasome	35	0	35	305	2049	0.017719	0	0	0.114834	-3.50384	FALSE	3	0.084359
annotation	mRNA processing	24	1	23	304	2061	0.351752	0.294861	0.326366	0.817519	-1.76189	TRUE	3	0.6878
annotation	mRNA splicing	20	1	19	304	2065	0.500571	0.357619	0.391639	0.992308	-1.48351	TRUE	3	0.830844
annotation	Spliceosome	13	0	13	305	2071	0.393596	0	0	0.861311	-3.50384	FALSE	3	0.712377
annotation	NADP	30	6	24	299	2060	0.263316	1.72193	1.56656	0.687889	0.784026	TRUE	3	0.544022
annotation	Cytoskeleton	76	1	75	304	2009	0.000652	0.088153	0.103063	0.007576	-3.50384	TRUE	3	0.005099
annotation	Dynein	8	0	8	305	2076	0.606759	0	0	1	-3.50384	FALSE	3	0.830844
annotation	Microtubule	27	0	27	305	2057	0.040452	0	0	0.219879	-3.50384	FALSE	3	0.158198
annotation	Aminopeptidase	8	0	8	305	2076	0.606759	0	0	1	-3.50384	FALSE	3	0.830844
annotation	Sushi	40	3	37	302	2047	0.471415	0.549691	0.587459	0.974643	-0.86331	TRUE	3	0.825919
annotation	Coated pit	9	1	8	304	2076	1	0.853697	0.87031	1	-0.2282	TRUE	3	1
annotation	Cytoplasmic vesicle	37	8	29	297	2055	0.129808	1.90821	1.69358	0.441871	0.932217	TRUE	3	0.350962
annotation	Magnesium	62	2	60	303	2024	0.019048	0.222744	0.252671	0.121116	-2.16654	TRUE	3	0.088755
annotation	Protein phosphatase	24	0	24	305	2060	0.062933	0	0	0.29142	-3.50384	FALSE	3	0.215204
annotation	Rotamase	11	0	11	305	2073	0.378281	0	0	0.855496	-3.50384	FALSE	3	0.711422
annotation	Lyase	27	2	25	303	2059	0.566757	0.543742	0.580206	1	-0.87901	TRUE	3	0.830844
annotation	Calcium transport	8	0	8	305	2076	0.606759	0	0	1	-3.50384	FALSE	3	0.830844
annotation	Ion channel	9	1	8	304	2076	1	0.853697	0.87031	1	-0.2282	TRUE	3	1
annotation	Voltage-gated channel	6	1	5	304	2079	0.55976	1.36756	1.30546	1	0.451603	TRUE	3	0.830844
annotation	Acute phase	8	2	6	303	2078	0.27202	2.28497	1.9582	0.699776	1.19218	TRUE	3	0.551596
annotation	Antibiotic	13	9	4	296	2080	3.61e-06	15.7766	5.4227	0.000105	3.97972	TRUE	3	6.85e-05
annotation	Antimicrobial	16	10	6	295	2078	3.95e-06	11.7163	4.89549	0.000105	3.55044	TRUE	3	6.85e-05
annotation	Antioxidant	6	0	6	305	2078	1	0	0	1	-3.50384	FALSE	3	1
annotation	Activator	10	0	10	305	2074	0.625978	0	0	1	-3.50384	FALSE	3	0.830844
annotation	Angiogenesis	7	2	5	303	2079	0.221682	2.74292	2.23794	0.644024	1.45571	TRUE	3	0.495391
annotation	Developmental protein	32	8	24	297	2060	0.055157	2.31088	1.9582	0.265541	1.20844	TRUE	3	0.198022
annotation	Endonuclease	7	4	3	301	2081	0.006651	9.20046	4.47588	0.054668	3.20171	TRUE	3	0.037348
annotation	Hydroxylation	23	2	21	303	2063	0.758878	0.648537	0.681112	1	-0.62474	TRUE	3	0.92846
annotation	Nitration	6	1	5	304	2079	0.55976	1.36756	1.30546	1	0.451603	TRUE	3	0.830844
annotation	Nuclease	8	4	4	301	2080	0.011977	6.90035	3.91639	0.087744	2.78667	TRUE	3	0.060999
annotation	Translation regulation	10	1	9	304	2075	1	0.758486	0.783279	1	-0.39881	TRUE	3	1
annotation	Purine biosynthesis	6	0	6	305	2078	1	0	0	1	-3.50384	FALSE	3	1
annotation	Cell adhesion	71	10	61	295	2023	0.717802	1.12411	1.10321	1	0.168783	TRUE	3	0.898278
annotation	Transducer	23	3	20	302	2064	1	1.02516	1.02167	1	0.035846	TRUE	3	1
annotation	Prenylation	19	0	19	305	2065	0.158054	0	0	0.504781	-3.50384	FALSE	3	0.39513
annotation	Mitochondrion	63	3	60	302	2024	0.054882	0.335202	0.37299	0.265541	-1.5769	TRUE	3	0.198022
annotation	Mitochondrion outer membrane	9	0	9	305	2075	0.614088	0	0	1	-3.50384	FALSE	3	0.830844
annotation	NAD	36	3	33	302	2051	0.614202	0.617505	0.652732	1	-0.69548	TRUE	3	0.830844
annotation	Initiation factor	26	0	26	305	2058	0.067445	0	0	0.299063	-3.50384	FALSE	3	0.220453
annotation	Integrin	12	2	10	303	2074	0.658572	1.36877	1.30546	1	0.452882	TRUE	3	0.86884
annotation	Electron transport	7	2	5	303	2079	0.221682	2.74292	2.23794	0.644024	1.45571	TRUE	3	0.495391
annotation	Redox-active center	14	2	12	303	2072	0.697059	1.13963	1.11897	1	0.188559	TRUE	3	0.892724
annotation	Lipid degradation	16	2	14	303	2070	1	0.975963	0.979098	1	-0.0351	TRUE	3	1
annotation	ER-Golgi transport	16	0	16	305	2068	0.248842	0	0	0.655155	-3.50384	FALSE	3	0.519014
annotation	Wnt signaling pathway	8	1	7	304	2077	1	0.976042	0.979098	1	-0.03498	TRUE	3	1
annotation	Nucleotidyltransferase	6	0	6	305	2078	1	0	0	1	-3.50384	FALSE	3	1
annotation	Hydrogen ion transport	12	0	12	305	2072	0.383323	0	0	0.855496	-3.50384	FALSE	3	0.711422
annotation	Palmitate	13	0	13	305	2071	0.393596	0	0	0.861311	-3.50384	FALSE	3	0.712377
annotation	Elongation factor	7	0	7	305	2077	0.605576	0	0	1	-3.50384	FALSE	3	0.830844
annotation	Sulfation	14	9	5	296	2079	8.99e-06	12.6177	5.03536	0.000189	3.65738	TRUE	3	0.000123
annotation	Mitogen	13	8	5	297	2079	4.66e-05	11.1776	4.82018	0.000873	3.48254	TRUE	3	0.000567
annotation	Peroxidase	9	1	8	304	2076	1	0.853697	0.87031	1	-0.2282	TRUE	3	1
annotation	Synapse	11	0	11	305	2073	0.378281	0	0	0.855496	-3.50384	FALSE	3	0.711422
annotation	Cholesterol metabolism	7	0	7	305	2077	0.605576	0	0	1	-3.50384	FALSE	3	0.830844
annotation	Steroid metabolism	7	0	7	305	2077	0.605576	0	0	1	-3.50384	FALSE	3	0.830844
annotation	Sterol metabolism	7	0	7	305	2077	0.605576	0	0	1	-3.50384	FALSE	3	0.830844
annotation	Autophagy	8	0	8	305	2076	0.606759	0	0	1	-3.50384	FALSE	3	0.830844
annotation	Laminin EGF-like domain	14	5	9	300	2075	0.024673	3.83942	2.79742	0.150382	1.94089	TRUE	3	0.109223
annotation	Stress response	7	1	6	304	2078	1	1.13917	1.11897	1	0.187978	TRUE	3	1
annotation	Collagen	14	1	13	304	2071	1	0.524151	0.559485	1	-0.93195	TRUE	3	1
annotation	Lectin	31	4	27	301	2057	1	1.01242	1.01068	1	0.017813	TRUE	3	1
annotation	Chemotaxis	25	14	11	291	2073	2.75e-07	9.05109	4.38636	1.33e-05	3.17809	TRUE	3	8.61e-06
annotation	Cytokine	30	16	14	289	2070	9.29e-08	8.1729	4.17749	5.22e-06	3.03085	TRUE	3	3.39e-06
annotation	Amidation	10	8	2	297	2082	2.32e-06	27.9557	6.26623	7.81e-05	4.80507	TRUE	3	5.07e-05
annotation	Oxygen transport	6	0	6	305	2078	1	0	0	1	-3.50384	FALSE	3	1
annotation	Chaperone	31	1	30	304	2054	0.169352	0.225301	0.252671	0.528442	-2.15007	TRUE	3	0.412091
annotation	HDL	8	2	6	303	2078	0.27202	2.28497	1.9582	0.699776	1.19218	TRUE	3	0.551596
annotation	Complement pathway	15	1	14	304	2070	0.709176	0.486485	0.522186	1	-1.03953	TRUE	3	0.897743
annotation	Cytolysis	6	0	6	305	2078	1	0	0	1	-3.50384	FALSE	3	1
annotation	Membrane attack complex	6	0	6	305	2078	1	0	0	1	-3.50384	FALSE	3	1
annotation	Acyltransferase	9	1	8	304	2076	1	0.853697	0.87031	1	-0.2282	TRUE	3	1
annotation	Complement alternate pathway	7	1	6	304	2078	1	1.13917	1.11897	1	0.187978	TRUE	3	1
annotation	DNA damage	10	0	10	305	2074	0.625978	0	0	1	-3.50384	FALSE	3	0.830844
annotation	DNA repair	10	0	10	305	2074	0.625978	0	0	1	-3.50384	FALSE	3	0.830844
annotation	SH3-binding	7	2	5	303	2079	0.221682	2.74292	2.23794	0.644024	1.45571	TRUE	3	0.495391
annotation	Cilium	6	2	4	303	2080	0.172247	3.42953	2.61093	0.532543	1.77801	TRUE	3	0.414528
annotation	Endocytosis	17	1	16	304	2068	0.71335	0.425275	0.460752	1	-1.23353	TRUE	3	0.897837
annotation	Mitochondrion inner membrane	16	0	16	305	2068	0.248842	0	0	0.655155	-3.50384	FALSE	3	0.519014
annotation	Transit peptide	29	2	27	303	2057	0.572104	0.502986	0.540192	1	-0.99141	TRUE	3	0.830844
annotation	Dioxygenase	7	2	5	303	2079	0.221682	2.74292	2.23794	0.644024	1.45571	TRUE	3	0.495391
annotation	TPR repeat	18	2	16	303	2068	1	0.853212	0.87031	1	-0.22902	TRUE	3	1
annotation	Actin capping	10	0	10	305	2074	0.625978	0	0	1	-3.50384	FALSE	3	0.830844
annotation	Chloride	6	1	5	304	2079	0.55976	1.36756	1.30546	1	0.451603	TRUE	3	0.830844
annotation	Tricarboxylic acid cycle	11	0	11	305	2073	0.378281	0	0	0.855496	-3.50384	FALSE	3	0.711422
annotation	Lipid transport	14	2	12	303	2072	0.697059	1.13963	1.11897	1	0.188559	TRUE	3	0.892724
annotation	Guanine-nucleotide releasing factor	11	1	10	304	2074	1	0.682332	0.712072	1	-0.55145	TRUE	3	1
annotation	Oxidation	7	2	5	303	2079	0.221682	2.74292	2.23794	0.644024	1.45571	TRUE	3	0.495391
annotation	S-nitrosylation	6	0	6	305	2078	1	0	0	1	-3.50384	FALSE	3	1
annotation	Multifunctional enzyme	10	1	9	304	2075	1	0.758486	0.783279	1	-0.39881	TRUE	3	1
annotation	Basement membrane	11	1	10	304	2074	1	0.682332	0.712072	1	-0.55145	TRUE	3	1
annotation	Schiff base	6	0	6	305	2078	1	0	0	1	-3.50384	FALSE	3	1
annotation	Iron-sulfur	6	0	6	305	2078	1	0	0	1	-3.50384	FALSE	3	1
annotation	Sarcoplasmic reticulum	7	0	7	305	2077	0.605576	0	0	1	-3.50384	FALSE	3	0.830844
annotation	Intermediate filament	16	0	16	305	2068	0.248842	0	0	0.655155	-3.50384	FALSE	3	0.519014
annotation	Growth factor binding	7	6	1	299	2083	2.59e-05	41.665	6.71382	0.000514	5.38077	TRUE	3	0.000334
annotation	Keratin	8	0	8	305	2076	0.606759	0	0	1	-3.50384	FALSE	3	0.830844
annotation	Disulfide bond	507	36	471	333	1549	4.8e-10	0.355664	0.45971	2.31e-08	-1.49141	TRUE	4	1.5e-08
annotation	Secreted	359	24	335	345	1685	8.51e-08	0.350048	0.432819	2.81e-06	-1.51438	TRUE	4	1.83e-06
annotation	Signal	887	73	814	296	1206	8.77e-15	0.365543	0.53283	7.39e-13	-1.45189	TRUE	4	4.8e-13
annotation	Calcium	174	15	159	354	1861	0.008608	0.496078	0.558125	0.067461	-1.01136	TRUE	4	0.052364
annotation	Glycosidase	22	2	20	367	2000	0.560772	0.545074	0.588569	1	-0.87548	TRUE	4	0.895846
annotation	Hydrolase	255	17	238	352	1782	1.34e-05	0.361708	0.431617	0.000265	-1.4671	TRUE	4	0.000172
annotation	Membrane	600	80	520	289	1500	0.10287	0.79861	0.863234	0.427988	-0.32444	TRUE	4	0.336246
annotation	Metal-binding	372	45	327	324	1693	0.051253	0.719188	0.783176	0.257795	-0.47556	TRUE	4	0.20408
annotation	Transmembrane	417	52	365	317	1655	0.073175	0.743893	0.807341	0.334363	-0.42683	TRUE	4	0.267986
annotation	Transmembrane helix	404	48	356	321	1664	0.028637	0.699061	0.769218	0.163881	-0.51651	TRUE	4	0.133438
annotation	Cytoplasm	371	76	295	293	1725	0.004787	1.51646	1.32626	0.042456	0.600702	TRUE	4	0.03382
annotation	Direct protein sequencing	138	26	112	343	1908	0.27395	1.29119	1.21979	0.720583	0.368698	TRUE	4	0.606011
annotation	Endoplasmic reticulum	83	10	73	359	1947	0.442395	0.743017	0.780031	0.937656	-0.42853	TRUE	4	0.794136
annotation	Fatty acid metabolism	8	2	6	367	2014	0.356979	1.82868	1.61856	0.821686	0.870804	TRUE	4	0.688545
annotation	Glycoprotein	388	39	349	330	1671	0.000948	0.565957	0.650763	0.012283	-0.82124	TRUE	4	0.008301
annotation	Golgi apparatus	70	3	67	366	1953	0.006359	0.239016	0.277468	0.052666	-2.06482	TRUE	4	0.041271
annotation	Isomerase	29	1	28	368	1992	0.073421	0.193398	0.22325	0.334363	-2.37035	TRUE	4	0.267986
annotation	Lipid biosynthesis	6	1	5	368	2015	1	1.09509	1.07904	1	0.131053	TRUE	4	1
annotation	Lipid metabolism	44	5	39	364	1981	0.534323	0.697826	0.735711	1	-0.51906	TRUE	4	0.887781
annotation	Nucleus	171	47	124	322	1896	2.44e-05	2.23088	1.77947	0.000412	1.15762	TRUE	4	0.000267
annotation	Pyrrolidone carboxylic acid	13	1	12	368	2008	0.705298	0.454822	0.49802	1	-1.13663	TRUE	4	0.962521
annotation	Reference proteome	375	94	281	275	1739	9.61e-08	2.1146	1.62288	2.81e-06	1.08038	TRUE	4	1.83e-06
annotation	Transport	176	29	147	340	1873	0.665623	1.08675	1.06678	1	0.120025	TRUE	4	0.946568
annotation		76	16	60	353	1960	0.194669	1.48036	1.363	0.596396	0.565952	TRUE	4	0.479017
annotation	3D-structure	106	51	55	318	1965	3.96e-16	5.72335	3.11497	4.45e-14	2.51686	TRUE	4	2.89e-14
annotation	Ribonucleoprotein	71	62	9	307	2011	1.05e-42	44.9609	5.65358	2.22e-40	5.4906	TRUE	4	1.44e-40
annotation	Ribosomal protein	58	55	3	314	2017	1.32e-42	117.42	6.13938	2.22e-40	6.87554	TRUE	4	1.44e-40
annotation	LIM domain	23	5	18	364	2002	0.384517	1.52746	1.40745	0.863881	0.611137	TRUE	4	0.719736
annotation	Zinc	151	16	135	353	1885	0.10264	0.632993	0.686014	0.427988	-0.65974	TRUE	4	0.336246
annotation	Transcription	24	3	21	366	1999	1	0.780325	0.809282	1	-0.35785	TRUE	4	1
annotation	Transcription regulation	24	3	21	366	1999	1	0.780325	0.809282	1	-0.35785	TRUE	4	1
annotation	RNA-binding	89	40	49	329	1971	1.3e-11	4.88572	2.90978	8.74e-10	2.28857	TRUE	4	5.68e-10
annotation	Phosphoprotein	334	86	248	283	1772	1.26e-07	2.17048	1.66702	3.04e-06	1.11801	TRUE	4	1.97e-06
annotation	Endosome	35	4	31	365	1989	0.64161	0.703231	0.739915	1	-0.50793	TRUE	4	0.918383
annotation	GTP-binding	74	15	59	354	1961	0.251899	1.40813	1.31235	0.715965	0.493783	TRUE	4	0.564972
annotation	Nucleotide-binding	306	48	258	321	1762	0.932478	1.02122	1.01557	1	0.030293	TRUE	4	1
annotation	ATP-binding	215	27	188	342	1832	0.236352	0.769399	0.813046	0.686645	-0.3782	TRUE	4	0.544855
annotation	Transferase	201	26	175	343	1845	0.358421	0.79924	0.837466	0.821686	-0.3233	TRUE	4	0.688545
annotation	Ubl conjugation pathway	37	1	36	368	1984	0.034966	0.149821	0.17498	0.190057	-2.73869	TRUE	4	0.153151
annotation	Kinase	83	8	75	361	1945	0.163681	0.574815	0.624025	0.560412	-0.79883	TRUE	4	0.448076
annotation	Serine/threonine-protein kinase	33	3	30	366	1990	0.465092	0.543831	0.588569	0.967825	-0.87877	TRUE	4	0.81511
annotation	Repeat	351	39	312	330	1708	0.016195	0.647101	0.719362	0.107017	-0.62794	TRUE	4	0.086508
annotation	Lysosome	30	2	28	367	1992	0.304186	0.387808	0.431617	0.732219	-1.36658	TRUE	4	0.622586
annotation	Protease	107	3	104	366	1916	2.79e-05	0.151073	0.181521	0.000448	-2.72668	TRUE	4	0.000291
annotation	Thiol protease	23	0	23	369	1997	0.038172	0	0	0.201001	-3.19406	FALSE	4	0.160764
annotation	Zymogen	36	0	36	369	1984	0.004061	0	0	0.036986	-3.19406	FALSE	4	0.029644
annotation	Cell membrane	128	18	110	351	1910	0.801245	0.890485	0.910442	1	-0.16734	TRUE	4	1
annotation	EGF-like domain	98	2	96	367	1924	2.06e-05	0.109268	0.132128	0.000385	-3.19406	TRUE	4	0.00025
annotation	Kringle	7	0	7	369	2013	0.604349	0	0	1	-3.19406	FALSE	4	0.895846
annotation	Serine protease	42	1	41	368	1979	0.015387	0.13122	0.154149	0.103706	-2.92994	TRUE	4	0.084242
annotation	Metalloprotease	26	0	26	369	1994	0.024762	0	0	0.148014	-3.19406	FALSE	4	0.119189
annotation	Cell cycle	15	3	12	366	2008	0.716397	1.37138	1.29485	1	0.455629	TRUE	4	0.962521
annotation	Cell division	12	2	10	367	2010	1	1.09535	1.07904	1	0.131394	TRUE	4	1
annotation	Mitosis	8	2	6	367	2014	0.356979	1.82868	1.61856	0.821686	0.870804	TRUE	4	0.688545
annotation	Adaptive immunity	19	6	13	363	2007	0.100601	2.55047	2.0445	0.427988	1.35076	TRUE	4	0.336246
annotation	Immunity	103	10	93	359	1927	0.123826	0.577287	0.628568	0.479648	-0.79264	TRUE	4	0.387398
annotation	SH2 domain	25	0	25	369	1995	0.024028	0	0	0.147229	-3.19406	FALSE	4	0.119189
annotation	Tyrosine-protein kinase	18	0	18	369	2002	0.095072	0	0	0.410758	-3.19406	FALSE	4	0.325323
annotation	Actin-binding	63	13	50	356	1970	0.286523	1.43851	1.33596	0.720583	0.524581	TRUE	4	0.617067
annotation	Allosteric enzyme	11	2	9	367	2011	0.682402	1.21756	1.17714	1	0.283988	TRUE	4	0.962521
annotation	Carbohydrate metabolism	26	8	18	361	2002	0.049072	2.46347	1.99208	0.254422	1.30069	TRUE	4	0.202771
annotation	Glycogen metabolism	8	1	7	368	2013	1	0.781519	0.809282	1	-0.35565	TRUE	4	1
annotation	Glycosyltransferase	36	1	35	368	1985	0.033592	0.154178	0.17984	0.188678	-2.69733	TRUE	4	0.153151
annotation	Pyridoxal phosphate	7	2	5	367	2015	0.295854	2.19527	1.84979	0.722484	1.1344	TRUE	4	0.617067
annotation	Signal-anchor	40	1	39	368	1981	0.014867	0.138088	0.161856	0.102247	-2.85634	TRUE	4	0.083482
annotation	Zinc-finger	54	8	46	361	1974	1	0.950991	0.959149	1	-0.0725	TRUE	4	1
annotation	Coiled coil	252	37	215	332	1805	0.78252	0.935673	0.950585	1	-0.09592	TRUE	4	1
annotation	Immunoglobulin domain	42	9	33	360	1987	0.280763	1.505	1.38734	0.720583	0.589769	TRUE	4	0.614872
annotation	Receptor	47	6	41	363	1979	0.83789	0.797894	0.826501	1	-0.32573	TRUE	4	1
annotation	Cleavage on pair of basic residues	50	4	46	365	1974	0.167803	0.470398	0.51794	0.560412	-1.08805	TRUE	4	0.453689
annotation	Growth factor	26	2	24	367	1996	0.412513	0.453336	0.49802	0.885458	-1.14135	TRUE	4	0.752837
annotation	Hormone	14	3	11	366	2009	0.465245	1.49673	1.38734	0.967825	0.581811	TRUE	4	0.81511
annotation	Inflammatory response	15	1	14	368	2006	0.491783	0.389472	0.431617	0.975636	-1.36041	TRUE	4	0.842056
annotation	Innate immunity	79	5	74	364	1946	0.025035	0.361334	0.409763	0.148014	-1.4686	TRUE	4	0.119189
annotation	Leucine-rich repeat	34	5	29	364	1991	1	0.943076	0.952096	1	-0.08455	TRUE	4	1
annotation	Lipoprotein	59	7	52	362	1968	0.583679	0.731919	0.768132	1	-0.45024	TRUE	4	0.895846
annotation	Heme	16	2	14	367	2006	1	0.780923	0.809282	1	-0.35675	TRUE	4	1
annotation	Iron	36	6	30	363	1990	0.816187	1.0964	1.07904	1	0.132776	TRUE	4	1
annotation	WD repeat	28	1	27	368	1993	0.109981	0.200661	0.231223	0.451511	-2.31717	TRUE	4	0.354204
annotation	Copper	19	1	18	368	2002	0.34076	0.302333	0.34075	0.80305	-1.72579	TRUE	4	0.678422
annotation	Ion transport	43	15	28	354	1992	0.001903	3.01261	2.25846	0.022901	1.59101	TRUE	4	0.015433
annotation	Translocase	9	5	4	364	2016	0.006302	6.91411	3.59681	0.052666	2.78954	TRUE	4	0.041271
annotation	Alternative splicing	16	3	13	366	2007	0.725988	1.26531	1.21392	1	0.339493	TRUE	4	0.969459
annotation	Extracellular matrix	68	6	62	363	1958	0.170822	0.522112	0.571258	0.560412	-0.93757	TRUE	4	0.45622
annotation	Proteoglycan	15	3	12	366	2008	0.716397	1.37138	1.29485	1	0.455629	TRUE	4	0.962521
annotation	Acetylation	185	63	122	306	1898	4.61e-11	3.20088	2.20475	2.59e-09	1.67847	TRUE	4	1.68e-09
annotation	Heparin-binding	21	1	20	368	2000	0.233269	0.271832	0.308298	0.685483	-1.87921	TRUE	4	0.544855
annotation	Chromosome	14	2	12	367	2008	1	0.911906	0.924894	1	-0.13304	TRUE	4	1
annotation	DNA-binding	27	6	21	363	1999	0.291798	1.57305	1.43872	0.722484	0.653561	TRUE	4	0.617067
annotation	Ubl conjugation	80	29	51	340	1969	3.9e-06	3.29073	2.34692	8.21e-05	1.71841	TRUE	4	5.33e-05
annotation	Aminoacyl-tRNA synthetase	15	0	15	369	2005	0.148064	0	0	0.536531	-3.19406	FALSE	4	0.426657
annotation	Ligase	33	2	31	367	1989	0.219788	0.349758	0.392379	0.661327	-1.51557	TRUE	4	0.528941
annotation	Protein biosynthesis	48	5	43	364	1977	0.421648	0.631655	0.674402	0.899338	-0.66279	TRUE	4	0.763148
annotation	SH3 domain	55	8	47	361	1973	1	0.930284	0.94171	1	-0.10426	TRUE	4	1
annotation	Lipid-binding	20	4	16	365	2004	0.535101	1.3724	1.29485	1	0.456699	TRUE	4	0.887781
annotation	ANK repeat	16	2	14	367	2006	1	0.780923	0.809282	1	-0.35675	TRUE	4	1
annotation	Calmodulin-binding	14	4	10	365	2010	0.252818	2.20181	1.84979	0.715965	1.13869	TRUE	4	0.564972
annotation	Methylation	56	24	32	345	1988	6.14e-07	4.31807	2.77468	1.38e-05	2.11039	TRUE	4	8.97e-06
annotation	Motor protein	27	7	20	362	2000	0.172946	1.93315	1.67851	0.560412	0.950955	TRUE	4	0.456328
annotation	Muscle protein	23	15	8	354	2012	7.83e-08	10.6413	4.22234	2.81e-06	3.4116	TRUE	4	1.83e-06
annotation	Myosin	16	7	9	362	2011	0.006407	4.31698	2.83249	0.052666	2.11002	TRUE	4	0.041271
annotation	Blood coagulation	19	0	19	369	2001	0.059322	0	0	0.289734	-3.19406	FALSE	4	0.227923
annotation	Gamma-carboxyglutamic acid	14	1	13	368	2007	0.709288	0.419634	0.462447	1	-1.2528	TRUE	4	0.962521
annotation	Hemostasis	19	0	19	369	2001	0.059322	0	0	0.289734	-3.19406	FALSE	4	0.227923
annotation	Cell junction	18	1	17	368	2003	0.339915	0.320274	0.359681	0.80305	-1.64262	TRUE	4	0.678422
annotation	FAD	13	2	11	367	2009	1	0.995295	0.996039	1	-0.0068	TRUE	4	1
annotation	Flavoprotein	13	2	11	367	2009	1	0.995295	0.996039	1	-0.0068	TRUE	4	1
annotation	GTPase activation	14	0	14	369	2006	0.146447	0	0	0.53644	-3.19406	FALSE	4	0.426657
annotation	Protease inhibitor	30	2	28	367	1992	0.304186	0.387808	0.431617	0.732219	-1.36658	TRUE	4	0.622586
annotation	Serine protease inhibitor	25	1	24	368	1996	0.160841	0.22608	0.25897	0.560412	-2.1451	TRUE	4	0.445876
annotation	Oxidoreductase	97	21	76	348	1944	0.086323	1.54323	1.40164	0.377803	0.625956	TRUE	4	0.300075
annotation	Glycolysis	21	4	17	365	2003	0.553014	1.29106	1.23319	1	0.368562	TRUE	4	0.895846
annotation	Apoptosis	18	5	13	364	2007	0.179979	2.11984	1.7984	0.577648	1.08396	TRUE	4	0.469232
annotation	Cell projection	38	4	34	365	1986	0.502137	0.640234	0.6815	0.983838	-0.64333	TRUE	4	0.845908
annotation	Differentiation	24	5	19	364	2001	0.403095	1.44639	1.3488	0.876406	0.532457	TRUE	4	0.748117
annotation	Myristate	13	1	12	368	2008	0.705298	0.454822	0.49802	1	-1.13663	TRUE	4	0.962521
annotation	Neurogenesis	7	0	7	369	2013	0.604349	0	0	1	-3.19406	FALSE	4	0.895846
annotation	Protein transport	67	2	65	367	1955	0.001722	0.163974	0.193261	0.021489	-2.60846	TRUE	4	0.014502
annotation	Isopeptide bond	64	29	35	340	1985	8.19e-09	4.8327	2.93365	3.45e-07	2.27283	TRUE	4	2.24e-07
annotation	Helicase	12	2	10	367	2010	1	1.09535	1.07904	1	0.131394	TRUE	4	1
annotation	Annexin	7	2	5	367	2015	0.295854	2.19527	1.84979	0.722484	1.1344	TRUE	4	0.617067
annotation	Calcium/phospholipid-binding	7	2	5	367	2015	0.295854	2.19527	1.84979	0.722484	1.1344	TRUE	4	0.617067
annotation	Manganese	29	1	28	368	1992	0.073421	0.193398	0.22325	0.334363	-2.37035	TRUE	4	0.267986
annotation	Proteasome	35	0	35	369	1985	0.004017	0	0	0.036986	-3.19406	FALSE	4	0.029644
annotation	mRNA processing	24	11	13	358	2007	0.000385	4.73916	2.96737	0.0054	2.24463	TRUE	4	0.003662
annotation	mRNA splicing	20	10	10	359	2010	0.000296	5.59265	3.23713	0.004343	2.48353	TRUE	4	0.00295
annotation	Spliceosome	13	6	7	363	2013	0.008531	4.74872	2.98812	0.067461	2.24754	TRUE	4	0.052364
annotation	NADP	30	7	23	362	1997	0.210325	1.67852	1.51066	0.638555	0.747192	TRUE	4	0.511792
annotation	Cytoskeleton	76	16	60	353	1960	0.194669	1.48036	1.363	0.596396	0.565952	TRUE	4	0.479017
annotation	Dynein	8	0	8	369	2012	0.617684	0	0	1	-3.19406	FALSE	4	0.895846
annotation	Microtubule	27	3	24	366	1996	0.788168	0.681791	0.719362	1	-0.5526	TRUE	4	1
annotation	Aminopeptidase	8	0	8	369	2012	0.617684	0	0	1	-3.19406	FALSE	4	0.895846
annotation	Sushi	40	3	37	366	1983	0.190261	0.439411	0.485569	0.596396	-1.18636	TRUE	4	0.479017
annotation	Coated pit	9	1	8	368	2012	1	0.68352	0.719362	1	-0.54894	TRUE	4	1
annotation	Cytoplasmic vesicle	37	1	36	368	1984	0.034966	0.149821	0.17498	0.190057	-2.73869	TRUE	4	0.153151
annotation	Magnesium	62	12	50	357	1970	0.374366	1.3242	1.25308	0.846721	0.405119	TRUE	4	0.706778
annotation	Protein phosphatase	24	2	22	367	1998	0.567087	0.495039	0.539521	1	-1.01439	TRUE	4	0.895846
annotation	Rotamase	11	0	11	369	2009	0.232793	0	0	0.685483	-3.19406	FALSE	4	0.544855
annotation	Lyase	27	5	22	364	1998	0.595532	1.24736	1.19894	1	0.318878	TRUE	4	0.895846
annotation	Calcium transport	8	2	6	367	2014	0.356979	1.82868	1.61856	0.821686	0.870804	TRUE	4	0.688545
annotation	Ion channel	9	2	7	367	2013	0.63637	1.5668	1.43872	1	0.647822	TRUE	4	0.916876
annotation	Voltage-gated channel	6	1	5	368	2015	1	1.09509	1.07904	1	0.131053	TRUE	4	1
annotation	Acute phase	8	0	8	369	2012	0.617684	0	0	1	-3.19406	FALSE	4	0.895846
annotation	Antibiotic	13	1	12	368	2008	0.705298	0.454822	0.49802	1	-1.13663	TRUE	4	0.962521
annotation	Antimicrobial	16	2	14	367	2006	1	0.780923	0.809282	1	-0.35675	TRUE	4	1
annotation	Antioxidant	6	0	6	369	2014	0.598935	0	0	1	-3.19406	FALSE	4	0.895846
annotation	Activator	10	1	9	368	2011	1	0.607294	0.647425	1	-0.71953	TRUE	4	1
annotation	Angiogenesis	7	0	7	369	2013	0.604349	0	0	1	-3.19406	FALSE	4	0.895846
annotation	Developmental protein	32	5	27	364	1993	1	1.01394	1.0116	1	0.019965	TRUE	4	1
annotation	Endonuclease	7	1	6	368	2014	1	0.912146	0.924894	1	-0.13266	TRUE	4	1
annotation	Hydroxylation	23	4	19	365	2001	0.771455	1.15404	1.12596	1	0.206696	TRUE	4	1
annotation	Nitration	6	1	5	368	2015	1	1.09509	1.07904	1	0.131053	TRUE	4	1
annotation	Nuclease	8	1	7	368	2013	1	0.781519	0.809282	1	-0.35565	TRUE	4	1
annotation	Translation regulation	10	5	5	364	2015	0.011026	5.52961	3.23713	0.084451	2.46718	TRUE	4	0.065264
annotation	Purine biosynthesis	6	1	5	368	2015	1	1.09509	1.07904	1	0.131053	TRUE	4	1
annotation	Cell adhesion	71	4	67	365	1953	0.018398	0.319546	0.364747	0.117072	-1.6459	TRUE	4	0.093773
annotation	Transducer	23	3	20	366	2000	1	0.819736	0.844468	1	-0.28677	TRUE	4	1
annotation	Prenylation	19	1	18	368	2002	0.34076	0.302333	0.34075	0.80305	-1.72579	TRUE	4	0.678422
annotation	Mitochondrion	63	27	36	342	1984	1.17e-07	4.34715	2.77468	3.04e-06	2.12007	TRUE	4	1.97e-06
annotation	Mitochondrion outer membrane	9	3	6	366	2014	0.150165	2.74959	2.15808	0.538359	1.45922	TRUE	4	0.427094
annotation	NAD	36	11	25	358	1995	0.018412	2.45071	1.97825	0.117072	1.2932	TRUE	4	0.093773
annotation	Initiation factor	26	2	24	367	1996	0.412513	0.453336	0.49802	0.885458	-1.14135	TRUE	4	0.752837
annotation	Integrin	12	2	10	367	2010	1	1.09535	1.07904	1	0.131394	TRUE	4	1
annotation	Electron transport	7	3	4	366	2016	0.07908	4.12761	2.77468	0.350658	2.04531	TRUE	4	0.279331
annotation	Redox-active center	14	0	14	369	2006	0.146447	0	0	0.53644	-3.19406	FALSE	4	0.426657
annotation	Lipid degradation	16	1	15	368	2005	0.492161	0.363331	0.404641	0.975636	-1.46064	TRUE	4	0.842056
annotation	ER-Golgi transport	16	0	16	369	2004	0.154491	0	0	0.548035	-3.19406	FALSE	4	0.433762
annotation	Wnt signaling pathway	8	3	5	366	2015	0.112479	3.30094	2.42785	0.451511	1.72288	TRUE	4	0.356998
annotation	Nucleotidyltransferase	6	0	6	369	2014	0.598935	0	0	1	-3.19406	FALSE	4	0.895846
annotation	Hydrogen ion transport	12	7	5	362	2015	0.000778	7.78194	3.77665	0.010486	2.96013	TRUE	4	0.007098
annotation	Palmitate	13	1	12	368	2008	0.705298	0.454822	0.49802	1	-1.13663	TRUE	4	0.962521
annotation	Elongation factor	7	3	4	366	2016	0.07908	4.12761	2.77468	0.350658	2.04531	TRUE	4	0.279331
annotation	Sulfation	14	0	14	369	2006	0.146447	0	0	0.53644	-3.19406	FALSE	4	0.426657
annotation	Mitogen	13	0	13	369	2007	0.239858	0	0	0.690873	-3.19406	FALSE	4	0.547176
annotation	Peroxidase	9	0	9	369	2011	0.370467	0	0	0.843564	-3.19406	FALSE	4	0.705499
annotation	Synapse	11	1	10	368	2010	1	0.54631	0.588569	1	-0.87221	TRUE	4	1
annotation	Cholesterol metabolism	7	1	6	368	2014	1	0.912146	0.924894	1	-0.13266	TRUE	4	1
annotation	Steroid metabolism	7	1	6	368	2014	1	0.912146	0.924894	1	-0.13266	TRUE	4	1
annotation	Sterol metabolism	7	1	6	368	2014	1	0.912146	0.924894	1	-0.13266	TRUE	4	1
annotation	Autophagy	8	1	7	368	2013	1	0.781519	0.809282	1	-0.35565	TRUE	4	1
annotation	Laminin EGF-like domain	14	0	14	369	2006	0.146447	0	0	0.53644	-3.19406	FALSE	4	0.426657
annotation	Stress response	7	1	6	368	2014	1	0.912146	0.924894	1	-0.13266	TRUE	4	1
annotation	Collagen	14	1	13	368	2007	0.709288	0.419634	0.462447	1	-1.2528	TRUE	4	0.962521
annotation	Lectin	31	3	28	366	1992	0.462707	0.58325	0.626541	0.967825	-0.77781	TRUE	4	0.81511
annotation	Chemotaxis	25	5	20	364	2000	0.574377	1.37342	1.29485	1	0.457775	TRUE	4	0.895846
annotation	Cytokine	30	5	25	364	1995	0.800134	1.09614	1.07904	1	0.132428	TRUE	4	1
annotation	Amidation	10	1	9	368	2011	1	0.607294	0.647425	1	-0.71953	TRUE	4	1
annotation	Oxygen transport	6	1	5	368	2015	1	1.09509	1.07904	1	0.131053	TRUE	4	1
annotation	Chaperone	31	4	27	365	1993	1	0.808997	0.835388	1	-0.30579	TRUE	4	1
annotation	HDL	8	0	8	369	2012	0.617684	0	0	1	-3.19406	FALSE	4	0.895846
annotation	Complement pathway	15	2	13	367	2007	1	0.841391	0.863234	1	-0.24915	TRUE	4	1
annotation	Cytolysis	6	1	5	368	2015	1	1.09509	1.07904	1	0.131053	TRUE	4	1
annotation	Membrane attack complex	6	1	5	368	2015	1	1.09509	1.07904	1	0.131053	TRUE	4	1
annotation	Acyltransferase	9	4	5	365	2015	0.037106	4.41253	2.87745	0.198487	2.14161	TRUE	4	0.159337
annotation	Complement alternate pathway	7	1	6	368	2014	1	0.912146	0.924894	1	-0.13266	TRUE	4	1
annotation	DNA damage	10	3	7	366	2013	0.191168	2.35604	1.94228	0.596396	1.23636	TRUE	4	0.479017
annotation	DNA repair	10	3	7	366	2013	0.191168	2.35604	1.94228	0.596396	1.23636	TRUE	4	0.479017
annotation	SH3-binding	7	0	7	369	2013	0.604349	0	0	1	-3.19406	FALSE	4	0.895846
annotation	Cilium	6	1	5	368	2015	1	1.09509	1.07904	1	0.131053	TRUE	4	1
annotation	Endocytosis	17	1	16	368	2004	0.49734	0.340457	0.380839	0.980139	-1.55445	TRUE	4	0.844322
annotation	Mitochondrion inner membrane	16	10	6	359	2014	2.31e-05	9.33581	4.04641	0.000409	3.22278	TRUE	4	0.000266
annotation	Transit peptide	29	17	12	352	2008	1e-07	8.06982	3.79525	2.81e-06	3.01254	TRUE	4	1.83e-06
annotation	Dioxygenase	7	1	6	368	2014	1	0.912146	0.924894	1	-0.13266	TRUE	4	1
annotation	TPR repeat	18	2	16	367	2004	1	0.682658	0.719362	1	-0.55076	TRUE	4	1
annotation	Actin capping	10	1	9	368	2011	1	0.607294	0.647425	1	-0.71953	TRUE	4	1
annotation	Chloride	6	1	5	368	2015	1	1.09509	1.07904	1	0.131053	TRUE	4	1
annotation	Tricarboxylic acid cycle	11	6	5	363	2015	0.003024	6.65274	3.53141	0.03287	2.73395	TRUE	4	0.023649
annotation	Lipid transport	14	0	14	369	2006	0.146447	0	0	0.53644	-3.19406	FALSE	4	0.426657
annotation	Guanine-nucleotide releasing factor	11	1	10	368	2010	1	0.54631	0.588569	1	-0.87221	TRUE	4	1
annotation	Oxidation	7	1	6	368	2014	1	0.912146	0.924894	1	-0.13266	TRUE	4	1
annotation	S-nitrosylation	6	2	4	367	2016	0.233918	2.74484	2.15808	0.685483	1.45672	TRUE	4	0.544855
annotation	Multifunctional enzyme	10	1	9	368	2011	1	0.607294	0.647425	1	-0.71953	TRUE	4	1
annotation	Basement membrane	11	1	10	368	2010	1	0.54631	0.588569	1	-0.87221	TRUE	4	1
annotation	Schiff base	6	0	6	369	2014	0.598935	0	0	1	-3.19406	FALSE	4	0.895846
annotation	Iron-sulfur	6	3	3	366	2017	0.050893	5.50488	3.23713	0.257795	2.46071	TRUE	4	0.20408
annotation	Sarcoplasmic reticulum	7	4	3	365	2017	0.01331	7.35813	3.69957	0.093444	2.87934	TRUE	4	0.076705
annotation	Intermediate filament	16	1	15	368	2005	0.492161	0.363331	0.404641	0.975636	-1.46064	TRUE	4	0.842056
annotation	Growth factor binding	7	0	7	369	2013	0.604349	0	0	1	-3.19406	FALSE	4	0.895846
annotation	Keratin	8	0	8	369	2012	0.617684	0	0	1	-3.19406	FALSE	4	0.895846
annotation	Disulfide bond	507	10	497	225	1657	2.92e-14	0.148245	0.200512	4.92e-12	-2.75394	TRUE	5	3.2e-12
annotation	Secreted	359	4	355	231	1799	9.01e-13	0.087794	0.11327	1.01e-10	-3.50974	TRUE	5	6.58e-11
annotation	Signal	887	35	852	200	1302	4.88e-15	0.267557	0.401137	1.64e-12	-1.90208	TRUE	5	1.07e-12
annotation	Calcium	174	10	164	225	1990	0.063676	0.53941	0.58425	0.442121	-0.89055	TRUE	5	0.29904
annotation	Glycosidase	22	0	22	235	2132	0.159149	0	0	0.692872	-3.53934	FALSE	5	0.484145
annotation	Hydrolase	255	18	237	217	1917	0.120348	0.671046	0.717597	0.587789	-0.57552	TRUE	5	0.399338
annotation	Membrane	600	73	527	162	1627	0.032195	1.39098	1.23686	0.289921	0.476101	TRUE	5	0.193498
annotation	Metal-binding	372	45	327	190	1827	0.128886	1.32311	1.22975	0.611757	0.403928	TRUE	5	0.41509
annotation	Transmembrane	417	50	367	185	1787	0.104094	1.31584	1.21894	0.555867	0.395984	TRUE	5	0.37871
annotation	Transmembrane helix	404	49	355	186	1799	0.098696	1.33484	1.233	0.555867	0.416667	TRUE	5	0.37871
annotation	Cytoplasm	371	40	331	195	1823	0.506954	1.12972	1.09606	1	0.175969	TRUE	5	0.866698
annotation	Direct protein sequencing	138	8	130	227	2024	0.106423	0.548808	0.589331	0.555867	-0.86563	TRUE	5	0.37871
annotation	Endoplasmic reticulum	83	13	70	222	2084	0.08786	1.74287	1.59226	0.528728	0.801466	TRUE	5	0.363044
annotation	Fatty acid metabolism	8	1	7	234	2147	0.563806	1.31058	1.27075	1	0.390204	TRUE	5	0.914618
annotation	Glycoprotein	388	9	379	226	1775	1.09e-09	0.186584	0.235808	9.19e-08	-2.42211	TRUE	5	5.97e-08
annotation	Golgi apparatus	70	6	64	229	2090	0.840743	0.855649	0.871368	1	-0.22491	TRUE	5	1
annotation	Isomerase	29	5	24	230	2130	0.198301	1.92874	1.75275	0.726387	0.947656	TRUE	5	0.536148
annotation	Lipid biosynthesis	6	1	5	234	2149	0.463117	1.83614	1.69433	1	0.876675	TRUE	5	0.817925
annotation	Lipid metabolism	44	4	40	231	2114	1	0.915176	0.924178	1	-0.12788	TRUE	5	1
annotation	Nucleus	171	10	161	225	1993	0.081837	0.550286	0.5945	0.520363	-0.86175	TRUE	5	0.358448
annotation	Pyrrolidone carboxylic acid	13	0	13	235	2141	0.630152	0	0	1	-3.53934	FALSE	5	0.932455
annotation	Reference proteome	375	25	350	210	1804	0.02339	0.613728	0.67773	0.262747	-0.70433	TRUE	5	0.176634
annotation	Transport	176	28	148	207	2006	0.008059	1.83273	1.61731	0.141589	0.873993	TRUE	5	0.092012
annotation		76	13	63	222	2091	0.046668	1.94295	1.73891	0.383591	0.958246	TRUE	5	0.255509
annotation	3D-structure	106	7	99	228	2055	0.316867	0.637396	0.671337	0.944993	-0.64974	TRUE	5	0.715401
annotation	Ribonucleoprotein	71	1	70	234	2084	0.008091	0.127281	0.143182	0.141589	-2.97392	TRUE	5	0.092012
annotation	Ribosomal protein	58	0	58	235	2096	0.005504	0	0	0.109116	-3.53934	FALSE	5	0.070909
annotation	LIM domain	23	6	17	229	2137	0.020431	3.29104	2.65199	0.245904	1.71854	TRUE	5	0.16572
annotation	Zinc	151	23	128	212	2026	0.032691	1.71673	1.54846	0.289921	0.779665	TRUE	5	0.193498
annotation	Transcription	24	4	20	231	2134	0.287348	1.84697	1.69433	0.880329	0.88516	TRUE	5	0.669459
annotation	Transcription regulation	24	4	20	231	2134	0.287348	1.84697	1.69433	0.880329	0.88516	TRUE	5	0.669459
annotation	RNA-binding	89	8	81	227	2073	1	0.901964	0.913794	1	-0.14886	TRUE	5	1
annotation	Phosphoprotein	334	33	301	202	1853	1	1.00571	1.00442	1	0.008207	TRUE	5	1
annotation	Endosome	35	5	30	230	2124	0.383756	1.53879	1.45228	0.973467	0.621799	TRUE	5	0.761752
annotation	GTP-binding	74	17	57	218	2097	0.000571	2.86701	2.33542	0.019238	1.51955	TRUE	5	0.012502
annotation	Nucleotide-binding	306	59	247	176	1907	5.04e-08	2.58683	1.9601	3.39e-06	1.37119	TRUE	5	2.21e-06
annotation	ATP-binding	215	41	174	194	1980	1.19e-05	2.40384	1.93862	0.00067	1.26534	TRUE	5	0.000435
annotation	Transferase	201	31	170	204	1984	0.008848	1.77292	1.56788	0.141992	0.826129	TRUE	5	0.092274
annotation	Ubl conjugation pathway	37	5	32	230	2122	0.403898	1.44131	1.37378	0.973467	0.527385	TRUE	5	0.769163
annotation	Kinase	83	17	66	218	2088	0.002399	2.46577	2.08218	0.050534	1.30204	TRUE	5	0.03284
annotation	Serine/threonine-protein kinase	33	11	22	224	2132	0.00018	4.7536	3.38865	0.008668	2.24902	TRUE	5	0.005633
annotation	Repeat	351	25	326	210	1828	0.065521	0.667652	0.724071	0.442121	-0.58283	TRUE	5	0.29904
annotation	Lysosome	30	2	28	233	2126	0.762502	0.651846	0.67773	1	-0.6174	TRUE	5	1
annotation	Protease	107	4	103	231	2051	0.02935	0.344911	0.380036	0.289921	-1.5357	TRUE	5	0.193498
annotation	Thiol protease	23	2	21	233	2133	1	0.871891	0.883996	1	-0.19778	TRUE	5	1
annotation	Zymogen	36	0	36	235	2118	0.043981	0	0	0.370543	-3.53934	FALSE	5	0.246972
annotation	Cell membrane	128	12	116	223	2038	1	0.94543	0.953059	1	-0.08096	TRUE	5	1
annotation	EGF-like domain	98	3	95	232	2059	0.015146	0.280357	0.311203	0.204167	-1.83467	TRUE	5	0.138207
annotation	Kringle	7	0	7	235	2147	1	0	0	1	-3.53934	FALSE	5	1
annotation	Serine protease	42	1	41	234	2113	0.118596	0.220321	0.242047	0.587746	-2.18232	TRUE	5	0.399338
annotation	Metalloprotease	26	1	25	234	2129	0.507032	0.364036	0.390998	1	-1.45785	TRUE	5	0.866698
annotation	Cell cycle	15	0	15	235	2139	0.387851	0	0	0.973467	-3.53934	FALSE	5	0.761752
annotation	Cell division	12	0	12	235	2142	0.621324	0	0	1	-3.53934	FALSE	5	0.932455
annotation	Mitosis	8	0	8	235	2146	1	0	0	1	-3.53934	FALSE	5	1
annotation	Adaptive immunity	19	1	18	234	2136	1	0.507233	0.53505	1	-0.97928	TRUE	5	1
annotation	Immunity	103	1	102	234	2052	0.000506	0.086011	0.098699	0.018962	-3.53934	TRUE	5	0.012323
annotation	SH2 domain	25	3	22	232	2132	0.73073	1.253	1.21992	1	0.325392	TRUE	5	1
annotation	Tyrosine-protein kinase	18	1	17	234	2137	1	0.537314	0.564775	1	-0.89616	TRUE	5	1
annotation	Actin-binding	63	4	59	231	2095	0.517344	0.61497	0.645458	1	-0.70141	TRUE	5	0.866698
annotation	Allosteric enzyme	11	1	10	234	2144	1	0.916266	0.924178	1	-0.12616	TRUE	5	1
annotation	Carbohydrate metabolism	26	2	24	233	2130	1	0.761901	0.781997	1	-0.39233	TRUE	5	1
annotation	Glycogen metabolism	8	2	6	233	2148	0.181857	3.07054	2.54149	0.692872	1.61849	TRUE	5	0.497832
annotation	Glycosyltransferase	36	1	35	234	2119	0.252448	0.258818	0.282388	0.841323	-1.94999	TRUE	5	0.61429
annotation	Pyridoxal phosphate	7	3	4	232	2150	0.024383	6.9392	4.35684	0.265065	2.79477	TRUE	5	0.177995
annotation	Signal-anchor	40	2	38	233	2116	0.424754	0.478087	0.508298	1	-1.06465	TRUE	5	0.788315
annotation	Zinc-finger	54	13	41	222	2113	0.00162	3.01567	2.44736	0.038997	1.59248	TRUE	5	0.025342
annotation	Coiled coil	252	41	211	194	1943	0.000705	1.94549	1.65399	0.021596	0.960137	TRUE	5	0.014034
annotation	Immunoglobulin domain	42	0	42	235	2112	0.030595	0	0	0.289921	-3.53934	FALSE	5	0.193498
annotation	Receptor	47	4	43	231	2111	1	0.850127	0.865188	1	-0.23425	TRUE	5	1
annotation	Cleavage on pair of basic residues	50	0	50	235	2104	0.012977	0	0	0.190144	-3.53934	FALSE	5	0.129182
annotation	Growth factor	26	0	26	235	2128	0.103047	0	0	0.555867	-3.53934	FALSE	5	0.37871
annotation	Hormone	14	0	14	235	2140	0.385958	0	0	0.973467	-3.53934	FALSE	5	0.761752
annotation	Inflammatory response	15	0	15	235	2139	0.387851	0	0	0.973467	-3.53934	FALSE	5	0.761752
annotation	Innate immunity	79	0	79	235	2075	0.000384	0	0	0.016157	-3.53934	FALSE	5	0.010499
annotation	Leucine-rich repeat	34	1	33	234	2121	0.247637	0.27476	0.298999	0.841323	-1.86375	TRUE	5	0.61429
annotation	Lipoprotein	59	9	50	226	2104	0.178856	1.67531	1.55074	0.692872	0.744425	TRUE	5	0.497832
annotation	Heme	16	0	16	235	2138	0.39305	0	0	0.973467	-3.53934	FALSE	5	0.761752
annotation	Iron	36	1	35	234	2119	0.252448	0.258818	0.282388	0.841323	-1.94999	TRUE	5	0.61429
annotation	WD repeat	28	7	21	228	2133	0.015874	3.11644	2.54149	0.205754	1.6399	TRUE	5	0.139058
annotation	Copper	19	1	18	234	2136	1	0.507233	0.53505	1	-0.97928	TRUE	5	1
annotation	Ion transport	43	8	35	227	2119	0.065556	2.13277	1.89134	0.442121	1.09273	TRUE	5	0.29904
annotation	Translocase	9	1	8	234	2146	0.606857	1.14629	1.12955	1	0.196975	TRUE	5	0.932455
annotation	Alternative splicing	16	1	15	234	2139	1	0.609506	0.635372	1	-0.71429	TRUE	5	1
annotation	Extracellular matrix	68	0	68	235	2086	0.001412	0	0	0.036612	-3.53934	FALSE	5	0.023792
annotation	Proteoglycan	15	0	15	235	2139	0.387851	0	0	0.973467	-3.53934	FALSE	5	0.761752
annotation	Acetylation	185	17	168	218	1986	0.897619	0.921866	0.934169	1	-0.11737	TRUE	5	1
annotation	Heparin-binding	21	0	21	235	2133	0.257226	0	0	0.841323	-3.53934	FALSE	5	0.619039
annotation	Chromosome	14	2	12	233	2142	0.640929	1.53185	1.45228	1	0.615279	TRUE	5	0.942036
annotation	DNA-binding	27	3	24	232	2130	0.744009	1.14755	1.12955	1	0.198559	TRUE	5	1
annotation	Ubl conjugation	80	7	73	228	2081	1	0.875235	0.889521	1	-0.19226	TRUE	5	1
annotation	Aminoacyl-tRNA synthetase	15	6	9	229	2145	0.001984	6.23592	4.06638	0.044574	2.6406	TRUE	5	0.028967
annotation	Ligase	33	10	23	225	2131	0.000843	4.11419	3.08059	0.023677	2.04061	TRUE	5	0.015387
annotation	Protein biosynthesis	48	10	38	225	2116	0.022456	2.47354	2.11791	0.260959	1.30658	TRUE	5	0.175641
annotation	SH3 domain	55	9	46	226	2108	0.107215	1.82433	1.66352	0.555867	0.867363	TRUE	5	0.37871
annotation	Lipid-binding	20	1	19	234	2135	0.713688	0.480318	0.508298	1	-1.05794	TRUE	5	1
annotation	ANK repeat	16	4	12	231	2142	0.064455	3.08843	2.54149	0.442121	1.62688	TRUE	5	0.29904
annotation	Calmodulin-binding	14	3	11	232	2143	0.152288	2.51781	2.17842	0.692872	1.33217	TRUE	5	0.476445
annotation	Methylation	56	4	52	231	2102	0.651158	0.700058	0.72614	1	-0.51445	TRUE	5	0.95069
annotation	Motor protein	27	3	24	232	2130	0.744009	1.14755	1.12955	1	0.198559	TRUE	5	1
annotation	Muscle protein	23	0	23	235	2131	0.159448	0	0	0.692872	-3.53934	FALSE	5	0.484145
annotation	Myosin	16	1	15	234	2139	1	0.609506	0.635372	1	-0.71429	TRUE	5	1
annotation	Blood coagulation	19	0	19	235	2135	0.247759	0	0	0.841323	-3.53934	FALSE	5	0.61429
annotation	Gamma-carboxyglutamic acid	14	0	14	235	2140	0.385958	0	0	0.973467	-3.53934	FALSE	5	0.761752
annotation	Hemostasis	19	0	19	235	2135	0.247759	0	0	0.841323	-3.53934	FALSE	5	0.61429
annotation	Cell junction	18	4	14	231	2140	0.092916	2.64532	2.2591	0.539875	1.40344	TRUE	5	0.369976
annotation	FAD	13	0	13	235	2141	0.630152	0	0	1	-3.53934	FALSE	5	0.932455
annotation	Flavoprotein	13	0	13	235	2141	0.630152	0	0	1	-3.53934	FALSE	5	0.932455
annotation	GTPase activation	14	5	9	230	2145	0.008403	5.17478	3.6307	0.141589	2.3715	TRUE	5	0.092012
annotation	Protease inhibitor	30	0	30	235	2124	0.066909	0	0	0.442121	-3.53934	FALSE	5	0.29904
annotation	Serine protease inhibitor	25	0	25	235	2129	0.165803	0	0	0.692872	-3.53934	FALSE	5	0.484145
annotation	Oxidoreductase	97	8	89	227	2065	0.728171	0.817779	0.838429	1	-0.29022	TRUE	5	1
annotation	Glycolysis	21	4	17	231	2137	0.144654	2.17577	1.93637	0.677062	1.12153	TRUE	5	0.45912
annotation	Apoptosis	18	1	17	234	2137	1	0.537314	0.564775	1	-0.89616	TRUE	5	1
annotation	Cell projection	38	8	30	227	2124	0.02808	2.49381	2.1402	0.289921	1.31835	TRUE	5	0.193498
annotation	Differentiation	24	2	22	233	2132	1	0.831874	0.847163	1	-0.26556	TRUE	5	1
annotation	Myristate	13	1	12	234	2142	1	0.762922	0.781997	1	-0.39039	TRUE	5	1
annotation	Neurogenesis	7	0	7	235	2147	1	0	0	1	-3.53934	FALSE	5	1
annotation	Protein transport	67	11	56	224	2098	0.090978	1.83912	1.66904	0.537886	0.879012	TRUE	5	0.368966
annotation	Isopeptide bond	64	5	59	230	2095	0.830454	0.772009	0.794215	1	-0.37331	TRUE	5	1
annotation	Helicase	12	3	9	232	2145	0.106245	3.07945	2.54149	0.555867	1.62267	TRUE	5	0.37871
annotation	Annexin	7	0	7	235	2147	1	0	0	1	-3.53934	FALSE	5	1
annotation	Calcium/phospholipid-binding	7	0	7	235	2147	1	0	0	1	-3.53934	FALSE	5	1
annotation	Manganese	29	4	25	231	2129	0.522393	1.47434	1.4022	1	0.560074	TRUE	5	0.866698
annotation	Proteasome	35	2	33	233	2121	0.572571	0.551807	0.580912	1	-0.85777	TRUE	5	0.922008
annotation	mRNA processing	24	2	22	233	2132	1	0.831874	0.847163	1	-0.26556	TRUE	5	1
annotation	mRNA splicing	20	1	19	234	2135	0.713688	0.480318	0.508298	1	-1.05794	TRUE	5	1
annotation	Spliceosome	13	1	12	234	2142	1	0.762922	0.781997	1	-0.39039	TRUE	5	1
annotation	NADP	30	2	28	233	2126	0.762502	0.651846	0.67773	1	-0.6174	TRUE	5	1
annotation	Cytoskeleton	76	8	68	227	2086	0.844023	1.0811	1.0701	1	0.112502	TRUE	5	1
annotation	Dynein	8	1	7	234	2147	0.563806	1.31058	1.27075	1	0.390204	TRUE	5	0.914618
annotation	Microtubule	27	4	23	231	2131	0.331492	1.60397	1.50607	0.945015	0.681651	TRUE	5	0.737868
annotation	Aminopeptidase	8	2	6	233	2148	0.181857	3.07054	2.54149	0.692872	1.61849	TRUE	5	0.497832
annotation	Sushi	40	0	40	235	2114	0.028594	0	0	0.289921	-3.53934	FALSE	5	0.193498
annotation	Coated pit	9	1	8	234	2146	0.606857	1.14629	1.12955	1	0.196975	TRUE	5	0.932455
annotation	Cytoplasmic vesicle	37	5	32	230	2122	0.403898	1.44131	1.37378	0.973467	0.527385	TRUE	5	0.769163
annotation	Magnesium	62	10	52	225	2102	0.12459	1.79603	1.63967	0.599811	0.844812	TRUE	5	0.407242
annotation	Protein phosphatase	24	0	24	235	2130	0.161705	0	0	0.692872	-3.53934	FALSE	5	0.484145
annotation	Rotamase	11	3	8	232	2146	0.085668	3.46587	2.77253	0.524914	1.79322	TRUE	5	0.360796
annotation	Lyase	27	6	21	229	2133	0.043	2.65969	2.2591	0.370543	1.41126	TRUE	5	0.246972
annotation	Calcium transport	8	2	6	233	2148	0.181857	3.07054	2.54149	0.692872	1.61849	TRUE	5	0.497832
annotation	Ion channel	9	2	7	233	2147	0.219394	2.6312	2.2591	0.78655	1.39572	TRUE	5	0.578883
annotation	Voltage-gated channel	6	1	5	234	2149	0.463117	1.83614	1.69433	1	0.876675	TRUE	5	0.817925
annotation	Acute phase	8	0	8	235	2146	1	0	0	1	-3.53934	FALSE	5	1
annotation	Antibiotic	13	0	13	235	2141	0.630152	0	0	1	-3.53934	FALSE	5	0.932455
annotation	Antimicrobial	16	0	16	235	2138	0.39305	0	0	0.973467	-3.53934	FALSE	5	0.761752
annotation	Antioxidant	6	1	5	234	2149	0.463117	1.83614	1.69433	1	0.876675	TRUE	5	0.817925
annotation	Activator	10	1	9	234	2145	1	1.01851	1.0166	1	0.026464	TRUE	5	1
annotation	Angiogenesis	7	1	6	234	2148	0.516062	1.52958	1.45228	1	0.613137	TRUE	5	0.866698
annotation	Developmental protein	32	1	31	234	2123	0.3624	0.29276	0.317686	0.973467	-1.77221	TRUE	5	0.761752
annotation	Endonuclease	7	0	7	235	2147	1	0	0	1	-3.53934	FALSE	5	1
annotation	Hydroxylation	23	1	22	234	2132	0.720582	0.41425	0.441998	1	-1.27143	TRUE	5	1
annotation	Nitration	6	1	5	234	2149	0.463117	1.83614	1.69433	1	0.876675	TRUE	5	0.817925
annotation	Nuclease	8	0	8	235	2146	1	0	0	1	-3.53934	FALSE	5	1
annotation	Translation regulation	10	1	9	234	2145	1	1.01851	1.0166	1	0.026464	TRUE	5	1
annotation	Purine biosynthesis	6	0	6	235	2148	1	0	0	1	-3.53934	FALSE	5	1
annotation	Cell adhesion	71	4	67	231	2087	0.310322	0.539492	0.57273	0.942149	-0.89033	TRUE	5	0.715374
annotation	Transducer	23	4	19	231	2135	0.275479	1.94513	1.76799	0.859596	0.959869	TRUE	5	0.65576
annotation	Prenylation	19	3	16	232	2138	0.424242	1.72741	1.60515	1	0.788615	TRUE	5	0.788315
annotation	Mitochondrion	63	11	52	224	2102	0.050977	1.98436	1.77501	0.390437	0.988671	TRUE	5	0.265808
annotation	Mitochondrion outer membrane	9	3	6	232	2148	0.050476	4.62428	3.38865	0.390437	2.20923	TRUE	5	0.265808
annotation	NAD	36	4	32	231	2122	0.775732	1.14819	1.12955	1	0.199361	TRUE	5	1
annotation	Initiation factor	26	4	22	231	2132	0.315545	1.67763	1.56399	0.944993	0.746423	TRUE	5	0.715401
annotation	Integrin	12	2	10	233	2144	0.333557	1.83972	1.69433	0.945015	0.879484	TRUE	5	0.737868
annotation	Electron transport	7	1	6	234	2148	0.516062	1.52958	1.45228	1	0.613137	TRUE	5	0.866698
annotation	Redox-active center	14	1	13	234	2141	1	0.703914	0.72614	1	-0.50653	TRUE	5	1
annotation	Lipid degradation	16	2	14	233	2140	0.666528	1.31191	1.27075	1	0.391668	TRUE	5	0.960327
annotation	ER-Golgi transport	16	3	13	232	2141	0.203344	2.12874	1.90612	0.736849	1.09	TRUE	5	0.543077
annotation	Wnt signaling pathway	8	2	6	233	2148	0.181857	3.07054	2.54149	0.692872	1.61849	TRUE	5	0.497832
annotation	Nucleotidyltransferase	6	2	4	233	2150	0.110858	4.60874	3.38865	0.557602	2.20437	TRUE	5	0.379344
annotation	Hydrogen ion transport	12	3	9	232	2145	0.106245	3.07945	2.54149	0.555867	1.62267	TRUE	5	0.37871
annotation	Palmitate	13	4	9	231	2145	0.031972	4.12328	3.12799	0.289921	2.04379	TRUE	5	0.193498
annotation	Elongation factor	7	0	7	235	2147	1	0	0	1	-3.53934	FALSE	5	1
annotation	Sulfation	14	0	14	235	2140	0.385958	0	0	0.973467	-3.53934	FALSE	5	0.761752
annotation	Mitogen	13	0	13	235	2141	0.630152	0	0	1	-3.53934	FALSE	5	0.932455
annotation	Peroxidase	9	1	8	234	2146	0.606857	1.14629	1.12955	1	0.196975	TRUE	5	0.932455
annotation	Synapse	11	3	8	232	2146	0.085668	3.46587	2.77253	0.524914	1.79322	TRUE	5	0.360796
annotation	Cholesterol metabolism	7	0	7	235	2147	1	0	0	1	-3.53934	FALSE	5	1
annotation	Steroid metabolism	7	0	7	235	2147	1	0	0	1	-3.53934	FALSE	5	1
annotation	Sterol metabolism	7	0	7	235	2147	1	0	0	1	-3.53934	FALSE	5	1
annotation	Autophagy	8	1	7	234	2147	0.563806	1.31058	1.27075	1	0.390204	TRUE	5	0.914618
annotation	Laminin EGF-like domain	14	0	14	235	2140	0.385958	0	0	0.973467	-3.53934	FALSE	5	0.761752
annotation	Stress response	7	0	7	235	2147	1	0	0	1	-3.53934	FALSE	5	1
annotation	Collagen	14	0	14	235	2140	0.385958	0	0	0.973467	-3.53934	FALSE	5	0.761752
annotation	Lectin	31	0	31	235	2123	0.066845	0	0	0.442121	-3.53934	FALSE	5	0.29904
annotation	Chemotaxis	25	0	25	235	2129	0.165803	0	0	0.692872	-3.53934	FALSE	5	0.484145
annotation	Cytokine	30	0	30	235	2124	0.066909	0	0	0.442121	-3.53934	FALSE	5	0.29904
annotation	Amidation	10	0	10	235	2144	0.611813	0	0	1	-3.53934	FALSE	5	0.932455
annotation	Oxygen transport	6	0	6	235	2148	1	0	0	1	-3.53934	FALSE	5	1
annotation	Chaperone	31	5	26	230	2128	0.222629	1.77873	1.63967	0.789746	0.830844	TRUE	5	0.580425
annotation	HDL	8	0	8	235	2146	1	0	0	1	-3.53934	FALSE	5	1
annotation	Complement pathway	15	0	15	235	2139	0.387851	0	0	0.973467	-3.53934	FALSE	5	0.761752
annotation	Cytolysis	6	0	6	235	2148	1	0	0	1	-3.53934	FALSE	5	1
annotation	Membrane attack complex	6	0	6	235	2148	1	0	0	1	-3.53934	FALSE	5	1
annotation	Acyltransferase	9	0	9	235	2145	1	0	0	1	-3.53934	FALSE	5	1
annotation	Complement alternate pathway	7	0	7	235	2147	1	0	0	1	-3.53934	FALSE	5	1
annotation	DNA damage	10	1	9	234	2145	1	1.01851	1.0166	1	0.026464	TRUE	5	1
annotation	DNA repair	10	1	9	234	2145	1	1.01851	1.0166	1	0.026464	TRUE	5	1
annotation	SH3-binding	7	1	6	234	2148	0.516062	1.52958	1.45228	1	0.613137	TRUE	5	0.866698
annotation	Cilium	6	0	6	235	2148	1	0	0	1	-3.53934	FALSE	5	1
annotation	Endocytosis	17	3	14	232	2140	0.230196	1.97591	1.79399	0.808085	0.982516	TRUE	5	0.593094
annotation	Mitochondrion inner membrane	16	2	14	233	2140	0.666528	1.31191	1.27075	1	0.391668	TRUE	5	0.960327
annotation	Transit peptide	29	4	25	231	2129	0.522393	1.47434	1.4022	1	0.560074	TRUE	5	0.866698
annotation	Dioxygenase	7	0	7	235	2147	1	0	0	1	-3.53934	FALSE	5	1
annotation	TPR repeat	18	3	15	232	2139	0.411638	1.84333	1.69433	0.983845	0.882312	TRUE	5	0.777145
annotation	Actin capping	10	0	10	235	2144	0.611813	0	0	1	-3.53934	FALSE	5	0.932455
annotation	Chloride	6	1	5	234	2149	0.463117	1.83614	1.69433	1	0.876675	TRUE	5	0.817925
annotation	Tricarboxylic acid cycle	11	1	10	234	2144	1	0.916266	0.924178	1	-0.12616	TRUE	5	1
annotation	Lipid transport	14	1	13	234	2141	1	0.703914	0.72614	1	-0.50653	TRUE	5	1
annotation	Guanine-nucleotide releasing factor	11	4	7	231	2147	0.017266	5.30438	3.69671	0.215504	2.40718	TRUE	5	0.145432
annotation	Oxidation	7	0	7	235	2147	1	0	0	1	-3.53934	FALSE	5	1
annotation	S-nitrosylation	6	2	4	233	2150	0.110858	4.60874	3.38865	0.557602	2.20437	TRUE	5	0.379344
annotation	Multifunctional enzyme	10	1	9	234	2145	1	1.01851	1.0166	1	0.026464	TRUE	5	1
annotation	Basement membrane	11	0	11	235	2143	0.614995	0	0	1	-3.53934	FALSE	5	0.932455
annotation	Schiff base	6	3	3	232	2151	0.015011	9.25387	5.08298	0.204167	3.21006	TRUE	5	0.138207
annotation	Iron-sulfur	6	1	5	234	2149	0.463117	1.83614	1.69433	1	0.876675	TRUE	5	0.817925
annotation	Sarcoplasmic reticulum	7	0	7	235	2147	1	0	0	1	-3.53934	FALSE	5	1
annotation	Intermediate filament	16	0	16	235	2138	0.39305	0	0	0.973467	-3.53934	FALSE	5	0.761752
annotation	Growth factor binding	7	0	7	235	2147	1	0	0	1	-3.53934	FALSE	5	1
annotation	Keratin	8	0	8	235	2146	1	0	0	1	-3.53934	FALSE	5	1
annotation	Disulfide bond	507	7	500	7	1875	0.015812	3.74738	2.35602	1	1.90588	TRUE	6	1
annotation	Secreted	359	5	354	9	2021	0.046554	3.16952	2.37664	1	1.66427	TRUE	6	1
annotation	Signal	887	8	879	6	1496	0.163704	2.26845	1.53906	1	1.18171	TRUE	6	1
annotation	Calcium	174	0	174	14	2201	0.617385	0	0	1	-1.46455	FALSE	6	1
annotation	Glycosidase	22	0	22	14	2353	1	0	0	1	-1.46455	FALSE	6	1
annotation	Hydrolase	255	1	254	13	2121	1	0.642438	0.669188	1	-0.63837	TRUE	6	1
annotation	Membrane	600	2	598	12	1777	0.538459	0.495354	0.56881	1	-1.01347	TRUE	6	1
annotation	Metal-binding	372	0	372	14	2003	0.146078	0	0	1	-1.46455	FALSE	6	1
annotation	Transmembrane	417	1	416	13	1959	0.486561	0.362348	0.409215	1	-1.46455	TRUE	6	1
annotation	Transmembrane helix	404	1	403	13	1972	0.487478	0.376516	0.422383	1	-1.40922	TRUE	6	1
annotation	Cytoplasm	371	1	370	13	2005	0.709606	0.41695	0.459954	1	-1.26205	TRUE	6	1
annotation	Direct protein sequencing	138	1	137	13	2238	0.566277	1.25646	1.23654	1	0.329368	TRUE	6	1
annotation	Endoplasmic reticulum	83	0	83	14	2292	1	0	0	1	-1.46455	FALSE	6	1
annotation	Fatty acid metabolism	8	0	8	14	2367	1	0	0	1	-1.46455	FALSE	6	1
annotation	Glycoprotein	388	1	387	13	1988	0.71309	0.395259	0.439801	1	-1.33913	TRUE	6	1
annotation	Golgi apparatus	70	0	70	14	2305	1	0	0	1	-1.46455	FALSE	6	1
annotation	Isomerase	29	0	29	14	2346	1	0	0	1	-1.46455	FALSE	6	1
annotation	Lipid biosynthesis	6	0	6	14	2369	1	0	0	1	-1.46455	FALSE	6	1
annotation	Lipid metabolism	44	0	44	14	2331	1	0	0	1	-1.46455	FALSE	6	1
annotation	Nucleus	171	0	171	14	2204	0.617289	0	0	1	-1.46455	FALSE	6	1
annotation	Pyrrolidone carboxylic acid	13	1	12	13	2363	0.073739	15.0704	13.1264	1	3.91364	TRUE	6	1
annotation	Reference proteome	375	4	371	10	2004	0.255934	2.15977	1.82019	1	1.11088	TRUE	6	1
annotation	Transport	176	0	176	14	2199	0.617518	0	0	1	-1.46455	FALSE	6	1
annotation		76	1	75	13	2300	0.364834	2.35769	2.2453	1	1.23737	TRUE	6	1
annotation	3D-structure	106	0	106	14	2269	1	0	0	1	-1.46455	FALSE	6	1
annotation	Ribonucleoprotein	71	0	71	14	2304	1	0	0	1	-1.46455	FALSE	6	1
annotation	Ribosomal protein	58	0	58	14	2317	1	0	0	1	-1.46455	FALSE	6	1
annotation	LIM domain	23	0	23	14	2352	1	0	0	1	-1.46455	FALSE	6	1
annotation	Zinc	151	0	151	14	2224	1	0	0	1	-1.46455	FALSE	6	1
annotation	Transcription	24	0	24	14	2351	1	0	0	1	-1.46455	FALSE	6	1
annotation	Transcription regulation	24	0	24	14	2351	1	0	0	1	-1.46455	FALSE	6	1
annotation	RNA-binding	89	0	89	14	2286	1	0	0	1	-1.46455	FALSE	6	1
annotation	Phosphoprotein	334	2	332	12	2043	1	1.0256	1.02181	1	0.03646	TRUE	6	1
annotation	Endosome	35	0	35	14	2340	1	0	0	1	-1.46455	FALSE	6	1
annotation	GTP-binding	74	1	73	13	2302	0.35708	2.42429	2.30599	1	1.27757	TRUE	6	1
annotation	Nucleotide-binding	306	3	303	11	2072	0.408829	1.86433	1.67297	1	0.898659	TRUE	6	1
annotation	ATP-binding	215	2	213	12	2162	0.363373	1.69124	1.58737	1	0.758081	TRUE	6	1
annotation	Transferase	201	2	199	12	2176	0.332172	1.82185	1.69794	1	0.865403	TRUE	6	1
annotation	Ubl conjugation pathway	37	0	37	14	2338	1	0	0	1	-1.46455	FALSE	6	1
annotation	Kinase	83	1	82	13	2293	0.391296	2.14998	2.05594	1	1.10432	TRUE	6	1
annotation	Serine/threonine-protein kinase	33	0	33	14	2342	1	0	0	1	-1.46455	FALSE	6	1
annotation	Repeat	351	2	349	12	2026	1	0.967536	0.972324	1	-0.04761	TRUE	6	1
annotation	Lysosome	30	2	28	12	2347	0.012634	13.9127	11.3762	1	3.79833	TRUE	6	1
annotation	Protease	107	1	106	13	2269	0.47445	1.64615	1.59479	1	0.719092	TRUE	6	1
annotation	Thiol protease	23	1	22	13	2353	0.126991	8.20478	7.41925	1	3.03647	TRUE	6	1
annotation	Zymogen	36	1	35	13	2340	0.191971	5.13416	4.74008	1	2.36013	TRUE	6	1
annotation	Cell membrane	128	0	128	14	2247	1	0	0	1	-1.46455	FALSE	6	1
annotation	EGF-like domain	98	0	98	14	2277	1	0	0	1	-1.46455	FALSE	6	1
annotation	Kringle	7	0	7	14	2368	1	0	0	1	-1.46455	FALSE	6	1
annotation	Serine protease	42	0	42	14	2333	1	0	0	1	-1.46455	FALSE	6	1
annotation	Metalloprotease	26	0	26	14	2349	1	0	0	1	-1.46455	FALSE	6	1
annotation	Cell cycle	15	0	15	14	2360	1	0	0	1	-1.46455	FALSE	6	1
annotation	Cell division	12	0	12	14	2363	1	0	0	1	-1.46455	FALSE	6	1
annotation	Mitosis	8	0	8	14	2367	1	0	0	1	-1.46455	FALSE	6	1
annotation	Adaptive immunity	19	0	19	14	2356	1	0	0	1	-1.46455	FALSE	6	1
annotation	Immunity	103	1	102	13	2273	0.461367	1.71368	1.65673	1	0.777095	TRUE	6	1
annotation	SH2 domain	25	0	25	14	2350	1	0	0	1	-1.46455	FALSE	6	1
annotation	Tyrosine-protein kinase	18	0	18	14	2357	1	0	0	1	-1.46455	FALSE	6	1
annotation	Actin-binding	63	1	62	13	2313	0.312837	2.86758	2.70862	1	1.51983	TRUE	6	1
annotation	Allosteric enzyme	11	0	11	14	2364	1	0	0	1	-1.46455	FALSE	6	1
annotation	Carbohydrate metabolism	26	0	26	14	2349	1	0	0	1	-1.46455	FALSE	6	1
annotation	Glycogen metabolism	8	0	8	14	2367	1	0	0	1	-1.46455	FALSE	6	1
annotation	Glycosyltransferase	36	0	36	14	2339	1	0	0	1	-1.46455	FALSE	6	1
annotation	Pyridoxal phosphate	7	0	7	14	2368	1	0	0	1	-1.46455	FALSE	6	1
annotation	Signal-anchor	40	0	40	14	2335	1	0	0	1	-1.46455	FALSE	6	1
annotation	Zinc-finger	54	0	54	14	2321	1	0	0	1	-1.46455	FALSE	6	1
annotation	Coiled coil	252	1	251	13	2124	1	0.651034	0.677154	1	-0.6192	TRUE	6	1
annotation	Immunoglobulin domain	42	0	42	14	2333	1	0	0	1	-1.46455	FALSE	6	1
annotation	Receptor	47	0	47	14	2328	1	0	0	1	-1.46455	FALSE	6	1
annotation	Cleavage on pair of basic residues	50	0	50	14	2325	1	0	0	1	-1.46455	FALSE	6	1
annotation	Growth factor	26	0	26	14	2349	1	0	0	1	-1.46455	FALSE	6	1
annotation	Hormone	14	0	14	14	2361	1	0	0	1	-1.46455	FALSE	6	1
annotation	Inflammatory response	15	0	15	14	2360	1	0	0	1	-1.46455	FALSE	6	1
annotation	Innate immunity	79	0	79	14	2296	1	0	0	1	-1.46455	FALSE	6	1
annotation	Leucine-rich repeat	34	0	34	14	2341	1	0	0	1	-1.46455	FALSE	6	1
annotation	Lipoprotein	59	0	59	14	2316	1	0	0	1	-1.46455	FALSE	6	1
annotation	Heme	16	0	16	14	2359	1	0	0	1	-1.46455	FALSE	6	1
annotation	Iron	36	0	36	14	2339	1	0	0	1	-1.46455	FALSE	6	1
annotation	WD repeat	28	0	28	14	2347	1	0	0	1	-1.46455	FALSE	6	1
annotation	Copper	19	0	19	14	2356	1	0	0	1	-1.46455	FALSE	6	1
annotation	Ion transport	43	0	43	14	2332	1	0	0	1	-1.46455	FALSE	6	1
annotation	Translocase	9	0	9	14	2366	1	0	0	1	-1.46455	FALSE	6	1
annotation	Alternative splicing	16	0	16	14	2359	1	0	0	1	-1.46455	FALSE	6	1
annotation	Extracellular matrix	68	0	68	14	2307	1	0	0	1	-1.46455	FALSE	6	1
annotation	Proteoglycan	15	0	15	14	2360	1	0	0	1	-1.46455	FALSE	6	1
annotation	Acetylation	185	0	185	14	2190	0.618759	0	0	1	-1.46455	FALSE	6	1
annotation	Heparin-binding	21	0	21	14	2354	1	0	0	1	-1.46455	FALSE	6	1
annotation	Chromosome	14	0	14	14	2361	1	0	0	1	-1.46455	FALSE	6	1
annotation	DNA-binding	27	0	27	14	2348	1	0	0	1	-1.46455	FALSE	6	1
annotation	Ubl conjugation	80	0	80	14	2295	1	0	0	1	-1.46455	FALSE	6	1
annotation	Aminoacyl-tRNA synthetase	15	0	15	14	2360	1	0	0	1	-1.46455	FALSE	6	1
annotation	Ligase	33	0	33	14	2342	1	0	0	1	-1.46455	FALSE	6	1
annotation	Protein biosynthesis	48	1	47	13	2328	0.247939	3.80611	3.55506	1	1.92832	TRUE	6	1
annotation	SH3 domain	55	0	55	14	2320	1	0	0	1	-1.46455	FALSE	6	1
annotation	Lipid-binding	20	0	20	14	2355	1	0	0	1	-1.46455	FALSE	6	1
annotation	ANK repeat	16	0	16	14	2359	1	0	0	1	-1.46455	FALSE	6	1
annotation	Calmodulin-binding	14	0	14	14	2361	1	0	0	1	-1.46455	FALSE	6	1
annotation	Methylation	56	0	56	14	2319	1	0	0	1	-1.46455	FALSE	6	1
annotation	Motor protein	27	0	27	14	2348	1	0	0	1	-1.46455	FALSE	6	1
annotation	Muscle protein	23	0	23	14	2352	1	0	0	1	-1.46455	FALSE	6	1
annotation	Myosin	16	0	16	14	2359	1	0	0	1	-1.46455	FALSE	6	1
annotation	Blood coagulation	19	0	19	14	2356	1	0	0	1	-1.46455	FALSE	6	1
annotation	Gamma-carboxyglutamic acid	14	0	14	14	2361	1	0	0	1	-1.46455	FALSE	6	1
annotation	Hemostasis	19	0	19	14	2356	1	0	0	1	-1.46455	FALSE	6	1
annotation	Cell junction	18	0	18	14	2357	1	0	0	1	-1.46455	FALSE	6	1
annotation	FAD	13	0	13	14	2362	1	0	0	1	-1.46455	FALSE	6	1
annotation	Flavoprotein	13	0	13	14	2362	1	0	0	1	-1.46455	FALSE	6	1
annotation	GTPase activation	14	0	14	14	2361	1	0	0	1	-1.46455	FALSE	6	1
annotation	Protease inhibitor	30	1	29	13	2346	0.16256	6.21028	5.68809	1	2.63466	TRUE	6	1
annotation	Serine protease inhibitor	25	1	24	13	2351	0.137294	7.51704	6.82571	1	2.91017	TRUE	6	1
annotation	Oxidoreductase	97	1	96	13	2279	0.441175	1.82544	1.7592	1	0.868245	TRUE	6	1
annotation	Glycolysis	21	0	21	14	2354	1	0	0	1	-1.46455	FALSE	6	1
annotation	Apoptosis	18	0	18	14	2357	1	0	0	1	-1.46455	FALSE	6	1
annotation	Cell projection	38	1	37	13	2338	0.20156	4.8534	4.4906	1	2.279	TRUE	6	1
annotation	Differentiation	24	0	24	14	2351	1	0	0	1	-1.46455	FALSE	6	1
annotation	Myristate	13	0	13	14	2362	1	0	0	1	-1.46455	FALSE	6	1
annotation	Neurogenesis	7	0	7	14	2368	1	0	0	1	-1.46455	FALSE	6	1
annotation	Protein transport	67	0	67	14	2308	1	0	0	1	-1.46455	FALSE	6	1
annotation	Isopeptide bond	64	0	64	14	2311	1	0	0	1	-1.46455	FALSE	6	1
annotation	Helicase	12	0	12	14	2363	1	0	0	1	-1.46455	FALSE	6	1
annotation	Annexin	7	0	7	14	2368	1	0	0	1	-1.46455	FALSE	6	1
annotation	Calcium/phospholipid-binding	7	0	7	14	2368	1	0	0	1	-1.46455	FALSE	6	1
annotation	Manganese	29	0	29	14	2346	1	0	0	1	-1.46455	FALSE	6	1
annotation	Proteasome	35	0	35	14	2340	1	0	0	1	-1.46455	FALSE	6	1
annotation	mRNA processing	24	0	24	14	2351	1	0	0	1	-1.46455	FALSE	6	1
annotation	mRNA splicing	20	0	20	14	2355	1	0	0	1	-1.46455	FALSE	6	1
annotation	Spliceosome	13	0	13	14	2362	1	0	0	1	-1.46455	FALSE	6	1
annotation	NADP	30	0	30	14	2345	1	0	0	1	-1.46455	FALSE	6	1
annotation	Cytoskeleton	76	1	75	13	2300	0.364834	2.35769	2.2453	1	1.23737	TRUE	6	1
annotation	Dynein	8	0	8	14	2367	1	0	0	1	-1.46455	FALSE	6	1
annotation	Microtubule	27	0	27	14	2348	1	0	0	1	-1.46455	FALSE	6	1
annotation	Aminopeptidase	8	0	8	14	2367	1	0	0	1	-1.46455	FALSE	6	1
annotation	Sushi	40	0	40	14	2335	1	0	0	1	-1.46455	FALSE	6	1
annotation	Coated pit	9	0	9	14	2366	1	0	0	1	-1.46455	FALSE	6	1
annotation	Cytoplasmic vesicle	37	0	37	14	2338	1	0	0	1	-1.46455	FALSE	6	1
annotation	Magnesium	62	0	62	14	2313	1	0	0	1	-1.46455	FALSE	6	1
annotation	Protein phosphatase	24	0	24	14	2351	1	0	0	1	-1.46455	FALSE	6	1
annotation	Rotamase	11	0	11	14	2364	1	0	0	1	-1.46455	FALSE	6	1
annotation	Lyase	27	0	27	14	2348	1	0	0	1	-1.46455	FALSE	6	1
annotation	Calcium transport	8	0	8	14	2367	1	0	0	1	-1.46455	FALSE	6	1
annotation	Ion channel	9	0	9	14	2366	1	0	0	1	-1.46455	FALSE	6	1
annotation	Voltage-gated channel	6	0	6	14	2369	1	0	0	1	-1.46455	FALSE	6	1
annotation	Acute phase	8	0	8	14	2367	1	0	0	1	-1.46455	FALSE	6	1
annotation	Antibiotic	13	0	13	14	2362	1	0	0	1	-1.46455	FALSE	6	1
annotation	Antimicrobial	16	0	16	14	2359	1	0	0	1	-1.46455	FALSE	6	1
annotation	Antioxidant	6	0	6	14	2369	1	0	0	1	-1.46455	FALSE	6	1
annotation	Activator	10	0	10	14	2365	1	0	0	1	-1.46455	FALSE	6	1
annotation	Angiogenesis	7	0	7	14	2368	1	0	0	1	-1.46455	FALSE	6	1
annotation	Developmental protein	32	0	32	14	2343	1	0	0	1	-1.46455	FALSE	6	1
annotation	Endonuclease	7	0	7	14	2368	1	0	0	1	-1.46455	FALSE	6	1
annotation	Hydroxylation	23	0	23	14	2352	1	0	0	1	-1.46455	FALSE	6	1
annotation	Nitration	6	0	6	14	2369	1	0	0	1	-1.46455	FALSE	6	1
annotation	Nuclease	8	0	8	14	2367	1	0	0	1	-1.46455	FALSE	6	1
annotation	Translation regulation	10	0	10	14	2365	1	0	0	1	-1.46455	FALSE	6	1
annotation	Purine biosynthesis	6	0	6	14	2369	1	0	0	1	-1.46455	FALSE	6	1
annotation	Cell adhesion	71	0	71	14	2304	1	0	0	1	-1.46455	FALSE	6	1
annotation	Transducer	23	0	23	14	2352	1	0	0	1	-1.46455	FALSE	6	1
annotation	Prenylation	19	0	19	14	2356	1	0	0	1	-1.46455	FALSE	6	1
annotation	Mitochondrion	63	1	62	13	2313	0.312837	2.86758	2.70862	1	1.51983	TRUE	6	1
annotation	Mitochondrion outer membrane	9	0	9	14	2366	1	0	0	1	-1.46455	FALSE	6	1
annotation	NAD	36	0	36	14	2339	1	0	0	1	-1.46455	FALSE	6	1
annotation	Initiation factor	26	0	26	14	2349	1	0	0	1	-1.46455	FALSE	6	1
annotation	Integrin	12	0	12	14	2363	1	0	0	1	-1.46455	FALSE	6	1
annotation	Electron transport	7	0	7	14	2368	1	0	0	1	-1.46455	FALSE	6	1
annotation	Redox-active center	14	1	13	13	2362	0.079197	13.9133	12.1888	1	3.79839	TRUE	6	1
annotation	Lipid degradation	16	0	16	14	2359	1	0	0	1	-1.46455	FALSE	6	1
annotation	ER-Golgi transport	16	0	16	14	2359	1	0	0	1	-1.46455	FALSE	6	1
annotation	Wnt signaling pathway	8	0	8	14	2367	1	0	0	1	-1.46455	FALSE	6	1
annotation	Nucleotidyltransferase	6	1	5	13	2370	0.034686	36.0508	28.4405	1	5.17196	TRUE	6	1
annotation	Hydrogen ion transport	12	0	12	14	2363	1	0	0	1	-1.46455	FALSE	6	1
annotation	Palmitate	13	0	13	14	2362	1	0	0	1	-1.46455	FALSE	6	1
annotation	Elongation factor	7	0	7	14	2368	1	0	0	1	-1.46455	FALSE	6	1
annotation	Sulfation	14	0	14	14	2361	1	0	0	1	-1.46455	FALSE	6	1
annotation	Mitogen	13	0	13	14	2362	1	0	0	1	-1.46455	FALSE	6	1
annotation	Peroxidase	9	0	9	14	2366	1	0	0	1	-1.46455	FALSE	6	1
annotation	Synapse	11	0	11	14	2364	1	0	0	1	-1.46455	FALSE	6	1
annotation	Cholesterol metabolism	7	0	7	14	2368	1	0	0	1	-1.46455	FALSE	6	1
annotation	Steroid metabolism	7	0	7	14	2368	1	0	0	1	-1.46455	FALSE	6	1
annotation	Sterol metabolism	7	0	7	14	2368	1	0	0	1	-1.46455	FALSE	6	1
annotation	Autophagy	8	0	8	14	2367	1	0	0	1	-1.46455	FALSE	6	1
annotation	Laminin EGF-like domain	14	0	14	14	2361	1	0	0	1	-1.46455	FALSE	6	1
annotation	Stress response	7	0	7	14	2368	1	0	0	1	-1.46455	FALSE	6	1
annotation	Collagen	14	0	14	14	2361	1	0	0	1	-1.46455	FALSE	6	1
annotation	Lectin	31	0	31	14	2344	1	0	0	1	-1.46455	FALSE	6	1
annotation	Chemotaxis	25	1	24	13	2351	0.137294	7.51704	6.82571	1	2.91017	TRUE	6	1
annotation	Cytokine	30	1	29	13	2346	0.16256	6.21028	5.68809	1	2.63466	TRUE	6	1
annotation	Amidation	10	0	10	14	2365	1	0	0	1	-1.46455	FALSE	6	1
annotation	Oxygen transport	6	0	6	14	2369	1	0	0	1	-1.46455	FALSE	6	1
annotation	Chaperone	31	0	31	14	2344	1	0	0	1	-1.46455	FALSE	6	1
annotation	HDL	8	1	7	13	2368	0.045997	25.7785	21.3304	1	4.6881	TRUE	6	1
annotation	Complement pathway	15	0	15	14	2360	1	0	0	1	-1.46455	FALSE	6	1
annotation	Cytolysis	6	0	6	14	2369	1	0	0	1	-1.46455	FALSE	6	1
annotation	Membrane attack complex	6	0	6	14	2369	1	0	0	1	-1.46455	FALSE	6	1
annotation	Acyltransferase	9	0	9	14	2366	1	0	0	1	-1.46455	FALSE	6	1
annotation	Complement alternate pathway	7	0	7	14	2368	1	0	0	1	-1.46455	FALSE	6	1
annotation	DNA damage	10	0	10	14	2365	1	0	0	1	-1.46455	FALSE	6	1
annotation	DNA repair	10	0	10	14	2365	1	0	0	1	-1.46455	FALSE	6	1
annotation	SH3-binding	7	1	6	13	2369	0.040357	30.0751	24.3775	1	4.9105	TRUE	6	1
annotation	Cilium	6	0	6	14	2369	1	0	0	1	-1.46455	FALSE	6	1
annotation	Endocytosis	17	0	17	14	2358	1	0	0	1	-1.46455	FALSE	6	1
annotation	Mitochondrion inner membrane	16	1	15	13	2360	0.090023	12.0527	10.6652	1	3.59129	TRUE	6	1
annotation	Transit peptide	29	1	28	13	2347	0.157562	6.43428	5.88424	1	2.68578	TRUE	6	1
annotation	Dioxygenase	7	0	7	14	2368	1	0	0	1	-1.46455	FALSE	6	1
annotation	TPR repeat	18	0	18	14	2357	1	0	0	1	-1.46455	FALSE	6	1
annotation	Actin capping	10	0	10	14	2365	1	0	0	1	-1.46455	FALSE	6	1
annotation	Chloride	6	0	6	14	2369	1	0	0	1	-1.46455	FALSE	6	1
annotation	Tricarboxylic acid cycle	11	0	11	14	2364	1	0	0	1	-1.46455	FALSE	6	1
annotation	Lipid transport	14	0	14	14	2361	1	0	0	1	-1.46455	FALSE	6	1
annotation	Guanine-nucleotide releasing factor	11	0	11	14	2364	1	0	0	1	-1.46455	FALSE	6	1
annotation	Oxidation	7	0	7	14	2368	1	0	0	1	-1.46455	FALSE	6	1
annotation	S-nitrosylation	6	0	6	14	2369	1	0	0	1	-1.46455	FALSE	6	1
annotation	Multifunctional enzyme	10	1	9	13	2366	0.057185	20.0882	17.0643	1	4.32827	TRUE	6	1
annotation	Basement membrane	11	0	11	14	2364	1	0	0	1	-1.46455	FALSE	6	1
annotation	Schiff base	6	0	6	14	2369	1	0	0	1	-1.46455	FALSE	6	1
annotation	Iron-sulfur	6	0	6	14	2369	1	0	0	1	-1.46455	FALSE	6	1
annotation	Sarcoplasmic reticulum	7	0	7	14	2368	1	0	0	1	-1.46455	FALSE	6	1
annotation	Intermediate filament	16	0	16	14	2359	1	0	0	1	-1.46455	FALSE	6	1
annotation	Growth factor binding	7	1	6	13	2369	0.040357	30.0751	24.3775	1	4.9105	TRUE	6	1
annotation	Keratin	8	0	8	14	2367	1	0	0	1	-1.46455	FALSE	6	1
annotation	Disulfide bond	507	31	476	97	1785	0.376225	1.19838	1.14119	1	0.261085	TRUE	7	1
annotation	Secreted	359	24	335	104	1926	0.251279	1.32658	1.24774	1	0.40771	TRUE	7	1
annotation	Signal	887	63	824	65	1437	0.004636	1.6898	1.32563	0.312483	0.756853	TRUE	7	0.253834
annotation	Calcium	174	13	161	115	2100	0.217805	1.47419	1.39444	1	0.559927	TRUE	7	1
annotation	Glycosidase	22	3	19	125	2242	0.110105	2.83004	2.5451	1	1.50082	TRUE	7	0.831485
annotation	Hydrolase	255	14	241	114	2020	0.883202	1.02933	1.02469	1	0.041703	TRUE	7	1
annotation	Membrane	600	22	578	106	1683	0.035785	0.604427	0.684349	0.861407	-0.72636	TRUE	7	0.648286
annotation	Metal-binding	372	18	354	110	1907	0.707782	0.881555	0.9031	1	-0.18188	TRUE	7	1
annotation	Transmembrane	417	16	401	112	1860	0.150502	0.662737	0.716127	1	-0.59349	TRUE	7	0.957313
annotation	Transmembrane helix	404	15	389	113	1872	0.115662	0.638917	0.692973	1	-0.6463	TRUE	7	0.844331
annotation	Cytoplasm	371	10	361	118	1900	0.011636	0.446154	0.503074	0.435712	-1.16438	TRUE	7	0.318542
annotation	Direct protein sequencing	138	9	129	119	2132	0.556154	1.24982	1.21722	1	0.321723	TRUE	7	1
annotation	Endoplasmic reticulum	83	3	80	125	2181	0.623612	0.65437	0.674605	1	-0.61182	TRUE	7	1
annotation	Fatty acid metabolism	8	1	7	127	2254	0.35674	2.5339	2.33301	1	1.34136	TRUE	7	1
annotation	Glycoprotein	388	30	358	98	1903	0.02677	1.62685	1.4431	0.820133	0.702083	TRUE	7	0.648286
annotation	Golgi apparatus	70	4	66	124	2195	0.787616	1.07283	1.06652	1	0.101416	TRUE	7	1
annotation	Isomerase	29	0	29	128	2232	0.401268	0	0	1	-2.25627	FALSE	7	1
annotation	Lipid biosynthesis	6	0	6	128	2255	1	0	0	1	-2.25627	FALSE	7	1
annotation	Lipid metabolism	44	4	40	124	2221	0.293965	1.79056	1.69673	1	0.840414	TRUE	7	1
annotation	Nucleus	171	5	166	123	2095	0.160625	0.513139	0.545733	1	-0.96258	TRUE	7	0.957313
annotation	Pyrrolidone carboxylic acid	13	1	12	127	2249	0.512144	1.47542	1.4357	1	0.561122	TRUE	7	1
annotation	Reference proteome	375	19	356	109	1905	0.900639	0.932764	0.945646	1	-0.10042	TRUE	7	1
annotation	Transport	176	5	171	123	2090	0.161565	0.49695	0.530229	1	-1.00883	TRUE	7	0.957313
annotation		76	4	72	124	2189	1	0.980743	0.982319	1	-0.02805	TRUE	7	1
annotation	3D-structure	106	4	102	124	2159	0.657261	0.682916	0.704304	1	-0.55022	TRUE	7	1
annotation	Ribonucleoprotein	71	0	71	128	2190	0.030957	0	0	0.845983	-2.25627	FALSE	7	0.648286
annotation	Ribosomal protein	58	0	58	128	2203	0.072385	0	0	0.986932	-2.25627	FALSE	7	0.697129
annotation	LIM domain	23	1	22	127	2239	1	0.801422	0.811481	1	-0.31937	TRUE	7	1
annotation	Zinc	151	5	146	123	2115	0.347978	0.588981	0.618015	1	-0.76371	TRUE	7	1
annotation	Transcription	24	0	24	128	2237	0.636313	0	0	1	-2.25627	FALSE	7	1
annotation	Transcription regulation	24	0	24	128	2237	0.636313	0	0	1	-2.25627	FALSE	7	1
annotation	RNA-binding	89	6	83	122	2178	0.474682	1.29038	1.25825	1	0.367801	TRUE	7	1
annotation	Phosphoprotein	334	6	328	122	1933	0.000907	0.289932	0.335283	0.101836	-1.78621	TRUE	7	0.066178
annotation	Endosome	35	0	35	128	2226	0.25779	0	0	1	-2.25627	FALSE	7	1
annotation	GTP-binding	74	1	73	127	2188	0.182764	0.236085	0.252217	1	-2.08262	TRUE	7	1
annotation	Nucleotide-binding	306	7	299	121	1962	0.009129	0.379721	0.426956	0.435712	-1.39699	TRUE	7	0.318542
annotation	ATP-binding	215	6	209	122	2052	0.08165	0.482975	0.520858	1	-1.04998	TRUE	7	0.715251
annotation	Transferase	201	12	189	116	2072	0.625268	1.13402	1.11427	1	0.181443	TRUE	7	1
annotation	Ubl conjugation pathway	37	1	36	127	2225	0.719567	0.486748	0.504434	1	-1.03875	TRUE	7	1
annotation	Kinase	83	1	82	127	2179	0.129095	0.209312	0.224868	1	-2.25627	TRUE	7	0.911995
annotation	Serine/threonine-protein kinase	33	0	33	128	2228	0.257262	0	0	1	-2.25627	FALSE	7	1
annotation	Repeat	351	16	335	112	1926	0.523352	0.821386	0.850783	1	-0.28387	TRUE	7	1
annotation	Lysosome	30	0	30	128	2231	0.404557	0	0	1	-2.25627	FALSE	7	1
annotation	Protease	107	7	100	121	2161	0.511273	1.25004	1.22101	1	0.32197	TRUE	7	1
annotation	Thiol protease	23	2	21	126	2240	0.351593	1.69264	1.62296	1	0.759278	TRUE	7	1
annotation	Zymogen	36	2	34	126	2227	0.719149	1.03968	1.03689	1	0.056137	TRUE	7	1
annotation	Cell membrane	128	6	122	122	2139	1	0.862306	0.874878	1	-0.21373	TRUE	7	1
annotation	EGF-like domain	98	9	89	119	2172	0.103154	1.84519	1.71405	1	0.883773	TRUE	7	0.831485
annotation	Kringle	7	0	7	128	2254	1	0	0	1	-2.25627	FALSE	7	1
annotation	Serine protease	42	2	40	126	2221	1	0.88139	0.888765	1	-0.18215	TRUE	7	1
annotation	Metalloprotease	26	2	24	126	2237	0.647193	1.47919	1.4357	1	0.564808	TRUE	7	1
annotation	Cell cycle	15	0	15	128	2246	1	0	0	1	-2.25627	FALSE	7	1
annotation	Cell division	12	0	12	128	2249	1	0	0	1	-2.25627	FALSE	7	1
annotation	Mitosis	8	0	8	128	2253	1	0	0	1	-2.25627	FALSE	7	1
annotation	Adaptive immunity	19	0	19	128	2242	0.620712	0	0	1	-2.25627	FALSE	7	1
annotation	Immunity	103	4	99	124	2162	0.655781	0.704524	0.724818	1	-0.50528	TRUE	7	1
annotation	SH2 domain	25	1	24	127	2237	1	0.733998	0.746563	1	-0.44615	TRUE	7	1
annotation	Tyrosine-protein kinase	18	0	18	128	2243	0.620339	0	0	1	-2.25627	FALSE	7	1
annotation	Actin-binding	63	0	63	128	2198	0.047204	0	0	0.894333	-2.25627	FALSE	7	0.649559
annotation	Allosteric enzyme	11	0	11	128	2250	1	0	0	1	-2.25627	FALSE	7	1
annotation	Carbohydrate metabolism	26	2	24	126	2237	0.647193	1.47919	1.4357	1	0.564808	TRUE	7	1
annotation	Glycogen metabolism	8	0	8	128	2253	1	0	0	1	-2.25627	FALSE	7	1
annotation	Glycosyltransferase	36	3	33	125	2228	0.438866	1.61995	1.55534	1	0.695946	TRUE	7	1
annotation	Pyridoxal phosphate	7	0	7	128	2254	1	0	0	1	-2.25627	FALSE	7	1
annotation	Signal-anchor	40	4	36	124	2225	0.163433	1.99296	1.86641	1	0.99491	TRUE	7	0.957313
annotation	Zinc-finger	54	1	53	127	2208	0.363912	0.328132	0.345631	1	-1.60765	TRUE	7	1
annotation	Coiled coil	252	23	229	105	2032	0.010917	1.94305	1.70347	0.435712	0.958326	TRUE	7	0.318542
annotation	Immunoglobulin domain	42	0	42	128	2219	0.1678	0	0	1	-2.25627	FALSE	7	0.957313
annotation	Receptor	47	1	46	127	2215	0.514324	0.379254	0.397108	1	-1.39876	TRUE	7	1
annotation	Cleavage on pair of basic residues	50	2	48	126	2213	1	0.731883	0.746563	1	-0.45031	TRUE	7	1
annotation	Growth factor	26	3	23	125	2238	0.15978	2.33418	2.15355	1	1.22292	TRUE	7	0.957313
annotation	Hormone	14	2	12	126	2249	0.17048	2.97265	2.66629	1	1.57175	TRUE	7	0.957313
annotation	Inflammatory response	15	0	15	128	2246	1	0	0	1	-2.25627	FALSE	7	1
annotation	Innate immunity	79	3	76	125	2185	0.797731	0.690069	0.708762	1	-0.53519	TRUE	7	1
annotation	Leucine-rich repeat	34	1	33	127	2228	1	0.531706	0.548943	1	-0.9113	TRUE	7	1
annotation	Lipoprotein	59	0	59	128	2202	0.073045	0	0	0.986932	-2.25627	FALSE	7	0.697129
annotation	Heme	16	0	16	128	2245	1	0	0	1	-2.25627	FALSE	7	1
annotation	Iron	36	3	33	125	2228	0.438866	1.61995	1.55534	1	0.695946	TRUE	7	1
annotation	WD repeat	28	1	27	127	2234	1	0.651586	0.666574	1	-0.61797	TRUE	7	1
annotation	Copper	19	0	19	128	2242	0.620712	0	0	1	-2.25627	FALSE	7	1
annotation	Ion transport	43	1	42	127	2219	0.726843	0.416117	0.434048	1	-1.26494	TRUE	7	1
annotation	Translocase	9	0	9	128	2252	1	0	0	1	-2.25627	FALSE	7	1
annotation	Alternative splicing	16	0	16	128	2245	1	0	0	1	-2.25627	FALSE	7	1
annotation	Extracellular matrix	68	4	64	124	2197	0.782785	1.1073	1.09789	1	0.14704	TRUE	7	1
annotation	Proteoglycan	15	0	15	128	2246	1	0	0	1	-2.25627	FALSE	7	1
annotation	Acetylation	185	4	181	124	2080	0.041119	0.370806	0.403547	0.872892	-1.43126	TRUE	7	0.648286
annotation	Heparin-binding	21	2	19	126	2242	0.311481	1.87245	1.77753	1	0.904925	TRUE	7	1
annotation	Chromosome	14	0	14	128	2247	1	0	0	1	-2.25627	FALSE	7	1
annotation	DNA-binding	27	0	27	128	2234	0.397332	0	0	1	-2.25627	FALSE	7	1
annotation	Ubl conjugation	80	2	78	126	2183	0.319701	0.444349	0.466602	1	-1.17023	TRUE	7	1
annotation	Aminoacyl-tRNA synthetase	15	0	15	128	2246	1	0	0	1	-2.25627	FALSE	7	1
annotation	Ligase	33	2	31	126	2230	0.695971	1.14176	1.13115	1	0.191266	TRUE	7	1
annotation	Protein biosynthesis	48	0	48	128	2213	0.109781	0	0	1	-2.25627	FALSE	7	0.831485
annotation	SH3 domain	55	2	53	126	2208	0.766985	0.661354	0.678693	1	-0.59651	TRUE	7	1
annotation	Lipid-binding	20	2	18	126	2243	0.291225	1.9772	1.86641	1	0.983459	TRUE	7	1
annotation	ANK repeat	16	0	16	128	2245	1	0	0	1	-2.25627	FALSE	7	1
annotation	Calmodulin-binding	14	0	14	128	2247	1	0	0	1	-2.25627	FALSE	7	1
annotation	Methylation	56	0	56	128	2205	0.071902	0	0	0.986932	-2.25627	FALSE	7	0.697129
annotation	Motor protein	27	0	27	128	2234	0.397332	0	0	1	-2.25627	FALSE	7	1
annotation	Muscle protein	23	0	23	128	2238	0.631698	0	0	1	-2.25627	FALSE	7	1
annotation	Myosin	16	0	16	128	2245	1	0	0	1	-2.25627	FALSE	7	1
annotation	Blood coagulation	19	2	17	126	2244	0.2709	2.09444	1.96464	1	1.06657	TRUE	7	1
annotation	Gamma-carboxyglutamic acid	14	0	14	128	2247	1	0	0	1	-2.25627	FALSE	7	1
annotation	Hemostasis	19	2	17	126	2244	0.2709	2.09444	1.96464	1	1.06657	TRUE	7	1
annotation	Cell junction	18	0	18	128	2243	0.620339	0	0	1	-2.25627	FALSE	7	1
annotation	FAD	13	0	13	128	2248	1	0	0	1	-2.25627	FALSE	7	1
annotation	Flavoprotein	13	0	13	128	2248	1	0	0	1	-2.25627	FALSE	7	1
annotation	GTPase activation	14	0	14	128	2247	1	0	0	1	-2.25627	FALSE	7	1
annotation	Protease inhibitor	30	4	26	124	2235	0.073215	2.7711	2.48854	0.986932	1.47046	TRUE	7	0.697129
annotation	Serine protease inhibitor	25	4	21	124	2240	0.041443	3.43778	2.98625	0.872892	1.78148	TRUE	7	0.648286
annotation	Oxidoreductase	97	4	93	124	2168	0.816971	0.752053	0.769652	1	-0.41109	TRUE	7	1
annotation	Glycolysis	21	0	21	128	2240	0.624521	0	0	1	-2.25627	FALSE	7	1
annotation	Apoptosis	18	0	18	128	2243	0.620339	0	0	1	-2.25627	FALSE	7	1
annotation	Cell projection	38	1	37	127	2224	0.719845	0.4734	0.49116	1	-1.07887	TRUE	7	1
annotation	Differentiation	24	2	22	126	2239	0.371362	1.61502	1.55534	1	0.691557	TRUE	7	1
annotation	Myristate	13	0	13	128	2248	1	0	0	1	-2.25627	FALSE	7	1
annotation	Neurogenesis	7	0	7	128	2254	1	0	0	1	-2.25627	FALSE	7	1
annotation	Protein transport	67	0	67	128	2194	0.048317	0	0	0.894333	-2.25627	FALSE	7	0.649559
annotation	Isopeptide bond	64	1	63	127	2198	0.257407	0.274804	0.291626	1	-1.86352	TRUE	7	1
annotation	Helicase	12	1	11	127	2250	0.484378	1.61018	1.55534	1	0.687223	TRUE	7	1
annotation	Annexin	7	1	6	127	2255	0.320211	2.95712	2.66629	1	1.56419	TRUE	7	1
annotation	Calcium/phospholipid-binding	7	1	6	127	2255	0.320211	2.95712	2.66629	1	1.56419	TRUE	7	1
annotation	Manganese	29	2	27	126	2234	0.666609	1.31317	1.28718	1	0.393059	TRUE	7	1
annotation	Proteasome	35	0	35	128	2226	0.25779	0	0	1	-2.25627	FALSE	7	1
annotation	mRNA processing	24	1	23	127	2238	1	0.766245	0.777669	1	-0.38412	TRUE	7	1
annotation	mRNA splicing	20	0	20	128	2241	0.622144	0	0	1	-2.25627	FALSE	7	1
annotation	Spliceosome	13	0	13	128	2248	1	0	0	1	-2.25627	FALSE	7	1
annotation	NADP	30	0	30	128	2231	0.404557	0	0	1	-2.25627	FALSE	7	1
annotation	Cytoskeleton	76	0	76	128	2185	0.032634	0	0	0.845983	-2.25627	FALSE	7	0.648286
annotation	Dynein	8	0	8	128	2253	1	0	0	1	-2.25627	FALSE	7	1
annotation	Microtubule	27	1	26	127	2235	1	0.676945	0.691262	1	-0.56289	TRUE	7	1
annotation	Aminopeptidase	8	0	8	128	2253	1	0	0	1	-2.25627	FALSE	7	1
annotation	Sushi	40	2	38	126	2223	1	0.928598	0.933203	1	-0.10687	TRUE	7	1
annotation	Coated pit	9	0	9	128	2252	1	0	0	1	-2.25627	FALSE	7	1
annotation	Cytoplasmic vesicle	37	3	34	125	2227	0.446494	1.57162	1.5133	1	0.652252	TRUE	7	1
annotation	Magnesium	62	2	60	126	2201	0.771615	0.582356	0.602067	1	-0.78003	TRUE	7	1
annotation	Protein phosphatase	24	0	24	128	2237	0.636313	0	0	1	-2.25627	FALSE	7	1
annotation	Rotamase	11	0	11	128	2250	1	0	0	1	-2.25627	FALSE	7	1
annotation	Lyase	27	0	27	128	2234	0.397332	0	0	1	-2.25627	FALSE	7	1
annotation	Calcium transport	8	0	8	128	2253	1	0	0	1	-2.25627	FALSE	7	1
annotation	Ion channel	9	1	8	127	2253	0.391321	2.21638	2.07378	1	1.1482	TRUE	7	1
annotation	Voltage-gated channel	6	1	5	127	2256	0.281624	3.54941	3.11068	1	1.82758	TRUE	7	1
annotation	Acute phase	8	3	5	125	2256	0.0069	10.7999	6.99902	0.387558	3.43294	TRUE	7	0.302226
annotation	Antibiotic	13	1	12	127	2249	0.512144	1.47542	1.4357	1	0.561122	TRUE	7	1
annotation	Antimicrobial	16	2	14	126	2247	0.210118	2.54607	2.33301	1	1.34827	TRUE	7	1
annotation	Antioxidant	6	1	5	127	2256	0.281624	3.54941	3.11068	1	1.82758	TRUE	7	1
annotation	Activator	10	0	10	128	2251	1	0	0	1	-2.25627	FALSE	7	1
annotation	Angiogenesis	7	0	7	128	2254	1	0	0	1	-2.25627	FALSE	7	1
annotation	Developmental protein	32	4	28	124	2233	0.088595	2.57098	2.33301	1	1.36232	TRUE	7	0.746242
annotation	Endonuclease	7	0	7	128	2254	1	0	0	1	-2.25627	FALSE	7	1
annotation	Hydroxylation	23	0	23	128	2238	0.631698	0	0	1	-2.25627	FALSE	7	1
annotation	Nitration	6	0	6	128	2255	1	0	0	1	-2.25627	FALSE	7	1
annotation	Nuclease	8	0	8	128	2253	1	0	0	1	-2.25627	FALSE	7	1
annotation	Translation regulation	10	0	10	128	2251	1	0	0	1	-2.25627	FALSE	7	1
annotation	Purine biosynthesis	6	0	6	128	2255	1	0	0	1	-2.25627	FALSE	7	1
annotation	Cell adhesion	71	3	68	125	2193	1	0.774061	0.788622	1	-0.36948	TRUE	7	1
annotation	Transducer	23	2	21	126	2240	0.351593	1.69264	1.62296	1	0.759278	TRUE	7	1
annotation	Prenylation	19	0	19	128	2242	0.620712	0	0	1	-2.25627	FALSE	7	1
annotation	Mitochondrion	63	2	61	126	2200	0.773077	0.57255	0.59251	1	-0.80453	TRUE	7	1
annotation	Mitochondrion outer membrane	9	0	9	128	2252	1	0	0	1	-2.25627	FALSE	7	1
annotation	NAD	36	2	34	126	2227	0.719149	1.03968	1.03689	1	0.056137	TRUE	7	1
annotation	Initiation factor	26	0	26	128	2235	0.396822	0	0	1	-2.25627	FALSE	7	1
annotation	Integrin	12	0	12	128	2249	1	0	0	1	-2.25627	FALSE	7	1
annotation	Electron transport	7	0	7	128	2254	1	0	0	1	-2.25627	FALSE	7	1
annotation	Redox-active center	14	0	14	128	2247	1	0	0	1	-2.25627	FALSE	7	1
annotation	Lipid degradation	16	3	13	125	2248	0.050422	4.14565	3.49951	0.894333	2.0516	TRUE	7	0.649559
annotation	ER-Golgi transport	16	0	16	128	2245	1	0	0	1	-2.25627	FALSE	7	1
annotation	Wnt signaling pathway	8	2	6	126	2255	0.064505	5.9559	4.66602	0.986932	2.57432	TRUE	7	0.697129
annotation	Nucleotidyltransferase	6	1	5	127	2256	0.281624	3.54941	3.11068	1	1.82758	TRUE	7	1
annotation	Hydrogen ion transport	12	0	12	128	2249	1	0	0	1	-2.25627	FALSE	7	1
annotation	Palmitate	13	0	13	128	2248	1	0	0	1	-2.25627	FALSE	7	1
annotation	Elongation factor	7	0	7	128	2254	1	0	0	1	-2.25627	FALSE	7	1
annotation	Sulfation	14	1	13	127	2248	0.538426	1.36139	1.33315	1	0.445076	TRUE	7	1
annotation	Mitogen	13	0	13	128	2248	1	0	0	1	-2.25627	FALSE	7	1
annotation	Peroxidase	9	1	8	127	2253	0.391321	2.21638	2.07378	1	1.1482	TRUE	7	1
annotation	Synapse	11	1	10	127	2251	0.455045	1.77189	1.69673	1	0.825288	TRUE	7	1
annotation	Cholesterol metabolism	7	0	7	128	2254	1	0	0	1	-2.25627	FALSE	7	1
annotation	Steroid metabolism	7	0	7	128	2254	1	0	0	1	-2.25627	FALSE	7	1
annotation	Sterol metabolism	7	0	7	128	2254	1	0	0	1	-2.25627	FALSE	7	1
annotation	Autophagy	8	0	8	128	2253	1	0	0	1	-2.25627	FALSE	7	1
annotation	Laminin EGF-like domain	14	1	13	127	2248	0.538426	1.36139	1.33315	1	0.445076	TRUE	7	1
annotation	Stress response	7	0	7	128	2254	1	0	0	1	-2.25627	FALSE	7	1
annotation	Collagen	14	1	13	127	2248	0.538426	1.36139	1.33315	1	0.445076	TRUE	7	1
annotation	Lectin	31	4	27	124	2234	0.080721	2.66717	2.40827	1	1.41531	TRUE	7	0.715251
annotation	Chemotaxis	25	0	25	128	2236	0.641503	0	0	1	-2.25627	FALSE	7	1
annotation	Cytokine	30	1	29	127	2232	1	0.606116	0.622135	1	-0.72233	TRUE	7	1
annotation	Amidation	10	0	10	128	2251	1	0	0	1	-2.25627	FALSE	7	1
annotation	Oxygen transport	6	0	6	128	2255	1	0	0	1	-2.25627	FALSE	7	1
annotation	Chaperone	31	0	31	128	2230	0.408639	0	0	1	-2.25627	FALSE	7	1
annotation	HDL	8	2	6	126	2255	0.064505	5.9559	4.66602	0.986932	2.57432	TRUE	7	0.697129
annotation	Complement pathway	15	0	15	128	2246	1	0	0	1	-2.25627	FALSE	7	1
annotation	Cytolysis	6	0	6	128	2255	1	0	0	1	-2.25627	FALSE	7	1
annotation	Membrane attack complex	6	0	6	128	2255	1	0	0	1	-2.25627	FALSE	7	1
annotation	Acyltransferase	9	0	9	128	2252	1	0	0	1	-2.25627	FALSE	7	1
annotation	Complement alternate pathway	7	0	7	128	2254	1	0	0	1	-2.25627	FALSE	7	1
annotation	DNA damage	10	0	10	128	2251	1	0	0	1	-2.25627	FALSE	7	1
annotation	DNA repair	10	0	10	128	2251	1	0	0	1	-2.25627	FALSE	7	1
annotation	SH3-binding	7	0	7	128	2254	1	0	0	1	-2.25627	FALSE	7	1
annotation	Cilium	6	0	6	128	2255	1	0	0	1	-2.25627	FALSE	7	1
annotation	Endocytosis	17	0	17	128	2244	1	0	0	1	-2.25627	FALSE	7	1
annotation	Mitochondrion inner membrane	16	0	16	128	2245	1	0	0	1	-2.25627	FALSE	7	1
annotation	Transit peptide	29	1	28	127	2233	1	0.628039	0.643588	1	-0.67107	TRUE	7	1
annotation	Dioxygenase	7	1	6	127	2255	0.320211	2.95712	2.66629	1	1.56419	TRUE	7	1
annotation	TPR repeat	18	0	18	128	2243	0.620339	0	0	1	-2.25627	FALSE	7	1
annotation	Actin capping	10	0	10	128	2251	1	0	0	1	-2.25627	FALSE	7	1
annotation	Chloride	6	1	5	127	2256	0.281624	3.54941	3.11068	1	1.82758	TRUE	7	1
annotation	Tricarboxylic acid cycle	11	1	10	127	2251	0.455045	1.77189	1.69673	1	0.825288	TRUE	7	1
annotation	Lipid transport	14	2	12	126	2249	0.17048	2.97265	2.66629	1	1.57175	TRUE	7	0.957313
annotation	Guanine-nucleotide releasing factor	11	1	10	127	2251	0.455045	1.77189	1.69673	1	0.825288	TRUE	7	1
annotation	Oxidation	7	0	7	128	2254	1	0	0	1	-2.25627	FALSE	7	1
annotation	S-nitrosylation	6	0	6	128	2255	1	0	0	1	-2.25627	FALSE	7	1
annotation	Multifunctional enzyme	10	0	10	128	2251	1	0	0	1	-2.25627	FALSE	7	1
annotation	Basement membrane	11	0	11	128	2250	1	0	0	1	-2.25627	FALSE	7	1
annotation	Schiff base	6	0	6	128	2255	1	0	0	1	-2.25627	FALSE	7	1
annotation	Iron-sulfur	6	0	6	128	2255	1	0	0	1	-2.25627	FALSE	7	1
annotation	Sarcoplasmic reticulum	7	0	7	128	2254	1	0	0	1	-2.25627	FALSE	7	1
annotation	Intermediate filament	16	12	4	116	2257	5.12e-13	57.9535	13.998	1.72e-10	5.85682	TRUE	7	1.12e-10
annotation	Growth factor binding	7	0	7	128	2254	1	0	0	1	-2.25627	FALSE	7	1
annotation	Keratin	8	8	0	120	2261	5.5e-11	Inf	18.6641	9.26e-09	5.85682	FALSE	7	6.02e-09
annotation	Disulfide bond	507	3	504	155	1727	2.5e-13	0.066356	0.089469	2.81e-11	-3.91363	TRUE	8	1.82e-11
annotation	Secreted	359	1	358	157	1873	1.86e-10	0.033341	0.042118	1.26e-08	-4.90656	TRUE	8	8.16e-09
annotation	Signal	887	3	884	155	1347	1.75e-28	0.029513	0.05114	5.9e-26	-5.08253	TRUE	8	3.83e-26
annotation	Calcium	174	2	172	156	2059	0.000731	0.153535	0.173796	0.018953	-2.70336	TRUE	8	0.013343
annotation	Glycosidase	22	0	22	158	2209	0.394837	0	0	1	-5.08253	FALSE	8	0.885205
annotation	Hydrolase	255	21	234	137	1997	0.284972	1.308	1.2452	1	0.38736	TRUE	8	0.885205
annotation	Membrane	600	19	581	139	1650	3.82e-05	0.388315	0.478808	0.001839	-1.3647	TRUE	8	0.001195
annotation	Metal-binding	372	25	347	133	1884	0.909742	1.02056	1.01615	1	0.029355	TRUE	8	1
annotation	Transmembrane	417	10	407	148	1824	4.73e-05	0.302908	0.362596	0.001994	-1.72305	TRUE	8	0.001296
annotation	Transmembrane helix	404	10	394	148	1837	9.84e-05	0.31513	0.374264	0.003684	-1.66598	TRUE	8	0.002394
annotation	Cytoplasm	371	38	333	120	1898	0.00418	1.80434	1.5487	0.078266	0.851467	TRUE	8	0.057219
annotation	Direct protein sequencing	138	7	131	151	2100	0.595695	0.743229	0.766969	1	-0.42812	TRUE	8	0.988956
annotation	Endoplasmic reticulum	83	3	80	155	2151	0.367583	0.52052	0.546515	1	-0.94198	TRUE	8	0.885205
annotation	Fatty acid metabolism	8	1	7	157	2224	0.422029	2.02285	1.89003	1	1.01639	TRUE	8	0.885205
annotation	Glycoprotein	388	4	384	154	1847	2.06e-08	0.124989	0.155879	1.16e-06	-3.00013	TRUE	8	7.51e-07
annotation	Golgi apparatus	70	2	68	156	2163	0.322873	0.407912	0.432007	1	-1.29367	TRUE	8	0.885205
annotation	Isomerase	29	1	28	157	2203	1	0.501218	0.521388	1	-0.99649	TRUE	8	1
annotation	Lipid biosynthesis	6	1	5	157	2226	0.33701	2.83377	2.52004	1	1.50272	TRUE	8	0.885205
annotation	Lipid metabolism	44	1	43	157	2188	0.361849	0.324197	0.343642	1	-1.62506	TRUE	8	0.885205
annotation	Nucleus	171	23	148	135	2083	0.000662	2.39664	2.03372	0.018585	1.26102	TRUE	8	0.013175
annotation	Pyrrolidone carboxylic acid	13	0	13	158	2218	1	0	0	1	-5.08253	FALSE	8	1
annotation	Reference proteome	375	19	356	139	1875	0.213618	0.720023	0.766093	1	-0.47388	TRUE	8	0.86634
annotation	Transport	176	20	156	138	2075	0.01658	1.92708	1.71821	0.232124	0.946415	TRUE	8	0.170522
annotation		76	5	71	153	2160	1	0.994203	0.994753	1	-0.00839	TRUE	8	1
annotation	3D-structure	106	5	101	153	2130	0.549309	0.689292	0.713219	1	-0.53681	TRUE	8	0.988956
annotation	Ribonucleoprotein	71	2	69	156	2162	0.325341	0.401816	0.425923	1	-1.31539	TRUE	8	0.885205
annotation	Ribosomal protein	58	1	57	157	2174	0.178398	0.243015	0.260694	0.949282	-2.04088	TRUE	8	0.781382
annotation	LIM domain	23	0	23	158	2208	0.397159	0	0	1	-5.08253	FALSE	8	0.885205
annotation	Zinc	151	14	137	144	2094	0.175308	1.48571	1.40188	0.949282	0.571158	TRUE	8	0.781382
annotation	Transcription	24	2	22	156	2209	0.670319	1.28714	1.26002	1	0.364172	TRUE	8	1
annotation	Transcription regulation	24	2	22	156	2209	0.670319	1.28714	1.26002	1	0.364172	TRUE	8	1
annotation	RNA-binding	89	3	86	155	2145	0.277272	0.482858	0.509671	1	-1.05033	TRUE	8	0.885205
annotation	Phosphoprotein	334	18	316	140	1915	0.405488	0.779236	0.814864	1	-0.35987	TRUE	8	0.885205
annotation	Endosome	35	4	31	154	2200	0.287114	1.84263	1.72803	1	0.881765	TRUE	8	0.885205
annotation	GTP-binding	74	6	68	152	2163	0.630679	1.25548	1.22597	1	0.328238	TRUE	8	0.988956
annotation	Nucleotide-binding	306	31	275	127	1956	0.013056	1.7357	1.53179	0.191303	0.795517	TRUE	8	0.142966
annotation	ATP-binding	215	24	191	134	2040	0.008847	1.91234	1.68784	0.143391	0.935341	TRUE	8	0.102991
annotation	Transferase	201	17	184	141	2047	0.297122	1.34113	1.27883	1	0.423444	TRUE	8	0.885205
annotation	Ubl conjugation pathway	37	21	16	137	2215	2.39e-16	21.1502	8.58177	4.02e-14	4.4026	TRUE	8	2.61e-14
annotation	Kinase	83	5	78	153	2153	1	0.902076	0.910859	1	-0.14868	TRUE	8	1
annotation	Serine/threonine-protein kinase	33	4	29	154	2202	0.273271	1.97151	1.83276	1	0.979298	TRUE	8	0.885205
annotation	Repeat	351	14	337	144	1894	0.035523	0.546528	0.603087	0.352096	-0.87163	TRUE	8	0.259318
annotation	Lysosome	30	0	30	158	2201	0.259119	0	0	1	-5.08253	FALSE	8	0.885205
annotation	Protease	107	9	98	149	2133	0.424413	1.31451	1.2718	1	0.394526	TRUE	8	0.885205
annotation	Thiol protease	23	6	17	152	2214	0.002991	5.13346	3.94441	0.059288	2.35993	TRUE	8	0.043665
annotation	Zymogen	36	0	36	158	2195	0.168563	0	0	0.949282	-5.08253	FALSE	8	0.769067
annotation	Cell membrane	128	6	122	152	2109	0.4655	0.682471	0.708762	1	-0.55116	TRUE	8	0.952752
annotation	EGF-like domain	98	0	98	158	2133	0.002591	0	0	0.054567	-5.08253	FALSE	8	0.040526
annotation	Kringle	7	0	7	158	2224	1	0	0	1	-5.08253	FALSE	8	1
annotation	Serine protease	42	1	41	157	2190	0.522528	0.34032	0.360006	1	-1.55504	TRUE	8	0.988956
annotation	Metalloprotease	26	0	26	158	2205	0.411888	0	0	1	-5.08253	FALSE	8	0.885205
annotation	Cell cycle	15	3	12	155	2219	0.071783	3.57575	3.02405	0.604768	1.83824	TRUE	8	0.449154
annotation	Cell division	12	2	10	156	2221	0.185913	2.84548	2.52004	0.949282	1.50867	TRUE	8	0.798332
annotation	Mitosis	8	1	7	157	2224	0.422029	2.02285	1.89003	1	1.01639	TRUE	8	0.885205
annotation	Adaptive immunity	19	0	19	158	2212	0.632209	0	0	1	-5.08253	FALSE	8	0.988956
annotation	Immunity	103	0	103	158	2128	0.001643	0	0	0.039542	-5.08253	FALSE	8	0.027673
annotation	SH2 domain	25	0	25	158	2206	0.405808	0	0	1	-5.08253	FALSE	8	0.885205
annotation	Tyrosine-protein kinase	18	0	18	158	2213	0.626858	0	0	1	-5.08253	FALSE	8	0.988956
annotation	Actin-binding	63	6	57	152	2174	0.305361	1.50522	1.44002	1	0.589976	TRUE	8	0.885205
annotation	Allosteric enzyme	11	0	11	158	2220	1	0	0	1	-5.08253	FALSE	8	1
annotation	Carbohydrate metabolism	26	1	25	157	2206	1	0.562119	0.581548	1	-0.83105	TRUE	8	1
annotation	Glycogen metabolism	8	0	8	158	2223	1	0	0	1	-5.08253	FALSE	8	1
annotation	Glycosyltransferase	36	1	35	157	2196	0.511609	0.399742	0.420007	1	-1.32286	TRUE	8	0.988956
annotation	Pyridoxal phosphate	7	0	7	158	2224	1	0	0	1	-5.08253	FALSE	8	1
annotation	Signal-anchor	40	1	39	157	2192	0.515994	0.358096	0.378006	1	-1.48158	TRUE	8	0.988956
annotation	Zinc-finger	54	8	46	150	2185	0.023432	2.53188	2.24004	0.254019	1.34021	TRUE	8	0.188657
annotation	Coiled coil	252	20	232	138	1999	0.349812	1.24863	1.20002	1	0.32034	TRUE	8	0.885205
annotation	Immunoglobulin domain	42	0	42	158	2189	0.110079	0	0	0.772843	-5.08253	FALSE	8	0.560633
annotation	Receptor	47	1	46	157	2185	0.366933	0.302642	0.321708	1	-1.72432	TRUE	8	0.885205
annotation	Cleavage on pair of basic residues	50	0	50	158	2181	0.075042	0	0	0.616813	-5.08253	FALSE	8	0.456508
annotation	Growth factor	26	0	26	158	2205	0.411888	0	0	1	-5.08253	FALSE	8	0.885205
annotation	Hormone	14	0	14	158	2217	1	0	0	1	-5.08253	FALSE	8	1
annotation	Inflammatory response	15	0	15	158	2216	0.618164	0	0	1	-5.08253	FALSE	8	0.988956
annotation	Innate immunity	79	0	79	158	2152	0.008935	0	0	0.143391	-5.08253	FALSE	8	0.102991
annotation	Leucine-rich repeat	34	0	34	158	2197	0.165676	0	0	0.949282	-5.08253	FALSE	8	0.769067
annotation	Lipoprotein	59	3	56	155	2175	1	0.751787	0.768826	1	-0.4116	TRUE	8	1
annotation	Heme	16	4	12	154	2219	0.017909	4.79699	3.78006	0.232124	2.26213	TRUE	8	0.170522
annotation	Iron	36	4	32	154	2199	0.29517	1.78435	1.68003	1	0.835397	TRUE	8	0.885205
annotation	WD repeat	28	0	28	158	2203	0.254872	0	0	1	-5.08253	FALSE	8	0.885205
annotation	Copper	19	0	19	158	2212	0.632209	0	0	1	-5.08253	FALSE	8	0.988956
annotation	Ion transport	43	2	41	156	2190	1	0.684872	0.703268	1	-0.54609	TRUE	8	1
annotation	Translocase	9	1	8	157	2223	0.460382	1.76936	1.68003	1	0.823227	TRUE	8	0.951167
annotation	Alternative splicing	16	0	16	158	2215	0.619644	0	0	1	-5.08253	FALSE	8	0.988956
annotation	Extracellular matrix	68	0	68	158	2163	0.021291	0	0	0.254019	-5.08253	FALSE	8	0.18651
annotation	Proteoglycan	15	0	15	158	2216	0.618164	0	0	1	-5.08253	FALSE	8	0.988956
annotation	Acetylation	185	15	170	143	2061	0.35825	1.27156	1.22597	1	0.346597	TRUE	8	0.885205
annotation	Heparin-binding	21	0	21	158	2210	0.394023	0	0	1	-5.08253	FALSE	8	0.885205
annotation	Chromosome	14	1	13	157	2218	0.617359	1.08666	1.08002	1	0.119896	TRUE	8	0.988956
annotation	DNA-binding	27	1	26	157	2205	1	0.540257	0.560009	1	-0.88828	TRUE	8	1
annotation	Ubl conjugation	80	7	73	151	2158	0.366178	1.3702	1.32302	1	0.454381	TRUE	8	0.885205
annotation	Aminoacyl-tRNA synthetase	15	1	14	157	2217	1	1.00864	1.00802	1	0.012413	TRUE	8	1
annotation	Ligase	33	4	29	154	2202	0.273271	1.97151	1.83276	1	0.979298	TRUE	8	0.885205
annotation	Protein biosynthesis	48	4	44	154	2187	0.5553	1.29087	1.26002	1	0.368346	TRUE	8	0.988956
annotation	SH3 domain	55	1	54	157	2177	0.262854	0.256868	0.274914	1	-1.9609	TRUE	8	0.885205
annotation	Lipid-binding	20	1	19	157	2212	1	0.741603	0.756013	1	-0.43128	TRUE	8	1
annotation	ANK repeat	16	3	13	155	2218	0.084215	3.29948	2.83505	0.675104	1.72224	TRUE	8	0.496443
annotation	Calmodulin-binding	14	2	12	156	2219	0.235753	2.36949	2.16004	1	1.24457	TRUE	8	0.885205
annotation	Methylation	56	0	56	158	2175	0.049289	0	0	0.448933	-5.08253	FALSE	8	0.337325
annotation	Motor protein	27	1	26	157	2205	1	0.540257	0.560009	1	-0.88828	TRUE	8	1
annotation	Muscle protein	23	4	19	154	2212	0.060851	3.02168	2.62961	0.525812	1.59535	TRUE	8	0.39195
annotation	Myosin	16	0	16	158	2215	0.619644	0	0	1	-5.08253	FALSE	8	0.988956
annotation	Blood coagulation	19	0	19	158	2212	0.632209	0	0	1	-5.08253	FALSE	8	0.988956
annotation	Gamma-carboxyglutamic acid	14	0	14	158	2217	1	0	0	1	-5.08253	FALSE	8	1
annotation	Hemostasis	19	0	19	158	2212	0.632209	0	0	1	-5.08253	FALSE	8	0.988956
annotation	Cell junction	18	0	18	158	2213	0.626858	0	0	1	-5.08253	FALSE	8	0.988956
annotation	FAD	13	0	13	158	2218	1	0	0	1	-5.08253	FALSE	8	1
annotation	Flavoprotein	13	0	13	158	2218	1	0	0	1	-5.08253	FALSE	8	1
annotation	GTPase activation	14	0	14	158	2217	1	0	0	1	-5.08253	FALSE	8	1
annotation	Protease inhibitor	30	0	30	158	2201	0.259119	0	0	1	-5.08253	FALSE	8	0.885205
annotation	Serine protease inhibitor	25	0	25	158	2206	0.405808	0	0	1	-5.08253	FALSE	8	0.885205
annotation	Oxidoreductase	97	12	85	146	2146	0.033132	2.07425	1.87055	0.338344	1.05259	TRUE	8	0.250201
annotation	Glycolysis	21	0	21	158	2210	0.394023	0	0	1	-5.08253	FALSE	8	0.885205
annotation	Apoptosis	18	0	18	158	2213	0.626858	0	0	1	-5.08253	FALSE	8	0.988956
annotation	Cell projection	38	1	37	157	2194	0.512236	0.377793	0.397901	1	-1.40433	TRUE	8	0.988956
annotation	Differentiation	24	0	24	158	2207	0.400858	0	0	1	-5.08253	FALSE	8	0.885205
annotation	Myristate	13	0	13	158	2218	1	0	0	1	-5.08253	FALSE	8	1
annotation	Neurogenesis	7	0	7	158	2224	1	0	0	1	-5.08253	FALSE	8	1
annotation	Protein transport	67	9	58	149	2173	0.039439	2.26183	2.03108	0.369188	1.17749	TRUE	8	0.278614
annotation	Isopeptide bond	64	7	57	151	2174	0.193117	1.76756	1.65378	0.97135	0.82176	TRUE	8	0.81332
annotation	Helicase	12	1	11	157	2220	0.560915	1.28531	1.26002	1	0.362121	TRUE	8	0.988956
annotation	Annexin	7	0	7	158	2224	1	0	0	1	-5.08253	FALSE	8	1
annotation	Calcium/phospholipid-binding	7	0	7	158	2224	1	0	0	1	-5.08253	FALSE	8	1
annotation	Manganese	29	2	27	156	2204	0.717519	1.04653	1.04278	1	0.065612	TRUE	8	1
annotation	Proteasome	35	17	18	141	2213	6.15e-12	14.7779	7.34412	5.18e-10	3.88537	TRUE	8	3.37e-10
annotation	mRNA processing	24	1	23	157	2208	1	0.611544	0.630011	1	-0.70947	TRUE	8	1
annotation	mRNA splicing	20	1	19	157	2212	1	0.741603	0.756013	1	-0.43128	TRUE	8	1
annotation	Spliceosome	13	0	13	158	2218	1	0	0	1	-5.08253	FALSE	8	1
annotation	NADP	30	4	26	154	2205	0.132397	2.20177	2.01603	0.826254	1.13866	TRUE	8	0.656867
annotation	Cytoskeleton	76	2	74	156	2157	0.235579	0.373805	0.397901	1	-1.41964	TRUE	8	0.885205
annotation	Dynein	8	0	8	158	2223	1	0	0	1	-5.08253	FALSE	8	1
annotation	Microtubule	27	1	26	157	2205	1	0.540257	0.560009	1	-0.88828	TRUE	8	1
annotation	Aminopeptidase	8	1	7	157	2224	0.422029	2.02285	1.89003	1	1.01639	TRUE	8	0.885205
annotation	Sushi	40	0	40	158	2191	0.10813	0	0	0.772843	-5.08253	FALSE	8	0.560633
annotation	Coated pit	9	0	9	158	2222	1	0	0	1	-5.08253	FALSE	8	1
annotation	Cytoplasmic vesicle	37	1	36	157	2195	0.511509	0.388463	0.408655	1	-1.36415	TRUE	8	0.988956
annotation	Magnesium	62	5	57	153	2174	0.601516	1.24629	1.21938	1	0.317639	TRUE	8	0.988956
annotation	Protein phosphatase	24	2	22	156	2209	0.670319	1.28714	1.26002	1	0.364172	TRUE	8	1
annotation	Rotamase	11	0	11	158	2220	1	0	0	1	-5.08253	FALSE	8	1
annotation	Lyase	27	4	23	154	2208	0.098523	2.4921	2.24004	0.721789	1.31736	TRUE	8	0.526257
annotation	Calcium transport	8	1	7	157	2224	0.422029	2.02285	1.89003	1	1.01639	TRUE	8	0.885205
annotation	Ion channel	9	0	9	158	2222	1	0	0	1	-5.08253	FALSE	8	1
annotation	Voltage-gated channel	6	0	6	158	2225	1	0	0	1	-5.08253	FALSE	8	1
annotation	Acute phase	8	0	8	158	2223	1	0	0	1	-5.08253	FALSE	8	1
annotation	Antibiotic	13	0	13	158	2218	1	0	0	1	-5.08253	FALSE	8	1
annotation	Antimicrobial	16	0	16	158	2215	0.619644	0	0	1	-5.08253	FALSE	8	0.988956
annotation	Antioxidant	6	2	4	156	2227	0.054658	7.12491	5.04008	0.484732	2.83287	TRUE	8	0.362732
annotation	Activator	10	0	10	158	2221	1	0	0	1	-5.08253	FALSE	8	1
annotation	Angiogenesis	7	0	7	158	2224	1	0	0	1	-5.08253	FALSE	8	1
annotation	Developmental protein	32	0	32	158	2199	0.267607	0	0	1	-5.08253	FALSE	8	0.885205
annotation	Endonuclease	7	1	6	157	2225	0.380968	2.36076	2.16004	1	1.23925	TRUE	8	0.885205
annotation	Hydroxylation	23	1	22	157	2209	1	0.639626	0.657402	1	-0.6447	TRUE	8	1
annotation	Nitration	6	1	5	157	2226	0.33701	2.83377	2.52004	1	1.50272	TRUE	8	0.885205
annotation	Nuclease	8	1	7	157	2224	0.422029	2.02285	1.89003	1	1.01639	TRUE	8	0.885205
annotation	Translation regulation	10	2	8	156	2223	0.137972	3.55924	3.02405	0.830296	1.83157	TRUE	8	0.656867
annotation	Purine biosynthesis	6	3	3	155	2228	0.004895	14.3261	7.56013	0.086819	3.84057	TRUE	8	0.063057
annotation	Cell adhesion	71	1	70	157	2161	0.086141	0.196705	0.212961	0.675104	-2.3459	TRUE	8	0.496443
annotation	Transducer	23	0	23	158	2208	0.397159	0	0	1	-5.08253	FALSE	8	0.885205
annotation	Prenylation	19	0	19	158	2212	0.632209	0	0	1	-5.08253	FALSE	8	0.988956
annotation	Mitochondrion	63	0	63	158	2168	0.019908	0	0	0.248484	-5.08253	FALSE	8	0.181662
annotation	Mitochondrion outer membrane	9	0	9	158	2222	1	0	0	1	-5.08253	FALSE	8	1
annotation	NAD	36	2	34	156	2197	1	0.828483	0.840014	1	-0.27146	TRUE	8	1
annotation	Initiation factor	26	3	23	155	2208	0.24472	1.85734	1.74465	1	0.893237	TRUE	8	0.885205
annotation	Integrin	12	0	12	158	2219	1	0	0	1	-5.08253	FALSE	8	1
annotation	Electron transport	7	0	7	158	2224	1	0	0	1	-5.08253	FALSE	8	1
annotation	Redox-active center	14	2	12	156	2219	0.235753	2.36949	2.16004	1	1.24457	TRUE	8	0.885205
annotation	Lipid degradation	16	0	16	158	2215	0.619644	0	0	1	-5.08253	FALSE	8	0.988956
annotation	ER-Golgi transport	16	0	16	158	2215	0.619644	0	0	1	-5.08253	FALSE	8	0.988956
annotation	Wnt signaling pathway	8	0	8	158	2223	1	0	0	1	-5.08253	FALSE	8	1
annotation	Nucleotidyltransferase	6	1	5	157	2226	0.33701	2.83377	2.52004	1	1.50272	TRUE	8	0.885205
annotation	Hydrogen ion transport	12	0	12	158	2219	1	0	0	1	-5.08253	FALSE	8	1
annotation	Palmitate	13	2	11	156	2220	0.210682	2.58584	2.32619	1	1.37063	TRUE	8	0.86634
annotation	Elongation factor	7	0	7	158	2224	1	0	0	1	-5.08253	FALSE	8	1
annotation	Sulfation	14	0	14	158	2217	1	0	0	1	-5.08253	FALSE	8	1
annotation	Mitogen	13	0	13	158	2218	1	0	0	1	-5.08253	FALSE	8	1
annotation	Peroxidase	9	3	6	155	2225	0.017732	7.16442	5.04008	0.232124	2.84085	TRUE	8	0.170522
annotation	Synapse	11	1	10	157	2221	0.529665	1.4144	1.37457	1	0.500188	TRUE	8	0.988956
annotation	Cholesterol metabolism	7	0	7	158	2224	1	0	0	1	-5.08253	FALSE	8	1
annotation	Steroid metabolism	7	0	7	158	2224	1	0	0	1	-5.08253	FALSE	8	1
annotation	Sterol metabolism	7	0	7	158	2224	1	0	0	1	-5.08253	FALSE	8	1
annotation	Autophagy	8	2	6	156	2225	0.093542	4.74832	3.78006	0.716445	2.24742	TRUE	8	0.525273
annotation	Laminin EGF-like domain	14	0	14	158	2217	1	0	0	1	-5.08253	FALSE	8	1
annotation	Stress response	7	0	7	158	2224	1	0	0	1	-5.08253	FALSE	8	1
annotation	Collagen	14	0	14	158	2217	1	0	0	1	-5.08253	FALSE	8	1
annotation	Lectin	31	1	30	157	2201	0.718604	0.467412	0.48775	1	-1.09723	TRUE	8	1
annotation	Chemotaxis	25	0	25	158	2206	0.405808	0	0	1	-5.08253	FALSE	8	0.885205
annotation	Cytokine	30	0	30	158	2201	0.259119	0	0	1	-5.08253	FALSE	8	0.885205
annotation	Amidation	10	0	10	158	2221	1	0	0	1	-5.08253	FALSE	8	1
annotation	Oxygen transport	6	4	2	154	2229	0.000249	28.8425	10.0802	0.008393	4.85012	TRUE	8	0.005454
annotation	Chaperone	31	2	29	156	2202	1	0.973485	0.9755	1	-0.03877	TRUE	8	1
annotation	HDL	8	0	8	158	2223	1	0	0	1	-5.08253	FALSE	8	1
annotation	Complement pathway	15	0	15	158	2216	0.618164	0	0	1	-5.08253	FALSE	8	0.988956
annotation	Cytolysis	6	0	6	158	2225	1	0	0	1	-5.08253	FALSE	8	1
annotation	Membrane attack complex	6	0	6	158	2225	1	0	0	1	-5.08253	FALSE	8	1
annotation	Acyltransferase	9	0	9	158	2222	1	0	0	1	-5.08253	FALSE	8	1
annotation	Complement alternate pathway	7	0	7	158	2224	1	0	0	1	-5.08253	FALSE	8	1
annotation	DNA damage	10	3	7	155	2224	0.024121	6.13949	4.53608	0.254019	2.61812	TRUE	8	0.188657
annotation	DNA repair	10	3	7	155	2224	0.024121	6.13949	4.53608	0.254019	2.61812	TRUE	8	0.188657
annotation	SH3-binding	7	0	7	158	2224	1	0	0	1	-5.08253	FALSE	8	1
annotation	Cilium	6	0	6	158	2225	1	0	0	1	-5.08253	FALSE	8	1
annotation	Endocytosis	17	3	14	155	2217	0.097495	3.06266	2.66828	0.721789	1.61478	TRUE	8	0.526257
annotation	Mitochondrion inner membrane	16	0	16	158	2215	0.619644	0	0	1	-5.08253	FALSE	8	0.988956
annotation	Transit peptide	29	0	29	158	2202	0.256431	0	0	1	-5.08253	FALSE	8	0.885205
annotation	Dioxygenase	7	0	7	158	2224	1	0	0	1	-5.08253	FALSE	8	1
annotation	TPR repeat	18	2	16	156	2215	0.336375	1.77429	1.68003	1	0.827243	TRUE	8	0.885205
annotation	Actin capping	10	2	8	156	2223	0.137972	3.55924	3.02405	0.830296	1.83157	TRUE	8	0.656867
annotation	Chloride	6	0	6	158	2225	1	0	0	1	-5.08253	FALSE	8	1
annotation	Tricarboxylic acid cycle	11	0	11	158	2220	1	0	0	1	-5.08253	FALSE	8	1
annotation	Lipid transport	14	0	14	158	2217	1	0	0	1	-5.08253	FALSE	8	1
annotation	Guanine-nucleotide releasing factor	11	1	10	157	2221	0.529665	1.4144	1.37457	1	0.500188	TRUE	8	0.988956
annotation	Oxidation	7	0	7	158	2224	1	0	0	1	-5.08253	FALSE	8	1
annotation	S-nitrosylation	6	1	5	157	2226	0.33701	2.83377	2.52004	1	1.50272	TRUE	8	0.885205
annotation	Multifunctional enzyme	10	1	9	157	2222	0.496206	1.57216	1.51202	1	0.652748	TRUE	8	0.988956
annotation	Basement membrane	11	0	11	158	2220	1	0	0	1	-5.08253	FALSE	8	1
annotation	Schiff base	6	0	6	158	2225	1	0	0	1	-5.08253	FALSE	8	1
annotation	Iron-sulfur	6	0	6	158	2225	1	0	0	1	-5.08253	FALSE	8	1
annotation	Sarcoplasmic reticulum	7	0	7	158	2224	1	0	0	1	-5.08253	FALSE	8	1
annotation	Intermediate filament	16	0	16	158	2215	0.619644	0	0	1	-5.08253	FALSE	8	0.988956
annotation	Growth factor binding	7	0	7	158	2224	1	0	0	1	-5.08253	FALSE	8	1
annotation	Keratin	8	0	8	158	2223	1	0	0	1	-5.08253	FALSE	8	1
annotation	Disulfide bond	507	4	503	7	1875	0.260837	2.12931	1.71347	1	1.09038	TRUE	9	1
annotation	Secreted	359	4	355	7	2023	0.069384	3.25405	2.41985	1	1.70224	TRUE	9	1
annotation	Signal	887	9	878	2	1500	0.003215	7.68244	2.20365	1	2.94156	TRUE	9	0.70401
annotation	Calcium	174	0	174	11	2204	1	0	0	1	-1.75103	FALSE	9	1
annotation	Glycosidase	22	0	22	11	2356	1	0	0	1	-1.75103	FALSE	9	1
annotation	Hydrolase	255	1	254	10	2124	1	0.836253	0.851693	1	-0.25799	TRUE	9	1
annotation	Membrane	600	1	599	10	1779	0.31006	0.29709	0.36197	1	-1.75103	TRUE	9	1
annotation	Metal-binding	372	1	371	10	2007	1	0.541085	0.583822	1	-0.88607	TRUE	9	1
annotation	Transmembrane	417	1	416	10	1962	0.701152	0.471754	0.52082	1	-1.08389	TRUE	9	1
annotation	Transmembrane helix	404	1	403	10	1975	0.702394	0.490193	0.537579	1	-1.02858	TRUE	9	1
annotation	Cytoplasm	371	0	371	11	2007	0.232347	0	0	1	-1.75103	FALSE	9	1
annotation	Direct protein sequencing	138	1	137	10	2241	0.481035	1.63533	1.57378	1	0.709586	TRUE	9	1
annotation	Endoplasmic reticulum	83	0	83	11	2295	1	0	0	1	-1.75103	FALSE	9	1
annotation	Fatty acid metabolism	8	0	8	11	2370	1	0	0	1	-1.75103	FALSE	9	1
annotation	Glycoprotein	388	0	388	11	1990	0.229696	0	0	1	-1.75103	FALSE	9	1
annotation	Golgi apparatus	70	0	70	11	2308	1	0	0	1	-1.75103	FALSE	9	1
annotation	Isomerase	29	0	29	11	2349	1	0	0	1	-1.75103	FALSE	9	1
annotation	Lipid biosynthesis	6	0	6	11	2372	1	0	0	1	-1.75103	FALSE	9	1
annotation	Lipid metabolism	44	0	44	11	2334	1	0	0	1	-1.75103	FALSE	9	1
annotation	Nucleus	171	1	170	10	2208	0.559013	1.29866	1.27007	1	0.377027	TRUE	9	1
annotation	Pyrrolidone carboxylic acid	13	0	13	11	2365	1	0	0	1	-1.75103	FALSE	9	1
annotation	Reference proteome	375	2	373	9	2005	0.686718	1.1944	1.1583	1	0.256288	TRUE	9	1
annotation	Transport	176	0	176	11	2202	1	0	0	1	-1.75103	FALSE	9	1
annotation		76	1	75	10	2303	0.299796	3.06815	2.85766	1	1.61737	TRUE	9	1
annotation	3D-structure	106	1	105	10	2273	0.393652	2.16373	2.04888	1	1.11352	TRUE	9	1
annotation	Ribonucleoprotein	71	0	71	11	2307	1	0	0	1	-1.75103	FALSE	9	1
annotation	Ribosomal protein	58	0	58	11	2320	1	0	0	1	-1.75103	FALSE	9	1
annotation	LIM domain	23	0	23	11	2355	1	0	0	1	-1.75103	FALSE	9	1
annotation	Zinc	151	1	150	10	2228	0.513137	1.48502	1.43829	1	0.570486	TRUE	9	1
annotation	Transcription	24	1	23	10	2355	0.105329	10.2039	9.04924	1	3.35104	TRUE	9	1
annotation	Transcription regulation	24	1	23	10	2355	0.105329	10.2039	9.04924	1	3.35104	TRUE	9	1
annotation	RNA-binding	89	0	89	11	2289	1	0	0	1	-1.75103	FALSE	9	1
annotation	Phosphoprotein	334	2	332	9	2046	0.658518	1.36927	1.30049	1	0.453411	TRUE	9	1
annotation	Endosome	35	0	35	11	2343	1	0	0	1	-1.75103	FALSE	9	1
annotation	GTP-binding	74	0	74	11	2304	1	0	0	1	-1.75103	FALSE	9	1
annotation	Nucleotide-binding	306	0	306	11	2072	0.378246	0	0	1	-1.75103	FALSE	9	1
annotation	ATP-binding	215	0	215	11	2163	0.61358	0	0	1	-1.75103	FALSE	9	1
annotation	Transferase	201	0	201	11	2177	0.614741	0	0	1	-1.75103	FALSE	9	1
annotation	Ubl conjugation pathway	37	0	37	11	2341	1	0	0	1	-1.75103	FALSE	9	1
annotation	Kinase	83	0	83	11	2295	1	0	0	1	-1.75103	FALSE	9	1
annotation	Serine/threonine-protein kinase	33	0	33	11	2345	1	0	0	1	-1.75103	FALSE	9	1
annotation	Repeat	351	1	350	10	2028	1	0.579539	0.618752	1	-0.78702	TRUE	9	1
annotation	Lysosome	30	1	29	10	2349	0.130034	8.07851	7.23939	1	3.01409	TRUE	9	1
annotation	Protease	107	1	106	10	2272	0.396574	2.14242	2.02974	1	1.09924	TRUE	9	1
annotation	Thiol protease	23	1	22	10	2356	0.10115	10.6695	9.44269	1	3.41542	TRUE	9	1
annotation	Zymogen	36	1	35	10	2343	0.154117	6.67982	6.03283	1	2.73981	TRUE	9	1
annotation	Cell membrane	128	0	128	11	2250	1	0	0	1	-1.75103	FALSE	9	1
annotation	EGF-like domain	98	0	98	11	2280	1	0	0	1	-1.75103	FALSE	9	1
annotation	Kringle	7	0	7	11	2371	1	0	0	1	-1.75103	FALSE	9	1
annotation	Serine protease	42	0	42	11	2336	1	0	0	1	-1.75103	FALSE	9	1
annotation	Metalloprotease	26	0	26	11	2352	1	0	0	1	-1.75103	FALSE	9	1
annotation	Cell cycle	15	0	15	11	2363	1	0	0	1	-1.75103	FALSE	9	1
annotation	Cell division	12	0	12	11	2366	1	0	0	1	-1.75103	FALSE	9	1
annotation	Mitosis	8	0	8	11	2370	1	0	0	1	-1.75103	FALSE	9	1
annotation	Adaptive immunity	19	0	19	11	2359	1	0	0	1	-1.75103	FALSE	9	1
annotation	Immunity	103	1	102	10	2276	0.38481	2.2303	2.10856	1	1.15724	TRUE	9	1
annotation	SH2 domain	25	0	25	11	2353	1	0	0	1	-1.75103	FALSE	9	1
annotation	Tyrosine-protein kinase	18	0	18	11	2360	1	0	0	1	-1.75103	FALSE	9	1
annotation	Actin-binding	63	0	63	11	2315	1	0	0	1	-1.75103	FALSE	9	1
annotation	Allosteric enzyme	11	0	11	11	2367	1	0	0	1	-1.75103	FALSE	9	1
annotation	Carbohydrate metabolism	26	0	26	11	2352	1	0	0	1	-1.75103	FALSE	9	1
annotation	Glycogen metabolism	8	0	8	11	2370	1	0	0	1	-1.75103	FALSE	9	1
annotation	Glycosyltransferase	36	0	36	11	2342	1	0	0	1	-1.75103	FALSE	9	1
annotation	Pyridoxal phosphate	7	0	7	11	2371	1	0	0	1	-1.75103	FALSE	9	1
annotation	Signal-anchor	40	0	40	11	2338	1	0	0	1	-1.75103	FALSE	9	1
annotation	Zinc-finger	54	1	53	10	2325	0.222776	4.38109	4.02189	1	2.13129	TRUE	9	1
annotation	Coiled coil	252	0	252	11	2126	0.618658	0	0	1	-1.75103	FALSE	9	1
annotation	Immunoglobulin domain	42	0	42	11	2336	1	0	0	1	-1.75103	FALSE	9	1
annotation	Receptor	47	2	45	9	2333	0.018612	11.4792	9.24178	1	3.52095	TRUE	9	1
annotation	Cleavage on pair of basic residues	50	2	48	9	2330	0.020933	10.7512	8.68727	1	3.42643	TRUE	9	1
annotation	Growth factor	26	0	26	11	2352	1	0	0	1	-1.75103	FALSE	9	1
annotation	Hormone	14	1	13	10	2365	0.062734	18.0857	15.513	1	4.17678	TRUE	9	1
annotation	Inflammatory response	15	1	14	10	2364	0.067075	16.789	14.4788	1	4.06944	TRUE	9	1
annotation	Innate immunity	79	1	78	10	2300	0.309742	2.94645	2.74914	1	1.55898	TRUE	9	1
annotation	Leucine-rich repeat	34	1	33	10	2345	0.146158	7.08839	6.3877	1	2.82546	TRUE	9	1
annotation	Lipoprotein	59	0	59	11	2319	1	0	0	1	-1.75103	FALSE	9	1
annotation	Heme	16	0	16	11	2362	1	0	0	1	-1.75103	FALSE	9	1
annotation	Iron	36	0	36	11	2342	1	0	0	1	-1.75103	FALSE	9	1
annotation	WD repeat	28	0	28	11	2350	1	0	0	1	-1.75103	FALSE	9	1
annotation	Copper	19	0	19	11	2359	1	0	0	1	-1.75103	FALSE	9	1
annotation	Ion transport	43	0	43	11	2335	1	0	0	1	-1.75103	FALSE	9	1
annotation	Translocase	9	0	9	11	2369	1	0	0	1	-1.75103	FALSE	9	1
annotation	Alternative splicing	16	0	16	11	2362	1	0	0	1	-1.75103	FALSE	9	1
annotation	Extracellular matrix	68	0	68	11	2310	1	0	0	1	-1.75103	FALSE	9	1
annotation	Proteoglycan	15	0	15	11	2363	1	0	0	1	-1.75103	FALSE	9	1
annotation	Acetylation	185	0	185	11	2193	1	0	0	1	-1.75103	FALSE	9	1
annotation	Heparin-binding	21	0	21	11	2357	1	0	0	1	-1.75103	FALSE	9	1
annotation	Chromosome	14	0	14	11	2364	1	0	0	1	-1.75103	FALSE	9	1
annotation	DNA-binding	27	1	26	10	2352	0.11776	9.01873	8.04377	1	3.17293	TRUE	9	1
annotation	Ubl conjugation	80	0	80	11	2298	1	0	0	1	-1.75103	FALSE	9	1
annotation	Aminoacyl-tRNA synthetase	15	0	15	11	2363	1	0	0	1	-1.75103	FALSE	9	1
annotation	Ligase	33	0	33	11	2345	1	0	0	1	-1.75103	FALSE	9	1
annotation	Protein biosynthesis	48	0	48	11	2330	1	0	0	1	-1.75103	FALSE	9	1
annotation	SH3 domain	55	0	55	11	2323	1	0	0	1	-1.75103	FALSE	9	1
annotation	Lipid-binding	20	0	20	11	2358	1	0	0	1	-1.75103	FALSE	9	1
annotation	ANK repeat	16	0	16	11	2362	1	0	0	1	-1.75103	FALSE	9	1
annotation	Calmodulin-binding	14	0	14	11	2364	1	0	0	1	-1.75103	FALSE	9	1
annotation	Methylation	56	0	56	11	2322	1	0	0	1	-1.75103	FALSE	9	1
annotation	Motor protein	27	0	27	11	2351	1	0	0	1	-1.75103	FALSE	9	1
annotation	Muscle protein	23	0	23	11	2355	1	0	0	1	-1.75103	FALSE	9	1
annotation	Myosin	16	0	16	11	2362	1	0	0	1	-1.75103	FALSE	9	1
annotation	Blood coagulation	19	0	19	11	2359	1	0	0	1	-1.75103	FALSE	9	1
annotation	Gamma-carboxyglutamic acid	14	0	14	11	2364	1	0	0	1	-1.75103	FALSE	9	1
annotation	Hemostasis	19	0	19	11	2359	1	0	0	1	-1.75103	FALSE	9	1
annotation	Cell junction	18	0	18	11	2360	1	0	0	1	-1.75103	FALSE	9	1
annotation	FAD	13	0	13	11	2365	1	0	0	1	-1.75103	FALSE	9	1
annotation	Flavoprotein	13	0	13	11	2365	1	0	0	1	-1.75103	FALSE	9	1
annotation	GTPase activation	14	0	14	11	2364	1	0	0	1	-1.75103	FALSE	9	1
annotation	Protease inhibitor	30	0	30	11	2348	1	0	0	1	-1.75103	FALSE	9	1
annotation	Serine protease inhibitor	25	0	25	11	2353	1	0	0	1	-1.75103	FALSE	9	1
annotation	Oxidoreductase	97	0	97	11	2281	1	0	0	1	-1.75103	FALSE	9	1
annotation	Glycolysis	21	0	21	11	2357	1	0	0	1	-1.75103	FALSE	9	1
annotation	Apoptosis	18	0	18	11	2360	1	0	0	1	-1.75103	FALSE	9	1
annotation	Cell projection	38	0	38	11	2340	1	0	0	1	-1.75103	FALSE	9	1
annotation	Differentiation	24	0	24	11	2354	1	0	0	1	-1.75103	FALSE	9	1
annotation	Myristate	13	0	13	11	2365	1	0	0	1	-1.75103	FALSE	9	1
annotation	Neurogenesis	7	0	7	11	2371	1	0	0	1	-1.75103	FALSE	9	1
annotation	Protein transport	67	0	67	11	2311	1	0	0	1	-1.75103	FALSE	9	1
annotation	Isopeptide bond	64	0	64	11	2314	1	0	0	1	-1.75103	FALSE	9	1
annotation	Helicase	12	0	12	11	2366	1	0	0	1	-1.75103	FALSE	9	1
annotation	Annexin	7	0	7	11	2371	1	0	0	1	-1.75103	FALSE	9	1
annotation	Calcium/phospholipid-binding	7	0	7	11	2371	1	0	0	1	-1.75103	FALSE	9	1
annotation	Manganese	29	0	29	11	2349	1	0	0	1	-1.75103	FALSE	9	1
annotation	Proteasome	35	0	35	11	2343	1	0	0	1	-1.75103	FALSE	9	1
annotation	mRNA processing	24	0	24	11	2354	1	0	0	1	-1.75103	FALSE	9	1
annotation	mRNA splicing	20	0	20	11	2358	1	0	0	1	-1.75103	FALSE	9	1
annotation	Spliceosome	13	0	13	11	2365	1	0	0	1	-1.75103	FALSE	9	1
annotation	NADP	30	0	30	11	2348	1	0	0	1	-1.75103	FALSE	9	1
annotation	Cytoskeleton	76	0	76	11	2302	1	0	0	1	-1.75103	FALSE	9	1
annotation	Dynein	8	0	8	11	2370	1	0	0	1	-1.75103	FALSE	9	1
annotation	Microtubule	27	0	27	11	2351	1	0	0	1	-1.75103	FALSE	9	1
annotation	Aminopeptidase	8	0	8	11	2370	1	0	0	1	-1.75103	FALSE	9	1
annotation	Sushi	40	0	40	11	2338	1	0	0	1	-1.75103	FALSE	9	1
annotation	Coated pit	9	0	9	11	2369	1	0	0	1	-1.75103	FALSE	9	1
annotation	Cytoplasmic vesicle	37	0	37	11	2341	1	0	0	1	-1.75103	FALSE	9	1
annotation	Magnesium	62	0	62	11	2316	1	0	0	1	-1.75103	FALSE	9	1
annotation	Protein phosphatase	24	0	24	11	2354	1	0	0	1	-1.75103	FALSE	9	1
annotation	Rotamase	11	0	11	11	2367	1	0	0	1	-1.75103	FALSE	9	1
annotation	Lyase	27	0	27	11	2351	1	0	0	1	-1.75103	FALSE	9	1
annotation	Calcium transport	8	0	8	11	2370	1	0	0	1	-1.75103	FALSE	9	1
annotation	Ion channel	9	0	9	11	2369	1	0	0	1	-1.75103	FALSE	9	1
annotation	Voltage-gated channel	6	0	6	11	2372	1	0	0	1	-1.75103	FALSE	9	1
annotation	Acute phase	8	0	8	11	2370	1	0	0	1	-1.75103	FALSE	9	1
annotation	Antibiotic	13	0	13	11	2365	1	0	0	1	-1.75103	FALSE	9	1
annotation	Antimicrobial	16	0	16	11	2362	1	0	0	1	-1.75103	FALSE	9	1
annotation	Antioxidant	6	0	6	11	2372	1	0	0	1	-1.75103	FALSE	9	1
annotation	Activator	10	1	9	10	2369	0.045185	26.1019	21.7182	1	4.70608	TRUE	9	1
annotation	Angiogenesis	7	0	7	11	2371	1	0	0	1	-1.75103	FALSE	9	1
annotation	Developmental protein	32	0	32	11	2346	1	0	0	1	-1.75103	FALSE	9	1
annotation	Endonuclease	7	0	7	11	2371	1	0	0	1	-1.75103	FALSE	9	1
annotation	Hydroxylation	23	0	23	11	2355	1	0	0	1	-1.75103	FALSE	9	1
annotation	Nitration	6	0	6	11	2372	1	0	0	1	-1.75103	FALSE	9	1
annotation	Nuclease	8	0	8	11	2370	1	0	0	1	-1.75103	FALSE	9	1
annotation	Translation regulation	10	0	10	11	2368	1	0	0	1	-1.75103	FALSE	9	1
annotation	Purine biosynthesis	6	0	6	11	2372	1	0	0	1	-1.75103	FALSE	9	1
annotation	Cell adhesion	71	0	71	11	2307	1	0	0	1	-1.75103	FALSE	9	1
annotation	Transducer	23	1	22	10	2356	0.10115	10.6695	9.44269	1	3.41542	TRUE	9	1
annotation	Prenylation	19	0	19	11	2359	1	0	0	1	-1.75103	FALSE	9	1
annotation	Mitochondrion	63	0	63	11	2315	1	0	0	1	-1.75103	FALSE	9	1
annotation	Mitochondrion outer membrane	9	0	9	11	2369	1	0	0	1	-1.75103	FALSE	9	1
annotation	NAD	36	0	36	11	2342	1	0	0	1	-1.75103	FALSE	9	1
annotation	Initiation factor	26	0	26	11	2352	1	0	0	1	-1.75103	FALSE	9	1
annotation	Integrin	12	0	12	11	2366	1	0	0	1	-1.75103	FALSE	9	1
annotation	Electron transport	7	0	7	11	2371	1	0	0	1	-1.75103	FALSE	9	1
annotation	Redox-active center	14	0	14	11	2364	1	0	0	1	-1.75103	FALSE	9	1
annotation	Lipid degradation	16	0	16	11	2362	1	0	0	1	-1.75103	FALSE	9	1
annotation	ER-Golgi transport	16	0	16	11	2362	1	0	0	1	-1.75103	FALSE	9	1
annotation	Wnt signaling pathway	8	0	8	11	2370	1	0	0	1	-1.75103	FALSE	9	1
annotation	Nucleotidyltransferase	6	0	6	11	2372	1	0	0	1	-1.75103	FALSE	9	1
annotation	Hydrogen ion transport	12	0	12	11	2366	1	0	0	1	-1.75103	FALSE	9	1
annotation	Palmitate	13	0	13	11	2365	1	0	0	1	-1.75103	FALSE	9	1
annotation	Elongation factor	7	0	7	11	2371	1	0	0	1	-1.75103	FALSE	9	1
annotation	Sulfation	14	0	14	11	2364	1	0	0	1	-1.75103	FALSE	9	1
annotation	Mitogen	13	0	13	11	2365	1	0	0	1	-1.75103	FALSE	9	1
annotation	Peroxidase	9	0	9	11	2369	1	0	0	1	-1.75103	FALSE	9	1
annotation	Synapse	11	0	11	11	2367	1	0	0	1	-1.75103	FALSE	9	1
annotation	Cholesterol metabolism	7	0	7	11	2371	1	0	0	1	-1.75103	FALSE	9	1
annotation	Steroid metabolism	7	0	7	11	2371	1	0	0	1	-1.75103	FALSE	9	1
annotation	Sterol metabolism	7	0	7	11	2371	1	0	0	1	-1.75103	FALSE	9	1
annotation	Autophagy	8	0	8	11	2370	1	0	0	1	-1.75103	FALSE	9	1
annotation	Laminin EGF-like domain	14	0	14	11	2364	1	0	0	1	-1.75103	FALSE	9	1
annotation	Stress response	7	0	7	11	2371	1	0	0	1	-1.75103	FALSE	9	1
annotation	Collagen	14	0	14	11	2364	1	0	0	1	-1.75103	FALSE	9	1
annotation	Lectin	31	0	31	11	2347	1	0	0	1	-1.75103	FALSE	9	1
annotation	Chemotaxis	25	1	24	10	2354	0.109491	9.77771	8.68727	1	3.2895	TRUE	9	1
annotation	Cytokine	30	0	30	11	2348	1	0	0	1	-1.75103	FALSE	9	1
annotation	Amidation	10	1	9	10	2369	0.045185	26.1019	21.7182	1	4.70608	TRUE	9	1
annotation	Oxygen transport	6	0	6	11	2372	1	0	0	1	-1.75103	FALSE	9	1
annotation	Chaperone	31	0	31	11	2347	1	0	0	1	-1.75103	FALSE	9	1
annotation	HDL	8	0	8	11	2370	1	0	0	1	-1.75103	FALSE	9	1
annotation	Complement pathway	15	1	14	10	2364	0.067075	16.789	14.4788	1	4.06944	TRUE	9	1
annotation	Cytolysis	6	0	6	11	2372	1	0	0	1	-1.75103	FALSE	9	1
annotation	Membrane attack complex	6	0	6	11	2372	1	0	0	1	-1.75103	FALSE	9	1
annotation	Acyltransferase	9	0	9	11	2369	1	0	0	1	-1.75103	FALSE	9	1
annotation	Complement alternate pathway	7	1	6	10	2372	0.031829	39.0606	31.026	1	5.28764	TRUE	9	1
annotation	DNA damage	10	0	10	11	2368	1	0	0	1	-1.75103	FALSE	9	1
annotation	DNA repair	10	0	10	11	2368	1	0	0	1	-1.75103	FALSE	9	1
annotation	SH3-binding	7	0	7	11	2371	1	0	0	1	-1.75103	FALSE	9	1
annotation	Cilium	6	0	6	11	2372	1	0	0	1	-1.75103	FALSE	9	1
annotation	Endocytosis	17	0	17	11	2361	1	0	0	1	-1.75103	FALSE	9	1
annotation	Mitochondrion inner membrane	16	0	16	11	2362	1	0	0	1	-1.75103	FALSE	9	1
annotation	Transit peptide	29	0	29	11	2349	1	0	0	1	-1.75103	FALSE	9	1
annotation	Dioxygenase	7	0	7	11	2371	1	0	0	1	-1.75103	FALSE	9	1
annotation	TPR repeat	18	0	18	11	2360	1	0	0	1	-1.75103	FALSE	9	1
annotation	Actin capping	10	0	10	11	2368	1	0	0	1	-1.75103	FALSE	9	1
annotation	Chloride	6	0	6	11	2372	1	0	0	1	-1.75103	FALSE	9	1
annotation	Tricarboxylic acid cycle	11	0	11	11	2367	1	0	0	1	-1.75103	FALSE	9	1
annotation	Lipid transport	14	0	14	11	2364	1	0	0	1	-1.75103	FALSE	9	1
annotation	Guanine-nucleotide releasing factor	11	0	11	11	2367	1	0	0	1	-1.75103	FALSE	9	1
annotation	Oxidation	7	0	7	11	2371	1	0	0	1	-1.75103	FALSE	9	1
annotation	S-nitrosylation	6	0	6	11	2372	1	0	0	1	-1.75103	FALSE	9	1
annotation	Multifunctional enzyme	10	0	10	11	2368	1	0	0	1	-1.75103	FALSE	9	1
annotation	Basement membrane	11	0	11	11	2367	1	0	0	1	-1.75103	FALSE	9	1
annotation	Schiff base	6	0	6	11	2372	1	0	0	1	-1.75103	FALSE	9	1
annotation	Iron-sulfur	6	0	6	11	2372	1	0	0	1	-1.75103	FALSE	9	1
annotation	Sarcoplasmic reticulum	7	0	7	11	2371	1	0	0	1	-1.75103	FALSE	9	1
annotation	Intermediate filament	16	0	16	11	2362	1	0	0	1	-1.75103	FALSE	9	1
annotation	Growth factor binding	7	0	7	11	2371	1	0	0	1	-1.75103	FALSE	9	1
annotation	Keratin	8	0	8	11	2370	1	0	0	1	-1.75103	FALSE	9	1
