# Supplementary material for: Longitudinal deep multi-omics profiling in a CLN3Δex7/8 minipig model identifies biomarker signatures of disease
Source: Commun Med (Lond). 2026 Mar 3;6:132. doi: 10.1038/s43856-025-01227-5 (PMC12957377; doi:10.1038/s43856-025-01227-5)
Supplement: Supplementary file 6 — Supplementary Data 3 [file 43856_2025_1227_MOESM6_ESM.xlsx]

## Sheet: metabolite_FC_student_ttest_val
Metabolite	HMDB	KEGG	PUBCHEM	6mo.Fold.Change	6mo.Ttest.Pvalue	24mo.Fold.Change	24mo.Ttest.Pvalue	36mo.Fold.Change	36mo.Ttest.Pvalue
mevalonate	HMDB0000227	C02104	449	0.0930715	0.822643	-0.0627665	0.678813	-0.0181075	0.929692
S-1-pyrroline-5-carboxylate	HMDB0001301	C04322	11966181	-0.924774	0.0647286	-0.213186	0.0842269	-0.0356369	0.918568
putrescine	HMDB0001414	C00134	1045	0.258607	0.381354	0.206042	0.40837	0.373006	0.267291
spermidine	HMDB0001257	C00315	1102	-0.0735518	0.847669	-0.139552	0.590198	0.176999	0.69456
1-methyladenine	HMDB0011599	C02216	135398646	-0.20507	0.671788	-0.0195508	0.950265	-0.920822	0.226748
1-methylnicotinamide	HMDB0000699	C02918	457	1.93031	0.0276044	-0.536483	0.335067	-0.888409	0.167922
12,13-DiHOME	HMDB0004705	C14829	10236635	1.27922	0.120419	0.142444	0.558518	-0.617893	0.142835
2-oxoadipate	HMDB0000225	C00322	71	-0.38825	0.399866	-0.802137	0.01316	-0.0507986	0.89074
alpha-ketoglutarate	HMDB0000208	C00026	51	-0.239738	0.390607	0.0482139	0.834105	0.251437	0.174517
kynurenate	HMDB0000715	C01717	3845	0.234665	0.735682	0.14913	0.788846	0.104933	0.689496
3-hydroxyisobutyrate	HMDB0000023,HMDB0000336	C01188,C06001	11966314	0.0782797	0.834556	-0.765933	0.0010011	-0.111299	0.676835
3-hydroxy-3-methylglutarate	HMDB0000355	C03761	16625459993	-0.267933	0.558873	0.192063	0.661822	-0.266846	0.573991
4-hydroxyphenylacetate	HMDB0000020	C00642	127	0.538885	0.39524	-0.68002	0.0631635	-0.503359	0.160985
5,6-dihydrothymine	HMDB0000079	C00906	93556	0.496133	0.109358	-0.644386	0.252521	-0.223992	0.527515
hypoxanthine	HMDB0000157	C00262	790135398638	0.459362	0.104118	-0.0191375	0.864094	0.254806	0.226906
guanine	HMDB0000132	C00242	135398634	-0.171056	0.745774	-0.0611418	0.792532	0.325685	0.35826
9,10-DiHOME	HMDB0004704	C14828	9966640	1.40833	0.0820476	-0.0096209	0.967514	-0.467528	0.373457
linoleate (18:2n6)	HMDB0006270,HMDB0000673	C01595	5280450	1.27142	0.10359	0.024274	0.913787	0.18624	0.771641
laurate (12:0)	HMDB0000638	C02679	3893	0.774127	0.00765464	-0.115141	0.690023	0.222575	0.484471
quinolinate	HMDB0000232	C03722	1066	-0.475077	0.0784015	0.107185	0.495927	-0.268793	0.0350003
N('1)-acetylspermidine	HMDB0001276	C00612	496	1.0195	0.0275607	-0.169445	0.370136	-0.0463314	0.845964
N6,N6,N6-trimethyllysine	HMDB0001325	C03793	440120	0.192435	0.280383	0.0580441	0.513503	0.0285255	0.822131
N-acetylputrescine	HMDB0002064	C02714	122356	0.870468	0.0468544	0.00971888	0.962984	-0.322791	0.526769
N-formylmethionine	HMDB0001015	C03145	439750	0.151348	0.610901	-0.138958	0.277338	-0.0635132	0.681178
S-adenosylhomocysteine (SAH)	HMDB00939	C00021	439155	0.475556	0.183793	-0.200091	0.179127	0.0920366	0.71727
adenosine 5'-monophosphate (AMP)	HMDB0000045	C00020	6083	2.59598	0.254001	1.23131	0.260327	-0.611219	0.707018
5-methylthioadenosine (MTA)	HMDB0001173	C00170	439176	0.454454	0.136852	0.0502734	0.850803	-0.208685	0.254274
N6-methyladenosine	HMDB0004044	NA	102175	0.120267	0.82095	-0.0628125	0.847033	-0.667563	0.256495
arachidonate (20:4n6)	HMDB0001043	C00219	444899	0.228695	0.575801	0.29243	0.199669	0.598072	0.0489176
arginine	HMDB0000517	C00062	6322	-0.331653	0.0489826	0.023824	0.612722	-0.046562	0.485854
argininosuccinate	HMDB0000052	C03406	60150382	-0.173021	0.708491	-0.8022	0.0516508	-0.939954	0.0109255
aspartate	HMDB0000191	C00049	5960	-0.214115	0.407201	-0.141907	0.481496	0.244363	0.395565
3-(4-hydroxyphenyl)lactate	HMDB0000755	C03672	9378	0.287643	0.462317	-0.6374	0.00859018	-0.295999	0.152417
phenylpyruvate	HMDB0000205	C00166	997	-1.16321	0.00912185	-0.617472	0.0242797	-0.296047	0.209405
beta-alanine	HMDB0000056	C00099	239	-0.0886037	0.353882	0.0222833	0.741193	0.0567299	0.574362
carnosine	HMDB0000033	C00386	439224	0.341801	0.146587	0.0365304	0.828262	0.177903	0.342418
biliverdin	HMDB0001008	C00500	5280353	0.735564	0.17122	0.0182969	0.960619	-0.0700212	0.871413
succinate	HMDB0000254	C00042	1110	0.121917	0.74308	0.121973	0.525984	0.00445006	0.979618
3-hydroxybutyrate (BHBA)	HMDB0000442,HMDB0000357,HMDB0000011	C03197,C01089	9431844192135	0.205108	0.75353	-0.920702	0.00586768	-0.483411	0.368066
cholesterol	HMDB0000067	C00187	5.99764e+18	0.392529	0.199899	0.00126594	0.991719	0.166375	0.130994
choline phosphate	HMDB0001565	C00588	1014	1.16988	0.04568	0.116497	0.622827	0.143848	0.813137
cortisone	HMDB0002802	C00762	222786	0.117945	0.755858	0.695728	0.0413701	0.27524	0.322936
creatinine	HMDB0000562	C00791	588	0.0961787	0.509908	0.141562	0.079061	0.080839	0.198253
cysteinylglycine	HMDB0000078	C01419	439498	0.535202	0.319014	0.112729	0.795014	0.21646	0.473636
cystine	HMDB0000192	C00491	67678	2.04915	0.0590724	-0.128471	0.819671	-1.48751	0.151904
cytidine 5'-monophosphate (5'-CMP)	HMDB0000095	C00055	6131	0.950548	0.136235	0.227925	0.695112	0.419306	0.396406
sphingosine	HMDB0000252	C00319	5280335	0.35335	0.366552	0.128308	0.654237	0.776633	0.0346694
cystathionine	HMDB0000099	C02291	439258	0.0300049	0.908473	-0.194163	0.17834	-0.125697	0.593777
sphinganine	HMDB0000269	C00836	3126	0.558189	0.0797992	0.0673285	0.787239	0.750447	0.0271399
fumarate	HMDB0000134	C00122	444972	0.344502	0.462269	-0.217508	0.448188	0.137353	0.5399
gamma-glutamylglutamate	HMDB0011737	C05282	92865	-0.356466	0.448555	-0.039202	0.904417	0.298752	0.233413
gluconate	HMDB0000625	C00257	106903085666	0.243831	0.599607	0.0388374	0.807213	0.304412	0.27384
glutarate (C5-DC)	HMDB0000661	C00489	7434418048	0.141819	0.827603	-0.260346	0.160687	-0.442762	0.187802
glycine	HMDB0000123	C00037	750	-0.0210876	0.898163	0.0827004	0.476228	0.11591	0.201944
guanidinoacetate	HMDB0000128	C00581	763	-0.698091	0.0278658	0.10437	0.35444	0.0361478	0.797072
guanosine 5'-monophosphate (5'-GMP)	HMDB0001397	C00144	6804	1.34703	0.398991	1.78475	0.0618212	0.681956	0.493443
2'-deoxyguanosine	HMDB0000085	C00330	135398592	-0.373466	0.200747	0.153627	0.630585	0.117768	0.691004
histamine	HMDB0000870	C00388	774	2.12085	0.0476211	0.150668	0.747407	-0.46377	0.755446
histidine	HMDB0000177	C00135	6274	0.0355474	0.788853	-0.135183	0.264216	0.0250041	0.775677
cortisol	HMDB0000063	C00735	5754	1.21083	0.0675935	0.372423	0.406649	0.689446	0.192234
hypotaurine	HMDB0000965	C00519	107812	-0.0233198	0.943187	-0.616829	0.0183507	0.0908747	0.7869
inosine	HMDB0000195	C00294	6021	1.32537	0.109633	0.484861	0.326719	0.0977119	0.824518
myo-inositol	HMDB0000211	C00137	892	-0.0450416	0.858236	0.000263396	0.997656	-0.00198806	0.990606
isoleucine	HMDB0000172	C06418,C00407,C16424	6306	0.280765	0.0154469	-0.130092	0.0706412	0.112924	0.169268
2-aminoadipate	HMDB0000510	C00956	92136	-1.08292	0.0592478	-0.273846	0.171278	-0.363338	0.185336
citrulline	HMDB0000904	C00327	9750	-0.130199	0.507109	0.0890807	0.435705	-0.178143	0.195754
leucine	HMDB0000687	C00123	6106	0.114215	0.193765	-0.135753	0.224747	0.187816	0.0988091
lithocholate	HMDB0000761	C03990	9903	-2.37383	0.00207293	0.739389	0.208701	-0.0995124	0.807868
lysine	HMDB0003405	C00739,C00047	5962	-0.384126	0.0554707	0.05862	0.482012	-0.188973	0.11952
malate	HMDB0031518,HMDB0000156,HMDB0000744	C00149,C00711,C00497	525	0.240484	0.594535	-0.159741	0.589844	0.0994859	0.677903
methionine	HMDB0000696	C00073	6137	-0.155976	0.251812	-0.181361	0.213096	-0.161049	0.333924
methylmalonate (MMA)	HMDB0000202	C02170	487	0.00415626	0.988912	0.103143	0.509236	-0.108948	0.355407
palmitate (16:0)	HMDB0000220	C00249	985	0.885044	0.0824237	0.0203751	0.836547	0.158689	0.667135
nicotinamide	HMDB0001406	C00153	936	1.00599	0.0912373	-0.361027	0.238855	-0.0486534	0.906738
stearate (18:0)	HMDB0000827	C01530	5281	0.776433	0.110571	0.0716052	0.440324	0.17961	0.554686
ornithine	HMDB0000214	C00077	6262	-0.772668	0.0112253	-0.0882449	0.427466	-0.080844	0.692578
orotate	HMDB0000226	C00295	967	-0.781533	0.0299586	-0.328936	0.00121946	-0.267868	0.109666
palmitoleate (16:1n7)	HMDB0003229	C08362	445638	2.18233	0.0362898	-0.0501454	0.831124	0.0902228	0.899362
phenylalanine	HMDB0000159	C00079	6140	-0.32561	0.0356438	-0.135841	0.184336	-0.0273797	0.781389
phosphate	HMDB0001429	C00009	1061	0.0867537	0.775211	-0.147616	0.417882	-0.0844304	0.710072
proline	HMDB0000162,HMDB0003411	C00148,C000763	8988145742614	-0.209016	0.32377	-0.264841	0.0471179	-0.34055	0.0234982
lactate	HMDB0000190	C00186	612	-0.399473	0.363511	-0.117788	0.630486	0.137878	0.611455
pyridoxal	HMDB0001545	C00250	1050	0.0646024	0.423937	-0.217957	0.00241449	-0.195269	0.000374701
retinol (Vitamin A)	HMDB0000305	C00473	445354	-0.555087	0.128014	-0.0312747	0.813247	0.250002	0.123369
salicylate	HMDB0001895	C00805	338	-0.343643	0.592431	-0.0342422	0.871535	-0.548733	0.156788
serine	HMDB0000187	C00065	5951	-0.135998	0.622686	-0.263927	0.14252	0.0805103	0.396699
serotonin	HMDB0000259	C00780	5202	0.464762	0.323786	-0.133702	0.45569	0.0301274	0.921232
taurine	HMDB0000251	C00245	1123	0.0632777	0.837697	-0.0732047	0.586425	0.179616	0.33085
myristate (14:0)	HMDB0000806	C06424	11005	1.40964	0.022247	0.0380583	0.860295	0.087472	0.831007
urea	HMDB0000294	C00086	1176	-0.176784	0.576698	-0.150137	0.347369	-0.0459235	0.801333
uridine	HMDB0000296	C00299	6029	0.499342	0.0899219	-0.18885	0.379096	0.125564	0.683673
2'-deoxyuridine	HMDB0000012	C00526	13712	0.383585	0.134025	-0.372802	0.209799	-0.0324312	0.897638
glutamate	HMDB0000148	C00025,C00217	33032	0.16176	0.19569	0.0332779	0.8551	0.186312	0.278663
glutamine	HMDB0000641	C00064	5961	0.242949	0.00436516	0.099929	0.0898998	0.207958	0.0539011
threonine	HMDB0000167	C00188	6288	-0.117381	0.612793	-0.33624	0.0994142	-0.0907403	0.588537
tryptophan	HMDB0000929	C00078	6305	-0.626288	0.0222808	-0.188713	0.0198649	-0.140424	0.183502
valine	HMDB0000883	C00183	6287	-0.0199924	0.90179	-0.331158	0.0611111	0.189126	0.314388
glucose	HMDB0000122	C00031	5793	0.478579	0.0642967	0.0788765	0.251198	0.0395025	0.845215
alpha-ketobutyrate	HMDB0000005	C00109	58	-0.31833	0.798614	0.105934	0.791181	0.0401022	0.890495
adenosine	HMDB0000050	C00212	60961	2.85895	0.368876	3.31163	0.0439862	-0.370342	0.829156
betaine	HMDB0000043	C00719	247	0.0905392	0.74553	0.225	0.0541641	0.209737	0.0520387
cysteine	HMDB0000574	C00097	5862	-0.0791666	0.876938	-0.140506	0.683498	0.112238	0.533578
mannose	HMDB0000169	C00159,C02209,C00936	8.23084e+21	1.15052	0.0101919	0.536528	0.102638	0.477047	0.251393
dimethylglycine	HMDB0000092	C03626	673	-0.525002	0.227268	-0.22492	0.255447	-0.190287	0.489465
alanine	HMDB0000161	C00041	5950	0.0303263	0.865594	-0.131152	0.311728	-0.0817182	0.472935
tyrosine	HMDB0000158	C00082	6057	-0.729475	0.00983155	-0.173714	0.325932	-0.260436	0.132239
malonate	HMDB0000691	C00383	867	0.0497682	0.897445	-0.428175	0.501125	-0.931759	0.472475
pseudouridine	HMDB0000767	C02067	15047	0.0705831	0.490002	0.080201	0.372298	-0.0292433	0.763544
pyruvate	HMDB0000243	C00022	1060	-0.432605	0.257491	-0.0980722	0.678228	0.0687469	0.798372
uracil	HMDB0000300	C00106	1174	0.530956	0.151472	0.12314	0.629467	0.203902	0.530945
xylose	HMDB0000098	C00181	135191	-0.651897	0.108853	0.415128	0.157216	-0.435626	0.281048
cytidine	HMDB0000089	C00475	6175	0.330907	0.252435	-0.24615	0.294789	0.0747816	0.776099
arabinose	HMDB0029942	C00216	66308	-0.038719	0.972713	-0.101016	0.673626	0.215132	0.260494
thymidine	HMDB0000273	C00214	5789	0.533545	0.0745938	-0.086956	0.568264	-0.271911	0.0590146
fructose	HMDB0000660	C00095	2723872	0.733825	0.0123598	0.0470939	0.624677	0.0534092	0.843756
adenine	HMDB0000034	C00147	190	0.00600714	0.985456	-0.0645075	0.62872	0.0650848	0.783671
cytosine	HMDB0000630	C00380	597	-0.783016	0.181264	-0.368008	0.30615	-0.0406205	0.918831
caprate (10:0)	HMDB0000511	C01571	2969	0.814614	0.0100268	0.13742	0.290706	0.0152756	0.944147
margarate (17:0)	HMDB0002259	NA	10465	0.95812	0.164796	0.106038	0.438434	0.210177	0.664623
nonadecanoate (19:0)	HMDB0000772	C16535	12591	0.487416	0.341636	0.0405255	0.724939	0.257999	0.403678
asparagine	HMDB0000168	C00152	6267	-0.380477	0.111484	-0.294854	0.124986	-0.149798	0.496969
dihydroorotate	HMDB03349	C00337	648	-0.493273	0.187275	0.132614	0.222545	-0.288519	0.231477
heptanoate (7:0)	HMDB0000666	C17714	8094	-0.84969	0.053882	0.26767	0.242622	-0.173457	0.368631
caproate (6:0)	HMDB0000535	C01585	8892	-0.551427	0.100143	0.0825554	0.660534	0.169397	0.471317
caprylate (8:0)	HMDB0000482	C06423	379	0.23586	0.166888	-0.0741201	0.796159	0.110936	0.780544
sucrose	HMDB0000258	C00089	5988	-0.554022	0.77635	-0.744983	0.107278	-1.14501	0.0158821
trans-4-hydroxyproline	HMDB0000725	C01157	5810	0.00961055	0.954348	-0.0175391	0.855173	-0.13814	0.180859
allantoin	HMDB0000462	C02348,C01551,C02350	439714204439713	0.291148	0.502797	-0.257856	0.0838497	-0.348675	0.154762
xanthine	HMDB0000292	C00385	1188	0.341364	0.443611	-0.288373	0.176271	-0.0995781	0.701972
5-oxoproline	HMDB0000267	C02237,C01879	4396857405	-0.0343525	0.728422	-0.0813909	0.127717	0.132827	0.412514
picolinate	HMDB0002243	C10164	1018	-0.151295	0.796034	-0.825423	0.0558782	-0.627596	0.131391
sarcosine	HMDB0000271	C00213	1088	-0.318819	0.399827	-0.17867	0.596138	-0.333179	0.192316
pantothenate	HMDB0000210	C00864	6613	-0.13911	0.533072	0.134546	0.496608	-0.151703	0.392677
pipecolate	HMDB0000070	NA	NA	-0.243485	0.508553	0.0612805	0.804195	-0.0185415	0.944977
phosphoethanolamine	HMDB0000224	C00346	1015	0.755502	0.0261205	-0.0868514	0.579104	-0.390236	0.337843
glycerate	HMDB0000139,HMDB0006372	C00258	439194752	0.0828906	0.707691	0.209913	0.239323	0.232761	0.292167
3-ureidopropionate	HMDB0000026	C02642	111	0.338353	0.28301	-0.0851127	0.670118	0.112564	0.653116
N-acetylleucine	HMDB0011756	C02710	70912	-0.0121478	0.962098	-0.600661	0.0767886	0.133103	0.633608
N-acetylmethionine	HMDB0011745	C02712	448580	-0.114478	0.77672	-0.33951	0.33731	-0.136606	0.710496
N-acetylvaline	HMDB0011757	NA	66789	0.24365	0.28091	-0.259573	0.0575115	-0.116725	0.546076
erucate (22:1n9)	HMDB0002068	C08316	82165281116	0.325577	0.372891	0.271722	0.398363	0.340118	0.24616
bilirubin (Z,Z)	HMDB0000054	C00486	5280352	-0.0292658	0.981306	0.278959	0.199715	0.0170572	0.967078
thyroxine	HMDB0000248	C01829	5819	-0.281142	0.140155	-0.494455	0.0127493	-0.223948	0.192823
guanosine	HMDB0000133	C00387	6802	0.519742	0.429045	0.381936	0.354747	0.264784	0.521909
gamma-glutamyltyrosine	HMDB0011741	NA	94340	-1.37622	0.00964057	-0.381458	0.0690615	-0.306861	0.220903
alpha-tocopherol	HMDB0001893	C02477	86472	0.288022	0.38332	-0.0352853	0.784613	0.163086	0.561146
N-acetylalanine	HMDB0000766	C02847	88064	-0.125656	0.497891	-0.511171	0.00540218	-0.17598	0.270482
vanillylmandelate (VMA)	HMDB0000291	C05584	1245	1.17746	0.0754552	0.150354	0.347382	0.318958	0.187102
4-acetamidobutanoate	HMDB0003681	C02946	18189	0.175444	0.524289	-0.0789586	0.661441	-0.432729	0.0320044
3-aminoisobutyrate	HMDB0002166	C05145	64956	-1.39984	4.46065e-05	-0.195649	0.210656	-0.390202	0.0737848
chenodeoxycholate	HMDB0000518	C02528	10133	-0.859647	0.18967	0.806541	0.207055	-0.304603	0.584426
citrate	HMDB0000094	C00158	311	0.389174	0.0154955	-0.0967596	0.61061	-0.0200969	0.905089
2-aminobutyrate	HMDB0000452	C02356	80283	-0.602921	0.105949	0.101218	0.545907	-0.0609987	0.648735
urate	HMDB0000289	C00366	1175	1.01728	0.0376184	0.0456457	0.7704	0.158932	0.324977
ursodeoxycholate	HMDB0000946	C07880	31401	-0.348892	0.72999	0.643236	0.482273	0.534568	0.427786
valerate (5:0)	HMDB0000892	C00803	7991	0.644469	0.181053	0.00221337	0.993512	-0.233366	0.588998
oleoyl ethanolamide	HMDB0002088	NA	5283454	0.612947	0.230228	0.463681	0.298543	0.909704	0.00734602
gamma-glutamylglutamine	HMDB0011738	C05283	150914	0.0397555	0.868412	0.114473	0.454779	0.175683	0.529285
4-hydroxyphenylpyruvate	HMDB0000707	C01179	979	-0.370822	0.603439	-1.22508	0.0502632	-0.692809	0.152084
butyrate/isobutyrate (4:0)	HMDB0000039	C00246	264	0.312818	0.583855	0.386935	0.0361487	0.286182	0.383196
tigloylglycine	HMDB0000959	NA	6441567	0.117151	0.711603	0.0771622	0.762122	0.103569	0.820461
N-acetylneuraminate	HMDB0000230	C00270	439197	0.341348	0.127967	0.032921	0.87135	0.334321	0.215239
creatine	HMDB0000064	C00300	586	-0.158186	0.13753	-0.0421969	0.533338	-0.175669	0.142072
dihomo-linoleate (20:2n6)	HMDB0005060	C16525	6439848	1.20891	0.131235	0.246495	0.306928	0.308714	0.590597
gamma-glutamylhistidine	HMDB0029151	NA	7017195	-0.394085	0.130116	-0.505931	0.0352298	-0.143213	0.596799
2-hydroxystearate	HMDB0062549	C03042,C03045	4.39887e+16	0.261003	0.340801	-0.00533777	0.976944	0.142487	0.49637
N1-methyladenosine	HMDB0003331	C02494	27476	0.587694	0.00798359	0.0227	0.768902	0.17686	0.196639
glycerol	HMDB0000131	C00116	753	2.80519	0.00708221	-0.693515	0.185564	0.0338057	0.952442
choline	HMDB0000097	C00114	305	-0.16532	0.455442	0.145275	0.180858	0.24022	0.163104
anthranilate	HMDB0001123	C00108	227	-0.255813	0.464681	0.153074	0.470633	-0.195386	0.283088
gamma-glutamylleucine	HMDB0011171	NA	151023	-0.390574	0.143769	-0.368476	0.050435	0.139627	0.581175
3-methoxytyrosine	HMDB0001434	NA	9307	0.268623	0.362702	0.0747148	0.56512	0.150895	0.279403
beta-hydroxyisovalerate	HMDB0000754	NA	69362	0.431227	0.024774	0.216356	0.260378	0.702937	0.0102086
N-linoleoylglycine	HMDB0241917	NA	6433346	-0.466972	0.581778	0.464463	0.236661	0.561179	0.0806055
N-palmitoyl-sphingosine (d18:1/16:0)	HMDB0004949	NA	5283564	-0.0169239	0.936197	-0.305691	0.0323302	0.176858	0.246007
1-palmitoyl-2-oleoyl-GPE (16:0/18:1)	HMDB0005320	NA	5283496	-0.396644	0.142268	-0.446215	0.0232074	-0.109258	0.683565
1-palmitoyl-2-linoleoyl-GPI (16:0/18:2)	HMDB0009784	NA	46891795	-0.267397	0.304505	-0.142286	0.386776	0.131979	0.531317
1-palmitoyl-2-linoleoyl-GPC (16:0/18:2)	HMDB0007973	NA	5287971	-0.0397094	0.834863	-0.114693	0.116623	0.116242	0.142489
stearoyl sphingomyelin (d18:1/18:0)	HMDB0001348	C00550	6453725	0.295865	0.111254	0.173765	0.0989056	0.219412	0.0865748
1-palmitoyl-2-oleoyl-GPC (16:0/18:1)	HMDB0007972	C13875	6436017	0.233157	0.282815	-0.215158	0.0708991	0.126848	0.104561
N-stearoyl-sphingosine (d18:1/18:0)*	HMDB0004950	NA	5283565	0.418426	0.312422	-0.346252	0.126813	0.284054	0.141555
glycochenodeoxycholate	HMDB0000637	C05466	12544	-0.102918	0.920559	0.0859878	0.817883	-0.603449	0.354174
taurochenodeoxycholate	HMDB0000951	C05465	387316	1.08757	0.244515	-0.116041	0.79548	-0.797324	0.338079
2-hydroxyhippurate (salicylurate)	HMDB0000840	C07588	10253	-0.398366	0.669969	0.0532474	0.774869	-0.324231	0.384887
azelate (C9-DC)	HMDB0000784	C08261	2266	-1.77772	0.0894372	0.421623	0.265714	-0.0344997	0.963679
eicosapentaenoate (EPA; 20:5n3)	HMDB0001999	C06428	446284	0.662926	0.301911	0.397692	0.26859	0.437778	0.304161
methylsuccinate	HMDB0001844	NA	10349	-0.180014	0.693385	0.266896	0.190207	-0.272241	0.268625
tricarballylate	HMDB0031193	C19806	14925	-0.496665	0.455469	1.66842	0.0947082	-0.654225	0.343348
ethylmalonate	HMDB0000622	NA	11756	-0.0342013	0.949267	0.0679234	0.838636	-0.0331872	0.934861
carnitine	HMDB0000062	C00487,C00308	288	-0.332941	0.229163	0.00943415	0.952355	0.236352	0.305568
benzoate	HMDB0001870	C00180	243	0.21625	0.629602	0.00557239	0.979864	0.307808	0.254985
3-phenylpropionate (hydrocinnamate)	HMDB0000764	C05629	107	-0.583822	0.228853	-0.516228	0.061466	-0.0438405	0.896858
phenylacetate	HMDB0000209	C07086	999	-0.00646781	0.978745	0.140046	0.500949	-0.153216	0.515285
hippurate	HMDB0000714	C01586	464	0.926334	0.0390948	-0.153462	0.440823	0.13815	0.479163
suberate (C8-DC)	HMDB0000893	C08278	10457	-0.969548	0.150427	0.0574236	0.780349	-0.0752358	0.876046
3-methyl-2-oxovalerate	HMDB0000491	C03465,C06008,C00671	439286440877	0.241549	0.26655	-0.407195	0.0222954	0.0721096	0.668096
methionine sulfoxide	HMDB0002005	C02989	158980	-1.44697	0.0402591	-0.18499	0.351055	-0.0954984	0.799029
3-methylhistidine	HMDB0000479	C01152	64969	-0.110325	0.678364	0.108041	0.445041	0.00163899	0.990837
anserine	HMDB0000194	C01262	112072	0.66794	0.0067826	-0.291028	0.22967	0.156593	0.657267
5-hydroxylysine	HMDB0000450	C16741	3032849	0.056156	0.782642	-0.107503	0.318682	-0.0155808	0.894114
4-guanidinobutanoate	HMDB0003464	C01035	500	-0.638139	0.348447	0.268033	0.503958	-0.610828	0.213498
pimelate (C7-DC)	HMDB0000857	C02656	385	-1.29877	0.105093	0.0779846	0.770038	-0.12981	0.785247
creatine phosphate	HMDB0001511	C02305	9548602587	0.844993	0.144035	-0.34371	0.428753	-0.36316	0.369412
2'-deoxycytidine	HMDB0000014	C00881	13711	0.0842429	0.273985	-0.11474	0.140168	-0.0973704	0.448236
2'-deoxyinosine	HMDB0000071	C05512	135398593	0.749469	0.0295343	0.246758	0.127804	0.4559	0.163106
glucuronate	HMDB0000127	C16245	4.41478e+29	1.02772	0.00916087	0.267638	0.113668	-0.199223	0.239475
glycerol 3-phosphate	HMDB0000126	C0093	754	0.759008	0.00354297	0.165528	0.293053	0.245999	0.489102
imidazole lactate	HMDB0002320	C05568	793	0.214719	0.367849	-0.294234	0.080016	0.0590261	0.720757
kynurenine	HMDB0000684	C00328	161166	-1.14287	0.0547419	0.11508	0.561612	-0.22147	0.303798
glycerophosphorylcholine (GPC)	HMDB0000086	C00670	71920	0.389866	0.138755	0.45404	0.000626585	0.796772	0.00125783
N-acetylglutamate	HMDB0001138	C00624	70914	-0.0158361	0.96565	0.425241	0.130337	-0.286126	0.24217
xanthosine	HMDB0000299	C01762	64959	0.573007	0.0999795	-0.00932811	0.93413	0.267183	0.186202
ribitol	HMDB0002917,HMDB0001851,HMDB0000568,HMDB0000508	C00379,C01904,C00474,C00532	6912	1.37746	0.00389634	-0.465808	0.0151406	0.102734	0.641644
2-isopropylmalate	HMDB0000402	C02504	77	-1.29143	0.0295403	-1.1672	0.101093	-0.4104	0.433757
quinate	HMDB0003072	C00296	6508	-2.66078	0.111114	-0.315017	0.295447	-1.59373	0.040445
gentisate	HMDB0000152	C00628	3469	-0.123075	0.872536	0.509837	0.115924	-0.246972	0.759893
5-aminovalerate	HMDB0003355	C00431	138	0.237045	0.589651	0.23776	0.700398	-0.656972	0.0748023
indolelactate	HMDB0000671	C02043	92904	0.114924	0.783584	-0.303714	0.0594418	-0.274795	0.141967
3-indoxyl sulfate	HMDB0000682	NA	10258	-0.636892	0.474688	-0.965771	0.202448	-0.568184	0.139696
glycylvaline	HMDB0028854	NA	2724807	-0.826214	0.545311	0.141422	0.790904	1.4944	0.100709
gamma-glutamylphenylalanine	HMDB0000594	NA	111299	-0.832162	0.0307323	-0.29351	0.0963784	-0.122507	0.59254
4-methyl-2-oxopentanoate	HMDB0000695	C00233	70	0.0389086	0.817789	-0.417994	0.0115015	0.173769	0.352794
1,5-anhydroglucitol (1,5-AG)	HMDB0002712	C07326	64960	0.22457	0.252295	-0.285091	0.0353648	-0.0677963	0.51193
1-stearoyl-2-arachidonoyl-GPI (18:0/20:4)	HMDB0009815	NA	NA	0.207068	0.274965	-0.215778	0.104369	0.214409	0.121926
sphingosine 1-phosphate	HMDB0000277	C06124	5283560	-0.22062	0.418756	0.0980175	0.453151	0.275564	0.151826
1-oleoyl-GPS (18:1)	HMDB0061694	NA	85036846	0.403567	0.624963	-0.265972	0.53923	-0.00448891	0.993768
1-stearoyl-2-oleoyl-GPS (18:0/18:1)	HMDB0010163	NA	9547087	0.307576	0.496138	-0.396925	0.15953	0.584818	0.292953
1-stearoyl-GPI (18:0)	HMDB0240261	NA	7158113542607490	0.336801	0.495651	0.129197	0.559859	0.462476	0.017212
1,2-dipalmitoyl-GPC (16:0/16:0)	HMDB0000564	D03585	452110	0.0143136	0.958428	-0.0804756	0.482894	-0.0630807	0.499981
docosahexaenoate (DHA; 22:6n3)	HMDB0002183	C06429	445580	-0.0846108	0.926317	-0.778571	0.0523455	-0.518144	0.168676
1-myristoyl-2-palmitoyl-GPC (14:0/16:0)	HMDB0007869	NA	129657	0.348075	0.313322	-0.129084	0.554365	-0.119723	0.561996
alpha-hydroxyisocaproate	HMDB0000665,HMDB00746,HMDB0000624	C03264	8369792779439960	0.739975	0.127064	-0.445577	0.00619522	0.0842032	0.693604
maleate	HMDB0000176	C01384	444266	4.27388	0.00913343	0.0854247	0.263266	0.0249327	0.849193
isovalerate (i5:0)	HMDB0000718	C08262	10430	0.932457	0.0169039	-0.135952	0.305982	0.144377	0.608555
4-acetylphenol sulfate	NA	NA	4684006	-0.899431	0.262236	-0.955117	0.161598	-0.749547	0.466386
1-methylguanidine	HMDB0001522	C02294	10111	-2.55443	0.0395266	0.88304	0.19643	-0.0687798	0.829872
2-hydroxyoctanoate	HMDB0002264	NA	9.41807e+18	-1.37409	0.0152385	0.28059	0.394887	-0.531736	0.19367
5-methylcytidine	HMDB0000982	NA	92918	0.242711	0.0466471	-0.162419	0.240399	0.0973486	0.507826
3-hydroxyoctanoate	HMDB0001954	C20793	26613	-0.68993	0.164842	-0.633397	0.374364	-0.232195	0.638908
phenyllactate (PLA)	HMDB0000779,HMDB0000563	C05607	3848	0.231589	0.796496	-0.395814	0.323673	-0.252582	0.408491
palmitoylcarnitine (C16)	HMDB0000222	C02990	461	0.724662	0.295356	-0.379589	0.0640478	0.357132	0.214698
hyodeoxycholate	HMDB0000733	C15517	5283820	-2.05967	0.0179251	0.617114	0.294842	-0.247355	0.51659
hexanoylcarnitine (C6)	HMDB0000756	NA	6426853	-0.0479637	0.883431	0.00852053	0.95153	0.299058	0.334251
N-acetylaspartate (NAA)	HMDB0000812	C01042	65065	-0.616833	0.207807	0.389528	0.461353	0.310492	0.535956
indoleacrylate	HMDB0000734	NA	5375048	1.33171	0.138067	1.01337	0.0197284	0.501267	0.323045
acetylcarnitine (C2)	HMDB0000201	C02571	7045767	-0.20061	0.457513	-0.111102	0.492752	0.270444	0.223885
isocaproate (i6:0)	HMDB00689	NA	12587	0.721817	0.149191	0.476478	0.619389	0.205122	0.820621
cysteine s-sulfate	HMDB0000731	C05824	115015	1.66462	0.101759	-0.456839	0.104109	-0.6246	0.510686
oxalate (ethanedioate)	HMDB0002329	C00209	971	0.963357	0.0714257	-0.0712765	0.660552	-0.12762	0.788425
erythritol	HMDB0002994	C00503	222285	0.341963	0.478408	-0.271424	0.42961	-0.0647515	0.821049
adipate (C6-DC)	HMDB0000448	C06104	196	-0.166669	0.740768	0.120911	0.640292	0.120824	0.784427
1-oleoylglycerol (18:1)	HMDB0011567	NA	5283468	-0.722329	0.264932	-0.263353	0.451627	0.139826	0.709417
3-methyl-2-oxobutyrate	HMDB0000019	C00141	49	0.256277	0.276978	-0.443594	0.0104233	0.187531	0.346807
2-oleoylglycerol (18:1)	HMDB0011537	NA	5319879	1.45293	0.0420322	0.335641	0.349726	-0.759872	0.316166
homoarginine	HMDB0000670	C01924	9085	-0.450058	0.195129	0.382785	0.0531729	-0.0446468	0.833881
homocitrulline	HMDB0000679	C02427	65072	0.476224	0.341612	0.0915244	0.787405	0.121217	0.553923
2-linoleoylglycerol (18:2)	HMDB0011538	NA	5365676	-0.936525	0.046082	0.158994	0.581484	-0.0474194	0.882855
3-hydroxydecanoate	HMDB0002203	NA	26612	-0.258232	0.508395	0.0967825	0.609726	0.259199	0.43541
N-acetylglycine	HMDB0000532	NA	10972	0.172764	0.49793	0.00846284	0.935014	0.435418	0.0343854
ribonate	HMDB0000867	C01685	5460677	0.168975	0.662915	-0.577366	0.168993	-0.783984	0.0293869
threonate	HMDB0062620,HMDB0000943	C01620	1511525460407	1.30879	0.0464789	-0.125355	0.592084	-0.0768838	0.858522
galactonate	HMDB0000565	C00880,C15930	12310779128869	0.107182	0.821278	-0.301687	0.328431	-0.57492	0.220224
indoleacetate	HMDB0000197	C00954	802	-1.58159	0.0298012	-0.00143423	0.994421	-0.70765	0.0186714
1-linoleoylglycerol (18:2)	HMDB0011568	NA	5283469	-0.947974	0.0106716	0.0584318	0.822012	0.186958	0.503374
1-methylhistidine	HMDB0000001	C01152	92105	0.17775	0.300504	-0.355213	0.0121015	-0.266943	0.061658
butyrylcarnitine (C4)	HMDB0002013	C02862	439829	0.0919213	0.858193	0.42554	0.185136	0.0694837	0.768971
isobutyrylcarnitine (C4)	HMDB0000736	NA	168379	-0.199138	0.654514	-0.327676	0.2399	0.284137	0.394725
7-ketodeoxycholate	HMDB0000391	NA	188292	-0.0211235	0.980746	1.02263	0.0446354	-0.237263	0.703437
glycolithocholate	HMDB00698	C15557	115245	-0.649723	0.363961	0.58014	0.273	-1.294	0.0873797
6-oxolithocholate	NA	NA	164960	-1.54679	0.0776859	0.738022	0.303068	-0.0414986	0.921253
7-ketolithocholate	HMDB0000467	NA	444262	-0.953265	0.312461	0.0917798	0.89148	-0.146176	0.832852
indolepropionate	HMDB0002302	NA	3744	0.2488	0.639609	0.802308	0.0221538	0.300948	0.47074
N-(2-furoyl)glycine	HMDB0000439	NA	21863	0.030835	0.958859	-0.859807	0.255089	0.183825	0.790189
trigonelline (N'-methylnicotinate)	HMDB0000875	C01004	5570	0.0146173	0.970763	0.322933	0.202548	-0.114346	0.588539
dodecanedioate (C12-DC)	HMDB0000623	C02678	12736	-0.609824	0.34171	0.646499	0.0739629	0.231222	0.671809
N-acetyltyrosine	HMDB0000866	NA	68310	-0.546721	0.130828	-0.521203	0.0768885	-0.311719	0.248435
pyridoxate	HMDB0000017	C00847	6723	0.732322	0.0983159	-0.0938333	0.444501	-0.101856	0.462338
gamma-glutamylvaline	HMDB0011172	NA	7015683	-0.326265	0.17283	-0.306203	0.0314158	0.154859	0.45811
5-hydroxyhexanoate	HMDB0000409,HMDB0000525	NA	170748	0.793194	0.0445202	-0.247062	0.457319	0.0540091	0.85471
3-methylcrotonylglycine	HMDB0000459	C20828	169485	-0.348357	0.321908	-0.527518	0.0856957	0.00493686	0.987733
propionylglycine	HMDB0000783	NA	98681	-0.946688	0.1549	0.706114	0.0509649	0.346299	0.278256
2-hydroxyadipate	HMDB0000321	C02360	193530	0.208336	0.569923	-0.246186	0.177759	-0.202763	0.375042
2-methylbutyrylglycine	HMDB0000339	NA	193872	-0.690394	0.21317	0.630402	0.0537071	0.201594	0.561826
propionylcarnitine (C3)	HMDB0000824	C03017	107738	-0.939805	0.0656912	-0.0329091	0.882669	0.164919	0.446174
pro-hydroxy-pro	HMDB0006695	NA	11902893	0.615802	0.0573022	-0.292191	0.169136	-0.380871	0.060525
3-hydroxy-2-ethylpropionate	HMDB0000396	NA	188979	-0.120732	0.742673	-0.461511	0.014024	-0.405916	0.126402
docosapentaenoate (n3 DPA; 22:5n3)	HMDB0006528,HMDB0001976	C16513	6441454	0.723755	0.252453	0.0328531	0.916071	0.548637	0.110895
docosadienoate (22:2n6)	HMDB0061714	C16533	5282807	0.245607	0.596303	0.274767	0.135858	0.406013	0.164635
adrenate (22:4n6)	HMDB0002226	C16527	52828445497181	0.579654	0.343363	-0.125287	0.602112	0.34908	0.392829
10-undecenoate (11:1n1)	HMDB0033724	C13910	14891	-0.491809	0.292975	0.186459	0.567073	0.200186	0.580357
1-methylhistamine	HMDB0000898	C05127	3614	0.961537	0.00493544	0.523018	0.0293395	0.0685407	0.925145
4-imidazoleacetate	HMDB0002024	C02835	96215	0.50917	0.167625	-0.261502	0.465226	0.4648	0.21297
1-methyl-4-imidazoleacetate	HMDB0002820	C05828	75810	0.993052	0.0904897	0.70465	0.0697047	0.268123	0.434529
sebacate (C10-DC)	HMDB0000792	C08277	5192	-0.61946	0.450563	0.423434	0.20432	0.103999	0.847328
daidzein	HMDB0003312	C10208	5281708	0.439206	0.846642	-0.059772	0.899661	-0.733711	0.183775
genistein	HMDB0003217	C06563	5280961	-0.0505317	0.98412	-0.577098	0.348138	-0.489593	0.489997
stearidonate (18:4n3)	HMDB0006547	C16300	5312508	-0.100578	0.78636	0.0705831	0.822576	0.273382	0.24921
octanoylcarnitine (C8)	HMDB0000791	C02838	12370111953814	0.149767	0.701861	-0.27066	0.183634	0.211216	0.526159
decanoylcarnitine (C10)	HMDB0000651	NA	10245190	-0.221777	0.503351	-0.228266	0.134352	-0.0154579	0.964976
N-acetylglutamine	HMDB0006029	C02716	182230	-0.107555	0.743178	-0.48222	0.089108	-0.111373	0.669207
N-acetyltryptophan	HMDB0013713	C03137	439917700653	-0.210009	0.633305	-0.0200221	0.9312	-0.0566019	0.739204
N-acetylphenylalanine	HMDB0000512	C03519	74839	-0.313614	0.341118	-0.142783	0.667719	0.0688271	0.767541
N-acetylasparagine	HMDB0006028	NA	99715	-0.338681	0.511405	-0.175066	0.616279	-0.0146331	0.956107
glycylleucine	HMDB0000759	C02155	92843	0.237716	0.487415	-0.111685	0.689167	0.224449	0.426402
1-palmitoyl-GPC (16:0)	HMDB0010382	C04102	86554	-0.325145	0.233341	-0.145814	0.171619	0.258402	0.0266838
N-acetylarginine	HMDB0004620	C02562	67427	-0.674445	0.145926	-0.280241	0.303903	-0.477423	0.133647
campesterol	HMDB0002869	C01789	173183	-0.0311645	0.932541	0.393079	0.176553	0.75075	0.00742033
myristoylcarnitine (C14)	HMDB000506	NA	6426854	0.303973	0.685401	-0.666211	0.0239832	0.420448	0.258082
1-stearoyl-GPC (18:0)	HMDB0010384	NA	497300	-0.276686	0.303847	0.0969302	0.445074	0.334526	0.0213648
1-oleoyl-GPC (18:1)	HMDB0002815	C03916	16081932	-0.465977	0.120123	0.0325436	0.716694	0.277573	0.0460502
N-acetylthreonine	HMDB0062557	NA	152204	0.0681804	0.780825	-0.180374	0.287898	-0.105859	0.542901
phenylacetylglycine	HMDB0000821	C05598	68144	0.044278	0.905627	0.226517	0.238824	-0.0106284	0.948173
N-acetylisoleucine	HMDB0061684	NA	306109	0.340449	0.162827	-0.328932	0.36126	0.165792	0.481012
10-nonadecenoate (19:1n9)	HMDB0013622	NA	5312513	0.940278	0.142228	0.0768385	0.85266	0.38379	0.38196
10-heptadecenoate (17:1n7)	HMDB0060038	NA	5312435	1.32086	0.106452	0.109424	0.604987	0.168078	0.775527
hyocholate	HMDB0000760	C17649	92805	-0.461803	0.564662	0.160314	0.715588	-0.18594	0.740099
N-acetylhistidine	HMDB0032055	C02997	75619	-0.417808	0.359282	-0.236122	0.246425	-0.0825033	0.72436
gamma-glutamylglycine	HMDB0011667	NA	100099	-0.377014	0.292039	0.0557528	0.731603	0.0950555	0.663625
gamma-glutamyltryptophan	HMDB0029160	NA	3989307	-1.10483	0.0191366	-0.385765	0.0267478	-0.402322	0.0850194
stachydrine	HMDB0004827	C10172	115244	-0.327306	0.333175	0.128684	0.507557	-0.0856113	0.693123
alpha-hydroxyisovalerate	HMDB0000407	NA	99823	1.01783	0.0382522	-0.538556	0.0177101	0.336163	0.235061
nicotinamide riboside	HMDB0000855	C03150	439924	0.95413	0.0411793	-0.123225	0.502069	-0.0859752	0.749425
gamma-glutamylmethionine	HMDB0029155	NA	7009567	-0.326049	0.318429	-0.192543	0.272279	-0.0986765	0.763443
gamma-glutamylthreonine	HMDB0029159	NA	76078708	-0.636803	0.0432348	-0.35048	0.0501949	-0.153544	0.49227
p-cresol sulfate	HMDB0011635	NA	4615423	-2.81093	0.0172819	-1.30236	0.102902	-1.63312	0.0295501
erythronate*	HMDB0000613	NA	2781043	-0.0667704	0.79605	0.0432416	0.690898	0.168726	0.537191
N-acetylproline	HMDB0094701	NA	322640	-1.63159	0.0481728	-0.692428	0.0532454	-0.966372	0.081158
eicosenoate (20:1)	HMDB0002231,HMDB0062436	C16526	5.28277e+18	1.44483	0.0962531	0.00660529	0.983146	0.175836	0.737747
linolenate [alpha or gamma; (18:3n3 or 6)]	HMDB0003073,HMDB0001388	C06426,C06427	52809335280934	1.59352	0.110786	0.176526	0.657573	0.0324728	0.967711
aconitate [cis or trans]	HMDB0000958,HMDB000072	C004174,C02341	444212643757	-0.0976377	0.477516	0.014847	0.912367	-0.172534	0.362135
heme	HMDB0003178	C00032	26945	0.965201	0.271251	-0.401545	0.277238	-0.370752	0.65637
stearoylcarnitine (C18)	HMDB0000848	NA	3006797	0.374401	0.576471	-0.49351	0.0677848	0.369447	0.132533
laurylcarnitine (C12)	HMDB000225	NA	168381	-0.033389	0.950375	-0.0175005	0.929867	0.439515	0.2259
isovalerylcarnitine (C5)	HMDB0000688	C20826	169235	-0.330829	0.361392	-0.435774	0.172544	0.209746	0.523578
1-linoleoyl-GPC (18:2)	HMDB0010386	C04100	11988421	-0.789561	0.0541764	0.162654	0.180905	0.294496	0.0356803
N1-methylinosine	HMDB0002721	NA	650095	0.654086	0.00510137	0.0871133	0.642768	0.0414596	0.807493
N2,N2-dimethylguanosine	HMDB0004824	NA	135501639	0.840493	0.0070586	0.0715476	0.618446	0.204181	0.139229
N4-acetylcytidine	HMDB0005923	NA	107461	0.41197	0.478438	0.474072	0.236902	0.335113	0.37882
N6-carbamoylthreonyladenosine	HMDB0041623	NA	161466	0.730774	0.474462	0.0534841	0.628546	-1.20332	0.265408
orotidine	HMDB0000788	NA	92751	-0.0282552	0.914971	0.0892787	0.698132	-0.537887	0.151536
4-hydroxyhippurate	HMDB0013678	NA	151012	-0.26436	0.720176	-0.280153	0.376632	-0.558328	0.117022
5,6-dihydrouridine	HMDB0000497	NA	94312	0.324385	0.125487	0.198225	0.365825	0.0704861	0.712484
3-(3-amino-3-carboxypropyl)uridine*	HMDB0242130	NA	171198	0.359435	0.0253799	0.0608146	0.665139	0.248435	0.174099
1-arachidonylglycerol (20:4)	HMDB11578	C13857	160199805282281	-0.0904797	0.749019	-0.0707992	0.66143	0.0688852	0.718326
1-linolenoylglycerol (18:3)	HMDB0011569	NA	53480978	0.576847	0.612632	0.0374023	0.937103	0.535032	0.0428247
1-palmitoyl-GPA (16:0)	HMDB00327	C04036	6419701	-1.42895	0.116327	0.0720751	0.858612	0.402525	0.191883
5-methyluridine (ribothymidine)	HMDB0000884	NA	445408	0.281679	0.416805	-0.202848	0.369248	-0.014774	0.921574
isovalerylglycine	HMDB00678	NA	546304	-0.772695	0.149844	0.310829	0.148016	0.569333	0.0944727
3-hydroxydodecanedioate*	HMDB0000413	NA	16663321	-0.103191	0.771812	-0.382792	0.253204	0.149859	0.780698
7-methylguanine	HMDB0000897	C02242	135398679	0.410791	0.0341118	0.106293	0.428823	0.138142	0.125358
1-stearoyl-GPE (18:0)	HMDB0011130	NA	9547068	-0.366947	0.285239	-0.0170758	0.911317	0.449827	0.0135768
3-methylcytidine	HMDB0240577	NA	14237477	0.689449	0.0183851	0.154159	0.492809	0.2015	0.160322
N2-methylguanosine	HMDB0005862	NA	135501934	0.55432	0.00322886	0.0407742	0.604384	0.0734091	0.500908
N1-Methyl-2-pyridone-5-carboxamide	HMDB0004193	C05842	69698	0.227847	0.719155	-0.367053	0.241976	-1.08592	0.0209197
gamma-glutamylisoleucine*	HMDB0011170	NA	22885096	-0.165254	0.352464	-0.346221	0.00510249	0.121837	0.607849
N-glycolylneuraminate	HMDB0000833	C03410	123802	0.108536	0.781559	0.120988	0.480301	0.423821	0.295355
oleoylcarnitine (C18:1)	HMDB0005065	NA	6441392	1.1317	0.150994	-0.351048	0.0705785	0.203635	0.585699
2-methylbutyrylcarnitine (C5)	HMDB0000378	NA	6426901	-0.27326	0.518435	-0.186622	0.389811	-0.145871	0.672182
phenol sulfate	HMDB0060015	C02180	74426	-1.48705	0.140713	-1.21108	0.056945	-0.977305	0.189723
1-palmitoleoyl-GPC (16:1)*	HMDB0010383	NA	24779461	-0.451783	0.141703	-0.0716429	0.624672	0.32691	0.103459
hexanoylglycine	HMDB0000701	NA	99463	-0.878282	0.333809	0.331824	0.381119	0.335255	0.424353
3-ureidoisobutyrate	HMDB0002031	C05100	160663	-0.410601	0.193866	0.101703	0.670343	0.164654	0.514734
glutamine_degradant*	NA	NA	NA	-0.20043	0.692802	0.47312	0.219487	0.752828	0.0917691
2-hydroxy-3-methylvalerate	HMDB0000317	NA	164623	0.761605	0.0945925	-0.336043	0.0316054	0.0311346	0.858102
homostachydrine*	HMDB0033433	C08283	441447	0.319161	0.265264	-1.50313	0.0857286	0.373395	0.618784
1-arachidonoyl-GPC (20:4n6)*	HMDB0010395	C05208	24779476	-0.311382	0.257088	0.0340467	0.8112	0.203593	0.272567
2-palmitoleoyl-GPC (16:1)*	HMDB10383	NA	122164832	-1.30441	0.076249	0.0682774	0.793282	0.543287	0.122118
2-palmitoyl-GPC (16:0)*	HMDB0061702	NA	15061532	-0.5114	0.11547	-0.140392	0.54875	0.470667	0.00563672
1-palmitoyl-GPE (16:0)	HMDB0011503	NA	9547069	-0.659057	0.0553618	-0.229466	0.123943	0.291329	0.136207
1-oleoyl-GPE (18:1)	HMDB0011506	NA	9547071	-0.86493	0.0506548	-0.0568088	0.737434	0.213064	0.30427
1-linoleoyl-GPE (18:2)*	HMDB0011507	NA	52925130	-0.807247	0.0456345	0.0287647	0.85526	0.366495	0.111885
1-arachidonoyl-GPE (20:4n6)*	HMDB0011517	NA	42607465	0.173883	0.675672	0.118105	0.432218	0.462041	0.0639216
N-acetylcitrulline	HMDB0000856	C15532,C02851	656979	-0.5336	0.512766	-0.377785	0.363165	-0.559782	0.287778
2-hydroxypalmitate	HMDB0031057	NA	1.2576e+20	0.216928	0.392361	-0.112481	0.596595	0.170629	0.411961
docosapentaenoate (n6 DPA; 22:5n6)	HMDB0001976	C16513	6441454	-0.112964	0.862422	-0.504267	0.10695	-0.128388	0.709394
gulonate*	HMDB0003290	C00800	152304	2.13575	0.00796827	0.0674447	0.763238	-0.127771	0.510768
isobutyrylglycine	HMDB0000730	NA	10855600	-0.186431	0.667517	0.34632	0.0804698	0.584014	0.0121095
phenylpropionylglycine	HMDB0000860	NA	152323	0.0723442	0.905017	-0.131734	0.595229	0.306726	0.477836
beta-hydroxyisovaleroylcarnitine	NA	NA	NA	-0.264277	0.339031	-0.263931	0.328702	-0.119234	0.654115
2-methylmalonylcarnitine (C4-DC)	HMDB0013133	NA	53481628	-0.665606	0.167009	0.0666678	0.798332	0.039956	0.901441
tiglylcarnitine (C5:1-DC)	HMDB0002366	NA	22833596	0.180371	0.53074	-0.419501	0.187453	0.171193	0.593201
hydroquinone sulfate	HMDB0240263	C00530	161220	-0.723429	0.427087	-0.121512	0.856038	-0.130873	0.82442
catechol sulfate	HMDB0059724	NA	3083879	-0.875205	0.467879	-0.602403	0.45748	-2.52554	0.00870542
cholesterol sulfate	HMDB00653	C18043	65076	-0.251115	0.26446	-0.0517024	0.662282	0.116324	0.385431
7-alpha-hydroxy-3-oxo-4-cholestenoate (7-Hoca)	HMDB0012458	C17337	3081085	-0.11918	0.676049	0.0478918	0.815951	0.124988	0.520724
N-acetyl-aspartyl-glutamate (NAAG)	HMDB0001067	C12270	188803	0.500675	0.274982	0.541363	0.0807931	0.300281	0.319111
tetradecanedioate (C14-DC)	HMDB0000872	NA	13185	1.36425	0.156397	0.0939121	0.651685	-0.0661283	0.933975
hexadecanedioate (C16-DC)	HMDB0000672	C19615	10459	1.04588	0.269683	0.273185	0.102781	0.523001	0.47517
octadecanedioate (C18-DC)	HMDB0000782	NA	70095	-0.429939	0.3267	0.306606	0.047552	0.210251	0.603707
undecanedioate (C11-DC)	HMDB0000888	NA	15816	-1.10689	0.182751	0.445022	0.267787	0.00356683	0.994626
glycerophosphoglycerol	HMDB0240316	C03274	54575349	0.231554	0.393353	-0.393107	0.101317	0.192759	0.435545
glycerophosphoethanolamine	HMDB0000114	C01233	123874	1.03366	0.000726487	0.764827	1.62319e-05	1.01488	0.00104248
glycerophosphoinositol*	HMDB11649	NA	167572	1.94483	4.75642e-06	1.87802	5.39362e-10	1.9043	5.51064e-08
3-(3-hydroxyphenyl)propionate	HMDB0000375	C11457	91	-0.766011	0.221494	-0.69242	0.159698	-0.184385	0.4348
6-beta-hydroxylithocholate	HMDB0000811	C15515	5283821	-1.82761	0.0711838	1.01079	0.191656	-0.0872784	0.838054
ectoine	HMDB0240650	C06231	126041	-0.0840983	0.908588	0.364569	0.459374	0.0494689	0.909598
1-arachidonoyl-GPI (20:4)*	HMDB0061690	NA	121596217	0.596707	0.275844	0.0509635	0.823241	0.431349	0.0134379
1-palmitoyl-GPI (16:0)	HMDB0061695	NA	71296207	0.0723169	0.894517	-0.113097	0.648605	0.45333	0.0929367
glycolithocholate sulfate*	HMDB0002639	C11301	72222	0.0791772	0.922518	0.480648	0.240969	-0.3329	0.569323
deoxycarnitine	HMDB0001161	C01181	22620	-0.114192	0.649271	0.0334283	0.826084	0.0936612	0.673473
N6-succinyladenosine	HMDB0000912	NA	165243	0.497728	0.043302	0.224857	0.26501	-0.063986	0.586463
1-ribosyl-imidazoleacetate*	HMDB0002331	C05131	440569	1.22544	0.00959645	0.1019	0.77773	0.16733	0.667085
N2-acetyllysine	HMDB0000446	C12989	92907	-0.346894	0.677186	0.0626651	0.774288	-0.1294	0.629993
alpha-hydroxycaproate	HMDB0001624	NA	99824	-0.510498	0.433336	0.690757	0.207555	0.446699	0.238251
3,4-dihydroxybutyrate	HMDB0000337	NA	150929	0.548538	0.0433769	-0.0445194	0.768904	0.214834	0.0696364
N6-acetyllysine	HMDB0000206	C02727	92832	-0.33859	0.291524	-0.0541071	0.60573	-0.243395	0.195694
dihomo-linolenate (20:3n3 or n6)	HMDB0002925	C03242	5280581	0.761088	0.168468	0.326219	0.184811	0.45754	0.366405
mannitol/sorbitol	HMDB0000247,HMDB0000765	C00392,C00794	57806251	0.669265	0.442622	-0.203262	0.295425	-0.599154	0.487902
4-vinylphenol sulfate	HMDB0062775	C05627	6426766	-1.10835	0.366638	-1.11584	0.0761742	-0.850205	0.292795
4-ethylphenylsulfate	HMDB0062551	C13637	20822574	-2.19336	0.111224	-1.34177	0.155519	-1.49443	0.114987
3-methyladipate	HMDB0000555	NA	12292	0.191672	0.754986	0.542319	0.20023	-0.0331079	0.93325
pyrraline	HMDB0033143	C21013	14274616	-0.37651	0.617561	-1.15165	0.192795	-0.58956	0.519296
1-oleoyl-GPI (18:1)	HMDB0061693	NA	86289645	-0.508042	0.446776	0.186106	0.591957	0.590257	0.0421419
1-linoleoyl-GPI (18:2)*	HMDB0240597	NA	11124828	0.0713635	0.884283	0.0692619	0.776119	0.290474	0.249221
methylphosphate	HMDB61711	NA	13130	-0.151357	0.534287	0.0850189	0.657134	-0.196784	0.511906
o-cresol sulfate	HMDB0011635	NA	11615528	NA	NA	-1.31308	0.195405	-1.56087	0.315832
dimethylarginine (SDMA + ADMA)	HMDB0003334,HMDB0001539	C21189,C03626	123831169148	0.101527	0.348403	0.112259	0.135383	0.0915409	0.318169
N-acetylserine	HMDB0002931	NA	65249	-0.0154183	0.928002	-0.277701	0.0576057	-0.115411	0.315972
1-stearoyl-2-oleoyl-GPE (18:0/18:1)	HMDB0008993	NA	9546742	-0.683806	0.0536757	-0.202007	0.348826	-0.172646	0.480872
chiro-inositol	HMDB0240209	C19891	NA	-0.585972	0.54807	0.370414	0.337759	-0.923944	0.112699
1-stearoyl-2-arachidonoyl-GPC (18:0/20:4)	HMDB0008048	NA	16219824	0.182828	0.240108	-0.106892	0.143414	0.0775163	0.211177
1-palmitoyl-2-linoleoyl-GPE (16:0/18:2)	HMDB0005322	NA	9546747	-0.903854	0.020275	-0.19884	0.349544	-0.093332	0.741386
1-stearoyl-2-arachidonoyl-GPS (18:0/20:4)	HMDB0012383	NA	24779545	1.65602	0.107782	0.36006	0.190499	0.424343	0.572026
sphinganine-1-phosphate	HMDB0001383	NA	520	-0.300563	0.489541	0.252444	0.171182	0.386335	0.135526
cyclo(leu-pro)	HMDB0034276	NA	7074739	-0.668034	0.127939	-2.05051	0.0568391	0.286554	0.840806
succinylcarnitine (C4-DC)	HMDB0061717	NA	71464481	0.922941	0.0201221	0.309256	0.144669	0.33333	0.113836
bilirubin (E,E)*	HMDB0240584	NA	129320511	0.968326	0.15525	0.728729	0.0609521	0.30897	0.598103
N-methylproline	HMDB0094696	NA	643474	-0.538931	0.237827	-0.376894	0.158991	-0.142305	0.50911
glycocholenate sulfate*	HMDB0242178	NA	NA	2.07088	0.272049	-0.0532936	0.767418	-0.436212	0.216476
2-hydroxyglutarate	HMDB0059655	C02630	43	0.354921	0.325589	-1.00045	0.0620209	-0.13616	0.731578
N-acetyl-beta-alanine	HMDB0061880	C01073	76406	0.271529	0.143796	-0.0982072	0.503989	-0.212503	0.112895
5-methylthioribose**	HMDB0001087	NA	6419710	0.377676	0.053182	0.2179	0.139904	0.0780977	0.530097
sphingomyelin (d18:1/18:1, d18:2/18:0)	HMDB0012101	NA	6443882	0.510977	0.0448574	-0.193761	0.176761	0.257917	0.103645
palmitoyl sphingomyelin (d18:1/16:0)	HMDB0010169	NA	9939941	0.223667	0.0767167	0.0316854	0.61034	0.182376	0.0216057
cysteine sulfinic acid	HMDB0000996	C00606	109	-0.940188	0.0428465	-0.130564	0.552354	-0.132024	0.790881
3-hydroxyhippurate	HMDB0006116	NA	450268	0.57503	0.376283	-0.220517	0.635437	-0.226928	0.419859
ergothioneine	HMDB0003045	C05570	5351619	0.151961	0.80883	-0.51992	0.121899	-0.0952437	0.791849
S-methylmethionine	HMDB0038670	C05319	458	-2.78496	0.0441202	-0.258305	0.307384	-0.72755	0.162825
indole-3-carboxylate	HMDB0003320	C19837	69867	-0.52979	0.273946	-1.09816	0.00383837	-0.163593	0.622967
13-HODE + 9-HODE	HMDB0004670,HMDB0004667	C14767,C14762	5.31283e+31	1.88463	0.0228202	0.64455	0.090464	-0.301912	0.589602
tridecenedioate (C13:1-DC)*	HMDB0002327	NA	NA	0.201586	0.810506	-0.15034	0.744956	-0.487322	0.451653
4-cholesten-3-one	HMDB0000921	C00599	91477	0.136894	0.615306	-0.0625554	0.674728	0.177748	0.164327
N-acetyl-cadaverine	HMDB0002284	NA	10374713	1.33629	0.165267	0.800289	0.325592	0.763649	0.497766
cinnamoylglycine	HMDB0011621	NA	709625	-2.22585	0.10919	-0.116176	0.881498	-0.400901	0.479678
cis-4-decenoylcarnitine (C10:1)	HMDB0013205	NA	57357170	-0.195229	0.628743	-0.107462	0.669048	0.359227	0.305878
2S,3R-dihydroxybutyrate	HMDB0002453	NA	10964471	0.120901	0.525312	-0.388694	0.034176	-0.0837187	0.634835
5-methyl-2'-deoxycytidine	HMDB0002224	C03592	440055	-0.31361	0.0887922	-0.103804	0.378667	-0.243812	0.160443
(12 or 13)-methylmyristate (a15:0 or i15:0)	HMDB0061707	NA	151014	-0.240791	0.462074	0.112279	0.733095	0.461223	0.0657897
(16 or 17)-methylstearate (a19:0 or i19:0)	HMDB0037397	NA	3083779	-0.807166	0.158392	0.114124	0.820309	0.622002	0.0729087
2R,3R-dihydroxybutyrate	HMDB0000498	NA	13120901	0.0372728	0.878266	-0.404146	0.0530301	-0.113606	0.483374
2-hydroxyquinoline	NA	C06338	6038	0.300417	0.532859	0.589091	0.170256	-0.050069	0.860996
alpha-ketoglutaramate*	HMDB0001552	C00940	48	-0.937144	0.169608	0.491267	0.176544	-0.567489	0.0865304
2,3-dihydroxyisovalerate	HMDB0012141	C04039	677	-0.364649	0.550768	-2.3137	0.111949	-0.625406	0.551546
3-methylglutaconate	HMDB0000522	NA	1551553	-0.603201	0.270155	0.283589	0.457527	-0.288013	0.57467
cysteinylglycine disulfide*	HMDB0000709	NA	22833544	2.90285	0.00822509	0.0218115	0.960998	0.0405654	0.9656
formiminoglutamate	HMDB0000854	C00439	439233	-0.602112	0.400991	-0.424035	0.135203	0.0729448	0.847107
hydantoin-5-propionate	HMDB0001212	C05565	782	0.0322981	0.975505	-0.724864	0.105946	-0.175891	0.623862
sulfate*	HMDB01448	C00059	5152822	-0.10168	0.411838	0.00816833	0.913717	-0.0632506	0.63842
4-hydroxy-2-oxoglutaric acid	HMDB0002070	C01127	599	-0.932009	0.129739	0.264205	0.402998	0.311971	0.551168
4-hydroxyglutamate	HMDB0001344	C03079	439902	-0.296724	0.170682	-0.209831	0.442316	-0.338289	0.249675
pantoate	HMDB0240389	C00522	5289105	-1.34405	0.0448222	-0.278867	0.388506	-0.0101183	0.977286
sedoheptulose	HMDB0003219	C02076	5459879	1.12964	0.0177151	0.119528	0.779052	0.0924339	0.784503
S-methylcysteine	HMDB0002108	NA	2.44177e+16	0.521507	0.226347	-0.139988	0.518603	0.113731	0.249029
argininate*	HMDB0003148	NA	160437	-0.497104	0.458445	0.0689733	0.873683	-0.483217	0.358141
2-oxoarginine*	HMDB0004225	C03771	558	-0.776406	0.138378	0.100143	0.772119	-0.379844	0.388831
cis-4-decenoate (10:1n6)*	HMDB0004980	NA	5282726	0.264091	0.720497	0.555694	0.072862	0.726504	0.0425397
1-lignoceroyl-GPC (24:0)	HMDB0010405	NA	24779481	-0.375417	0.393537	0.260046	0.0430795	0.388288	0.138387
1-(1-enyl-palmitoyl)-GPC (P-16:0)*	HMDB0010407	NA	10917802	-0.473342	0.185096	0.0257362	0.887798	0.219562	0.139636
1-methyl-5-imidazoleacetate	HMDB04988	NA	6451814	-0.0262762	0.927172	0.398821	0.367328	0.689079	0.15551
S-methylcysteine sulfoxide	HMDB0029432	NA	82142	-0.0202084	0.913496	0.213237	0.0932177	0.270064	0.0115309
(14 or 15)-methylpalmitate (a17:0 or i17:0)	HMDB0061859	C16995	818117903417	-0.252396	0.528114	0.010098	0.975866	0.332713	0.116898
eicosanedioate (C20-DC)	HMDB0242141	NA	75502	-0.663977	0.0841396	0.326114	0.0896997	0.0903578	0.666104
16-hydroxypalmitate	HMDB0006294	C18218	10466	2.6915	0.00795022	-0.273135	0.135718	0.0319431	0.960813
oleoyl-linoleoyl-glycerol (18:1/18:2) [1]	HMDB0007219	NA	14275396	-0.538231	0.436548	-0.255362	0.257033	0.0749761	0.723698
oleoyl-linoleoyl-glycerol (18:1/18:2) [2]	HMDB0007219	NA	71433693	-0.551801	0.411386	-0.188698	0.386036	0.127346	0.545327
1-(1-enyl-palmitoyl)-GPE (P-16:0)*	HMDB0011152	NA	NA	-0.0762659	0.785688	-0.0103887	0.936541	0.441958	0.0544849
1-(1-enyl-stearoyl)-GPE (P-18:0)*	HMDB0240598	NA	NA	-0.357126	0.255167	0.225785	0.192973	0.626752	0.017302
2-oxindole-3-acetate	HMDB0035514	NA	3080590	0.742629	0.327714	-0.492864	0.228757	-0.530224	0.253956
linoleoylcarnitine (C18:2)*	HMDB0006469	NA	6450015	0.568233	0.281463	-0.346302	0.0730084	0.286586	0.303796
N-methyl-GABA	NA	C15987	70703	-0.281571	0.445912	-0.00106414	0.995177	-0.100973	0.610941
isoleucylglycine	HMDB0028907	NA	342532	1.08421	0.0799924	-0.306323	0.372098	0.0412678	0.866442
leucylglycine	HMDB0028929	NA	79070	1.19525	0.0294713	-0.665092	0.209852	0.745053	0.0503273
2-O-methylascorbic acid	HMDB0240294	NA	54726398	0.187241	0.165689	0.135153	0.0500787	0.197389	0.104079
carboxyethyl-GABA	HMDB0002201	NA	2572	0.250734	0.461663	-0.151377	0.194192	-0.046142	0.756896
beta-citrylglutamate	HMDB0241915	C20775	189741	1.39465	0.0191435	-0.426733	0.108476	0.37681	0.39846
trimethylamine N-oxide	HMDB0000925	C01104	1145	-0.153076	0.853392	0.254471	0.583349	-0.520355	0.253385
N6-methyllysine	HMDB0002038	C02728	164795	0.0556753	0.774777	0.559075	0.0653923	0.856912	0.0257851
equol sulfate	NA	NA	NA	0.562062	0.508097	0.165191	0.772743	0.152737	0.719904
dihydroferulate	HMDB0062121	NA	14340	0.0797651	0.94377	0.67005	0.033703	-0.275205	0.305167
imidazole propionate	HMDB0002271	NA	70630	-0.585253	0.494781	0.481133	0.437692	0.204365	0.60206
valylglutamine	HMDB0029125	NA	5253209	0.830022	0.22905	-0.302745	0.643544	-0.0325492	0.932268
valylglycine	HMDB0029127	NA	136487	0.863549	0.200977	-0.542413	0.326123	0.0176869	0.965408
prolylglycine	HMDB0011178	NA	6426709	0.507598	0.124068	-0.424664	0.052284	-0.196582	0.437513
N-palmitoylglycine	HMDB0013034	NA	151008	-0.156464	0.664406	0.0766485	0.675224	0.186898	0.415534
N-oleoylglycine	HMDB0013631	NA	6436908	-0.560194	0.555758	0.637796	0.514703	0.773489	0.130035
mannonate*	HMDB0242119	NA	3246006	0.0576261	0.735338	0.0303637	0.792488	0.194992	0.168296
glycohyodeoxycholate	HMDB0304944	NA	114611	-1.49295	0.212554	0.136161	0.728345	-0.573373	0.346816
taurohyodeoxycholic acid	HMDB0000874	NA	12443252	-0.630537	0.636295	-0.115211	0.835412	-0.717522	0.334775
equol glucuronide	NA	NA	46781484	0.00352152	0.996432	0.848266	0.0225009	0.430133	0.306894
2-stearoyl-GPE (18:0)*	HMDB0011129	NA	9065845353480660	-0.839146	0.00948698	-0.033652	0.883993	0.507866	0.00301857
N-acetylcarnosine	HMDB0012881	NA	9903482	0.0878066	0.734523	-0.167036	0.478972	-0.00173705	0.994674
margaroylcarnitine (C17)*	HMDB0006210	NA	53477803	-0.0830972	0.907908	-0.303273	0.409223	0.257242	0.515748
histidine betaine (hercynine)*	HMDB0029422	NA	3083620	0.296636	0.533466	-0.562407	0.0863798	-0.0445943	0.844687
glycohyocholate	HMDB0000138	NA	71361462	0.179083	0.904117	-0.347669	0.461793	-0.554066	0.387614
taurohyocholate*	HMDB0011637	C15516	11954195	1.61187	0.133866	-0.668759	0.29277	-0.645885	0.381249
retinal	HMDB0001358	C00376	638015	-0.52424	0.27609	0.170201	0.400906	0.242014	0.425835
2-hydroxydecanoate	HMDB0094656	NA	21488	-0.686997	0.195259	-0.0834584	0.651021	-0.127495	0.771775
4-methylcatechol sulfate	HMDB0240459	NA	54104170	-1.0988	0.341889	-0.67684	0.174702	-1.39189	0.071207
guaiacol sulfate	HMDB0060013	NA	22473	-1.48006	0.03272	-0.357717	0.651634	-1.60677	0.121699
2-aminooctanoate	HMDB0000991	NA	69522	-0.928391	0.0672272	-0.162397	0.801576	-0.312867	0.30415
dimethyl sulfone	HMDB0004983	C11142	6213	0.367641	0.6968	0.142806	0.614638	-0.218835	0.678163
2-piperidinone	HMDB0011749	NA	12665	1.52415	0.150352	0.291704	0.346013	-0.381118	0.402727
N-acetyl-1-methylhistidine*	HMDB0240340	NA	53859791	-0.250825	0.664956	-0.268589	0.512158	-0.434318	0.0821378
indolin-2-one	NA	C12312	321710	-0.330479	0.637004	0.0245397	0.949652	-0.482377	0.212183
2,8-quinolinediol sulfate	HMDB0240658	NA	NA	-0.878164	0.0522552	-2.46073	0.0134016	-0.945665	0.359169
2-aminophenol sulfate	HMDB0061116	NA	181670	-1.17888	0.219666	0.467714	0.452709	-1.42001	0.0231505
1-stearoyl-GPS (18:0)*	HMDB0061698	NA	74819135	0.341129	0.636503	0.678703	0.153701	1.00705	0.180329
sphingomyelin (d18:1/14:0, d16:1/16:0)*	HMDB0012097	NA	11433862	0.00202161	0.994046	0.121311	0.284562	0.340978	0.0166524
sphingomyelin (d18:2/16:0, d18:1/16:1)*	HMDB0240638,HMDB0240613	NA	NA	0.496478	0.114098	-0.203531	0.168338	0.327169	0.0393753
3-hydroxyadipate	HMDB0000345	NA	151913	-1.28591	0.170182	1.17844	0.145509	-1.11172	0.155846
4-hydroxyphenylacetylglycine	HMDB0000735	C05596	440732	0.41762	0.576124	-0.485014	0.0867601	-0.278765	0.460372
1-arachidonoyl-GPA (20:4)	HMDB0062312	NA	42607498	-0.199256	0.70796	0.16647	0.660871	0.54524	0.155003
N-monomethylarginine	HMDB0029416	C03884	132862	-0.68797	0.0513564	-0.1597	0.307838	0.0420811	0.797856
6-oxopiperidine-2-carboxylate	HMDB0061705	NA	3014237	-0.797108	0.0715976	-0.291838	0.217004	-0.402002	0.198058
N-delta-acetylornithine	HMDB0003357	C00437	9920500	0.264108	0.18817	-0.00731811	0.970297	0.055034	0.81804
2-aminoheptanoate	HMDB0094649	NA	227939	-0.682511	0.31172	0.852167	0.120337	0.709839	0.249248
5-methylnorleucine	NA	NA	94817	0.3802	0.315703	-0.364816	0.0434982	-0.081446	0.741101
N-formylanthranilic acid	HMDB0004089	C05653	101399	0.0949774	0.851506	-0.173367	0.398744	-0.283818	0.192871
N2,N5-diacetylornithine	HMDB0240345	NA	65977	0.817434	0.0540612	0.301692	0.370713	0.199382	0.524977
1H-indole-7-acetic acid	NA	NA	18356439	-0.180085	0.635733	-0.819419	0.0141244	-0.202554	0.445769
methionine sulfone	HMDB0062174	NA	69961	-0.0905812	0.732719	0.162577	0.400867	0.130966	0.564651
1-linolenoyl-GPC (18:3)*	HMDB0010388	C04100	NA	-0.744896	0.136188	0.329408	0.135926	0.313757	0.0800843
1-(1-enyl-oleoyl)-GPE (P-18:1)*	NA	NA	NA	-0.169414	0.732785	0.316881	0.22865	0.799828	0.057205
fructosyllysine	HMDB0034879	NA	9839580	-0.57655	0.336199	-0.0237997	0.889814	-0.332847	0.113538
N-methylpipecolate	NA	NA	11286529	0.41104	0.16552	1.20982	0.00139858	1.18512	0.00977626
O-sulfo-L-tyrosine	HMDB0155722	NA	514186	-0.108672	0.768147	0.0703566	0.626471	0.303739	0.222244
N-acetylmethionine sulfoxide	HMDB0240343	NA	11902949	-1.06879	0.167156	-0.354755	0.207942	-0.410805	0.295032
N-acetyltaurine	HMDB0240253	NA	159864	0.671456	0.0866776	-0.142299	0.420716	-0.24001	0.100274
1-palmitoyl-GPG (16:0)*	HMDB0240601	NA	3300276	-1.63356	0.0102773	-0.754459	0.00450857	0.000497259	0.999012
methyl glucopyranoside (alpha + beta)	HMDB0029965	NA	4.45238e+16	0.480961	0.11174	0.258606	0.384122	-0.245732	0.391717
2-keto-3-deoxy-gluconate	HMDB0001353	C00204	161227	-0.241564	0.62919	-0.181358	0.627282	-0.428086	0.339052
sphingomyelin (d18:2/14:0, d18:1/14:1)*	HMDB0240637,HMDB0240612	NA	NA	0.248506	0.454939	-0.434917	0.0232563	0.00420571	0.983163
sphingomyelin (d18:1/24:1, d18:2/24:0)*	HMDB0012107	NA	44260126	-0.0605908	0.805464	0.0320293	0.817324	0.199523	0.169903
myristoleoylcarnitine (C14:1)*	HMDB0240588	NA	129691961	0.706844	0.297419	0.0748793	0.741578	0.451409	0.293682
phenylacetylcarnitine	HMDB0341372	NA	101724840	-0.417866	0.815434	-1.67638	0.00770347	-0.932926	0.124367
arabonate/xylonate	HMDB0000539	C00502,C05411	1220456602431	-0.0343614	0.923355	-0.08437	0.693665	0.229505	0.27898
methyl-4-hydroxybenzoate sulfate	HMDB0041646	NA	10657183	-0.0162377	0.99155	-1.09076	0.0531667	-0.61618	0.631449
1-dihomo-linolenylglycerol (20:3)	HMDB0011577	NA	NA	0.341292	0.130332	0.553013	0.17412	0.345856	0.41066
N-acetylhistamine	HMDB0013253	C05135	69602	2.4915	0.0206867	1.44326	0.0565836	0.130695	0.878398
N2,N6-diacetyllysine	NA	NA	91827	-0.0340106	0.950594	-0.801235	0.0251038	-0.204709	0.63388
vanillactate	HMDB0000913	NA	160637	0.79714	0.0305208	-0.0617693	0.671891	-0.0227923	0.884085
p-cresol glucuronide*	HMDB0011686	NA	154035	-0.0895496	0.875018	0.207993	0.392391	0.0190728	0.922429
6-hydroxyindole sulfate	HMDB0000682	NA	122198196	-0.553352	0.682526	-0.748388	0.0713761	-1.17631	0.0412323
sphingomyelin (d18:1/20:0, d16:1/22:0)*	HMDB0012102	NA	44260124	0.106953	0.621871	0.029152	0.790923	0.235461	0.244852
sphingomyelin (d18:1/20:1, d18:2/20:0)*	HMDB0240610,HMDB0240632	NA	NA	0.337841	0.126491	-0.282945	0.0227778	0.0781858	0.696152
sphingomyelin (d18:1/20:2, d18:2/20:1, d16:1/22:2)*	NA	NA	NA	-0.961982	0.070216	0.358546	0.0579341	0.299747	0.275751
behenoyl sphingomyelin (d18:1/22:0)*	HMDB0012103	NA	44260125	0.0930787	0.712031	0.03314	0.788792	0.174486	0.0700744
sphingomyelin (d18:1/22:1, d18:2/22:0, d16:1/24:1)*	HMDB0012104	NA	NA	0.185355	0.375935	-0.165502	0.0991045	0.156389	0.1248
sphingomyelin (d18:1/22:2, d18:2/22:1, d16:1/24:2)*	HMDB0240670,HMDB0240672,HMDB0240669	NA	NA	-0.288308	0.282764	0.247205	0.082647	0.140402	0.286182
lignoceroyl sphingomyelin (d18:1/24:0)	HMDB0011697	NA	NA	-0.00200547	0.993767	0.135559	0.364118	0.216751	0.0523796
sphingomyelin (d17:1/16:0, d18:1/15:0, d16:1/17:0)*	HMDB0240617,HMDB0240608	NA	NA	-0.199457	0.538263	0.0846843	0.631589	0.208481	0.173269
daidzein sulfate (2)	HMDB0242171	NA	12114465	0.702344	0.768245	-0.288666	0.531482	-0.0794532	0.893039
3-hydroxyhexanoate	HMDB0061652,HMDB0010718	NA	151492	0.0196039	0.949227	0.760379	0.0218592	-0.155952	0.628877
3beta-hydroxy-5-cholestenoate	HMDB0012453	C17333	165511	-1.33971	0.0644826	-0.139631	0.448282	-0.044085	0.832735
N-acetylkynurenine (2)	HMDB0240342	NA	73817779	-0.678167	0.538699	0.601572	0.450962	0.234797	0.46254
C-glycosyltryptophan	HMDB0240296	NA	10981970	0.202954	0.209177	0.167954	0.044129	0.0993436	0.338881
arabitol/xylitol	HMDB0001851,HMDB0000568,HMDB0002917	C00379,C00542,C01904	941546912	0.265047	0.46063	-0.370488	0.0145103	-0.168378	0.325638
N-acetylglucosamine/N-acetylgalactosamine	HMDB0000212,HMDB0000215	C01074	43917484265	0.239758	0.00821559	0.0608253	0.438779	0.112327	0.367498
adipoylcarnitine (C6-DC)	HMDB0061677	NA	71296139	0.356112	0.532803	0.0380319	0.892328	0.353824	0.241699
phenol glucuronide	HMDB0060014	NA	87235	-0.570739	0.5457	0.126443	0.793249	-0.109236	0.861261
indoleacetylglycine	HMDB0240661	NA	446640	-0.37212	0.554484	0.205506	0.294355	-0.297393	0.235047
1,2-dilinoleoyl-GPC (18:2/18:2)	HMDB0008138	NA	5288075	-0.773187	0.208644	0.0245133	0.913642	0.0397554	0.871343
1-stearoyl-2-oleoyl-GPC (18:0/18:1)	HMDB0008038	NA	24778825	0.364374	0.211987	-0.0557479	0.748267	0.264862	0.0204038
1-palmitoyl-2-arachidonoyl-GPC (16:0/20:4n6)	HMDB0007982	C05208	10747814	0.24736	0.310212	-0.277715	0.0343346	0.077825	0.319821
1-palmitoyl-2-docosahexaenoyl-GPC (16:0/22:6)	HMDB0007991	NA	6441886	0.0886475	0.923015	-1.39899	0.0023275	-0.89555	0.0027537
1-stearoyl-2-docosahexaenoyl-GPC (18:0/22:6)	HMDB0008057	NA	24778876	0.0874219	0.907099	-1.13523	0.00770035	-0.807909	0.00288668
1-(1-enyl-stearoyl)-2-oleoyl-GPE (P-18:0/18:1)	HMDB0011375	NA	42607457	-0.615413	0.218121	-0.102493	0.666297	0.118394	0.610584
sphingomyelin (d18:1/17:0, d17:1/18:0, d19:1/16:0)	HMDB0240620,HMDB0240609,HMDB0240622	NA	46891763	0.0768346	0.829098	0.0587665	0.684358	0.133945	0.523203
1-palmitoyl-2-stearoyl-GPC (16:0/18:0)	HMDB0007970	C03889	24778686	0.0378708	0.901281	0.0271041	0.829039	0.129695	0.160439
2-hydroxybutyrate/2-hydroxyisobutyrate	HMDB0000729,HMDB00008	C21297,C05984	4408644277439	0.717517	0.0704524	-0.274477	0.0488238	-0.0490661	0.847997
2-methylcitrate/homocitrate	HMDB0003518,HMDB0000379	C01251	439459515	-0.54677	0.288951	0.609771	0.210559	-0.614188	0.0886963
oleate/vaccenate (18:1)	HMDB0003231,HMDB0000573,HMDB0240219,HMDB0000207	C21944,C08367,C01712,C00712	5.28276e+25	1.78952	0.0447025	0.00918532	0.965832	0.162417	0.800956
indoxyl glucuronide	HMDB0010319	NA	2733785	0.152302	0.820374	1.01231	0.113811	0.790788	0.115278
palmitoyl dihydrosphingomyelin (d18:0/16:0)*	HMDB0010168	NA	9939965	0.391576	0.175509	-0.0182784	0.857205	0.136963	0.193188
tricosanoyl sphingomyelin (d18:1/23:0)*	HMDB0012105	NA	NA	-0.00450106	0.987764	0.00409695	0.973603	0.163159	0.207215
sphingomyelin (d18:2/23:0, d18:1/23:1, d17:1/24:1)*	HMDB0240634,HMDB0011696,HMDB0240614	NA	134757653	-0.0411385	0.87414	-0.15766	0.19975	0.0842261	0.458501
sphingomyelin (d18:2/24:1, d18:1/24:2)*	HMDB0240636,HMDB0240615	NA	85336023	-0.024321	0.90484	0.0263821	0.818706	0.204673	0.123574
1-stearoyl-2-linoleoyl-GPE (18:0/18:2)*	HMDB0008994	NA	9546749	-0.605155	0.0670494	-0.0939964	0.610348	0.036706	0.850296
1-stearoyl-2-arachidonoyl-GPE (18:0/20:4)	HMDB0009003	C05210	5289133	0.249427	0.51317	-0.222852	0.307639	0.215508	0.0757656
1-stearoyl-2-linoleoyl-GPC (18:0/18:2)*	HMDB0008039	NA	6441487	-0.0380474	0.784253	0.0832884	0.377551	0.135006	0.0147811
1-oleoyl-2-linoleoyl-GPC (18:1/18:2)*	HMDB0008105	NA	24778939	-0.627277	0.037709	0.167128	0.345874	-0.0853305	0.51727
1-palmitoyl-2-palmitoleoyl-GPC (16:0/16:1)*	HMDB0007969	NA	6443788	0.546007	0.162006	-0.211349	0.327538	0.187999	0.135727
1-palmitoyl-2-dihomo-linolenoyl-GPC (16:0/20:3n3 or 6)*	NA	NA	NA	0.338037	0.377734	0.0224802	0.935469	0.384196	0.11738
1-palmitoyl-2-arachidonoyl-GPE (16:0/20:4)*	HMDB0005323	C05210	9546800	0.143666	0.603768	-0.485773	0.0356018	0.127375	0.432245
1-palmitoyl-2-docosahexaenoyl-GPE (16:0/22:6)*	HMDB0008946	NA	9546799	-0.970732	0.00814488	-0.995865	0.0534633	-0.9547	0.00237265
1-palmitoyl-2-arachidonoyl-GPI (16:0/20:4)*	HMDB0009789	NA	NA	1.06705	0.0664427	-0.712487	0.0404465	0.816966	0.0161943
1-stearoyl-2-linoleoyl-GPI (18:0/18:2)	HMDB0009809	NA	NA	0.0825057	0.821444	-0.118718	0.558137	0.27435	0.162139
gamma-tocopherol/beta-tocopherol	HMDB0006335,HMDB0001492	C14152,C02483	NA	0.295714	0.608657	-0.457958	0.14271	-0.0327294	0.946158
1-(1-enyl-stearoyl)-2-arachidonoyl-GPE (P-18:0/20:4)*	HMDB0005779	NA	9547058	0.204056	0.361837	-0.0478594	0.775392	0.389011	0.115178
1-(1-enyl-palmitoyl)-2-arachidonoyl-GPE (P-16:0/20:4)*	HMDB0011352	NA	52925126	0.057001	0.775405	0.084074	0.689048	0.225519	0.525999
1-(1-enyl-palmitoyl)-2-oleoyl-GPE (P-16:0/18:1)*	HMDB0011342	NA	52925128	-0.718813	0.115563	-0.109065	0.722068	0.0296411	0.898846
1-(1-enyl-palmitoyl)-2-oleoyl-GPC (P-16:0/18:1)*	HMDB0007996	NA	34779384	0.0579573	0.807147	0.0381828	0.805053	0.177234	0.282445
1-(1-enyl-palmitoyl)-2-linoleoyl-GPC (P-16:0/18:2)*	HMDB0011211	NA	24779386	0.0818168	0.746643	0.142392	0.443366	0.249462	0.156358
1-(1-enyl-palmitoyl)-2-arachidonoyl-GPC (P-16:0/20:4)*	HMDB0011220	NA	NA	0.14355	0.418578	0.0271616	0.85972	0.151338	0.206341
sphingomyelin (d18:1/21:0, d17:1/22:0, d16:1/23:0)*	HMDB0240619,HMDB0240611,HMDB0240621	NA	NA	-0.144096	0.540889	0.00241016	0.987384	0.0818433	0.547081
behenoyl dihydrosphingomyelin (d18:0/22:0)*	HMDB0012091	NA	44260132	1.11373	0.128267	0.668946	0.0921827	0.0840825	0.879016
sphingomyelin (d18:0/18:0, d19:0/17:0)*	HMDB0012087	NA	44260130	0.709406	0.203701	0.328345	0.137305	0.558968	0.0249187
N-palmitoyl-sphinganine (d18:0/16:0)	HMDB11760	NA	5283572	-1.00498	0.171119	-0.666725	0.0887897	0.108496	0.839146
lactosyl-N-palmitoyl-sphingosine (d18:1/16:0)	HMDB0006750	NA	53477895	0.0885551	0.798087	-0.0736473	0.725675	0.26929	0.0356332
myristoyl dihydrosphingomyelin (d18:0/14:0)*	HMDB0012085	NA	44260138	0.179935	0.681734	0.0526352	0.655384	0.169814	0.447478
4-ethylphenol glucuronide	HMDB0240654	NA	NA	0.667488	0.25029	0.396059	0.261236	0.137589	0.727635
palmitoyl-linoleoyl-glycerol (16:0/18:2) [1]*	HMDB0007103	NA	9543695	-0.0424134	0.933006	-0.46831	0.0786582	-0.10499	0.737878
palmitoyl-linoleoyl-glycerol (16:0/18:2) [2]*	HMDB0007103	NA	131801744	-1.03549	0.258235	-0.310042	0.188662	0.0588076	0.858868
1-palmitoyl-2-oleoyl-GPI (16:0/18:1)*	HMDB0009783	NA	71296232	-0.349866	0.109499	-0.219148	0.255281	0.0655307	0.762032
1-(1-enyl-palmitoyl)-2-linoleoyl-GPE (P-16:0/18:2)*	HMDB0011343	NA	52925127	-0.603329	0.111483	0.00481511	0.984723	0.00739163	0.978277
1-oleoyl-2-linoleoyl-GPE (18:1/18:2)*	HMDB0005349	NA	9546753	-1.42322	0.0108817	0.00378095	0.987371	-0.297656	0.316211
1-linoleoyl-GPA (18:2)*	HMDB0007856	NA	NA	-0.924205	0.155725	0.00436849	0.990201	0.669617	0.0740632
1-oleoyl-2-docosahexaenoyl-GPC (18:1/22:6)*	HMDB0008123	NA	24778955	-1.01016	0.0924856	-1.38608	0.000226828	-1.38873	0.00284289
1-linoleoyl-2-arachidonoyl-GPC (18:2/20:4n6)*	HMDB0008147	C05208	24778979	-0.129763	0.691307	-0.202466	0.0954113	0.0652004	0.70059
1-myristoyl-2-arachidonoyl-GPC (14:0/20:4)*	HMDB0007883	NA	24778634	0.133916	0.805401	-0.421746	0.185316	0.247608	0.286089
1-(1-enyl-palmitoyl)-2-palmitoleoyl-GPC (P-16:0/16:1)*	HMDB0011207	NA	52923882	0.0015228	0.995518	0.29312	0.142935	0.291446	0.198572
1-(1-enyl-palmitoyl)-2-palmitoyl-GPC (P-16:0/16:0)*	HMDB0011206	NA	11146967	0.139965	0.52356	-0.107574	0.422888	0.00860373	0.95452
1,2-dilinoleoyl-GPE (18:2/18:2)*	HMDB0009093	NA	9546812	-2.24158	0.0239707	-0.230426	0.406889	-0.442359	0.407968
1-linoleoyl-2-arachidonoyl-GPE (18:2/20:4)*	HMDB0009102	NA	348279332	-0.747454	0.043451	-0.35385	0.0351231	0.108366	0.698232
1-(1-enyl-stearoyl)-2-linoleoyl-GPE (P-18:0/18:2)*	HMDB0011376	NA	NA	-0.385835	0.354065	0.0139242	0.934869	0.128388	0.542515
1-linoleoyl-GPG (18:2)*	HMDB0240600	NA	NA	-0.997109	0.0332935	-0.733262	0.00332441	-0.312325	0.142
thioproline	HMDB0062164	NA	93176	-0.862683	0.359774	0.392624	0.390974	-0.142282	0.531309
palmitoylcholine	HMDB0240592	NA	151731	0.164405	0.817159	0.474725	0.177174	0.502479	0.236592
phenylacetylalanine	NA	NA	564251	-1.28991	0.144681	0.293024	0.356128	-0.383102	0.216597
2-methylserine	NA	C02115	94309	0.0208346	0.912534	0.220962	0.0968953	0.0946071	0.425891
(S)-3-hydroxybutyrylcarnitine	HMDB0013127	NA	71464477	0.501732	0.0204372	0.228033	0.343903	-0.0969366	0.779695
glycosyl-N-palmitoyl-sphingosine (d18:1/16:0)	NA	NA	NA	-0.126646	0.645247	0.0246697	0.877379	0.379266	0.051458
catechol glucuronide	HMDB0240490	NA	75124209	-0.707729	0.505629	0.321044	0.670895	-0.484035	0.662907
ascorbic acid 2-sulfate	HMDB0060649	NA	54676864	-1.07712	0.211424	0.164413	0.507731	-0.066654	0.609447
oleoylcholine	HMDB0240596	NA	59040790	0.293614	0.706105	0.526118	0.182212	0.48161	0.266082
arachidonoylcholine	HMDB0240583	NA	122198216	0.426622	0.56849	0.474089	0.244999	0.391617	0.37325
1-linoleoyl-2-linolenoyl-GPC (18:2/18:3)*	HMDB0008141	NA	52922731	-1.1007	0.100101	0.105908	0.734368	-0.111434	0.670707
1-palmitoleoyl-2-linolenoyl-GPC (16:1/18:3)*	HMDB0008008	NA	52922452	-0.528697	0.301688	0.157862	0.55552	0.18743	0.497599
hexadecatrienoate (16:3n3)	NA	NA	91820460	0.410347	0.670199	0.402827	0.425346	0.229029	0.670324
hexadecadienoate (16:2n6)	HMDB0000477	NA	13932172	1.02822	0.230908	0.440424	0.234978	0.408319	0.443626
palmitoleoylcarnitine (C16:1)*	HMDB0013207	NA	71464547	0.0434093	0.965373	-0.244288	0.360415	0.456088	0.305106
pimeloylcarnitine/3-methyladipoylcarnitine (C7-DC)	HMDB0242187	NA	NA	-1.46496	0.135377	0.263926	0.422844	0.424285	0.534292
3-methylglutarate/2-methylglutarate	HMDB0000422,HMDB0000752	NA	1228412046	-0.0223433	0.969053	0.499472	0.169188	-0.543828	0.393491
trans-3,4-methyleneheptanoylglycine	HMDB0341263	NA	129822188	-1.1488	0.106367	0.490453	0.44174	0.555004	0.283186
indolepropionylglycine	HMDB0253470	NA	129691959	1.43747	0.0581392	1.14867	0.0372426	0.577258	0.303536
beta-hydroxyisovalerylglycine	NA	NA	129651821	-0.305325	0.651236	0.226118	0.333992	0.730971	0.0808385
2,3-dihydroxy-2-methylbutyrate	HMDB0029576	NA	301941	0.0743169	0.805812	-0.354849	0.0944201	-0.154024	0.396741
2'-O-methylcytidine	HMDB0242132	NA	150971	0.019118	0.937113	-0.173554	0.20942	-0.320363	0.0708559
2'-O-methyluridine	HMDB0240328	NA	102212	-0.0647368	0.859145	-0.412851	0.115843	-0.505304	0.0529064
gamma-glutamyl-alpha-lysine	HMDB0029154	NA	65254	-1.01444	0.0375791	-0.0694207	0.563501	-0.323037	0.264485
ferulylglycine (1)	NA	NA	NA	-0.48584	0.706484	-0.118534	0.68888	-0.502918	0.266103
ferulylglycine (2)	NA	NA	NA	-0.708468	0.602184	-0.176811	0.574687	-0.44074	0.345106
linoleoyl-arachidonoyl-glycerol (18:2/20:4) [1]*	HMDB0007257	NA	9543796	-0.0628369	0.894517	-0.810517	0.051699	-0.23425	0.189082
linoleoyl-arachidonoyl-glycerol (18:2/20:4) [2]*	HMDB0007257	NA	9543796	0.151442	0.749665	-0.909093	0.05265	-0.219799	0.18711
linoleoyl-linolenoyl-glycerol (18:2/18:3) [1]*	HMDB0007249	NA	14275409	-1.92747	0.0593259	0.0750267	0.886262	0.234965	0.556242
linoleoyl-linolenoyl-glycerol (18:2/18:3) [2]*	HMDB0007250	NA	9543737	-1.74271	0.0771303	-0.112191	0.826876	-0.17211	0.345988
oleoyl-arachidonoyl-glycerol (18:1/20:4) [1]*	HMDB0007228	NA	9543786	0.581188	0.442133	-0.474637	0.0940838	-0.024293	0.925068
oleoyl-arachidonoyl-glycerol (18:1/20:4) [2]*	HMDB0007228	NA	9543786	-0.258714	0.898338	-0.290362	0.318754	-0.135889	0.611969
linoleoyl-linoleoyl-glycerol (18:2/18:2) [1]*	HMDB0007248	NA	9543729	-1.09291	0.117769	-0.192347	0.37436	-0.0148173	0.958665
linoleoyl-linoleoyl-glycerol (18:2/18:2) [2]*	HMDB0007248	NA	9543729	-1.09322	0.117214	-0.228632	0.327554	0.0359035	0.891579
N-palmitoyl-sphingadienine (d18:2/16:0)*	HMDB0240686	NA	NA	-0.844346	0.25849	-0.753118	0.0140173	-0.624898	0.0237844
2-hydroxybehenate	HMDB0061660	NA	193484	-0.144551	0.714275	-0.16281	0.363794	0.16105	0.505429
2-hydroxynervonate*	NA	NA	5312783	-0.793626	0.0701819	-0.0351036	0.867639	0.0459883	0.848336
N-palmitoylserine	HMDB0241932	NA	6453686	-0.857021	0.119488	-0.310188	0.207013	0.177005	0.623445
N-oleoylserine	HMDB0241966	NA	44190514	-0.413699	0.243662	-0.0505411	0.799083	0.744987	0.069926
glycerophosphoserine*	HMDB0252850	NA	3081457	0.343155	0.0722174	0.430444	0.000107715	0.530799	0.0301878
palmitoleoyl-arachidonoyl-glycerol (16:1/20:4) [2]*	NA	NA	NA	-1.06103	0.512805	-0.35459	0.511738	0.252628	0.475449
ceramide (d18:1/17:0, d17:1/18:0)*	HMDB0240683,HMDB0240678	NA	NA	0.168636	0.753167	-0.2809	0.392753	0.0798847	0.831867
ceramide (d18:2/24:1, d18:1/24:2)*	HMDB0240679,HMDB0240680	NA	NA	0.115994	0.689556	-0.650683	0.00145991	-0.172425	0.409171
glycosyl ceramide (d18:2/24:1, d18:1/24:2)*	NA	NA	NA	0.13559	0.7301	0.0256364	0.909142	0.420069	0.0965683
ceramide (d18:1/20:0, d16:1/22:0, d20:1/18:0)*	HMDB0240684,HMDB0240682,HMDB0004951	NA	NA	0.286431	0.387462	-0.819612	0.0181291	-0.0609962	0.775861
stearoylcholine*	HMDB0240648	NA	90111	0.294794	0.664339	0.631894	0.129004	0.484236	0.239115
linoleoylcholine*	HMDB0013213	NA	53481656	-0.11238	0.872754	0.682673	0.0850828	0.513451	0.25673
sphingomyelin (d18:0/20:0, d16:0/22:0)*	HMDB0012090	NA	NA	0.628571	0.389523	0.504697	0.253415	0.607884	0.210705
sphingomyelin (d18:1/19:0, d19:1/18:0)*	NA	NA	NA	-0.0549479	0.849412	-0.107236	0.444757	0.1856	0.319397
sphingomyelin (d18:2/18:1)*	HMDB0001348	NA	52931155	-0.126456	0.731373	0.186578	0.344751	0.403586	0.0067532
sphingomyelin (d18:2/24:2)*	HMDB0240644	NA	NA	0.0116332	0.946444	-0.0328521	0.780443	0.0656105	0.608858
sphingomyelin (d18:2/21:0, d16:2/23:0)*	HMDB0240676	NA	NA	0.105676	0.807157	-0.451583	0.0215269	-0.116501	0.469335
sphingomyelin (d18:2/23:1)*	HMDB0240668	NA	NA	-0.409034	0.181092	0.0229969	0.881748	0.0590223	0.735248
glycosyl ceramide (d18:1/20:0, d16:1/22:0)*	NA	NA	NA	-0.0270278	0.964335	0.277829	0.468871	0.26061	0.442528
3-sulfo-palmitoyl-galactosylceramide (d18:1/16:0)	HMDB0012313	NA	9897094	-0.0773741	0.751948	0.0862337	0.674055	0.331486	0.136836
N,N,N-trimethyl-5-aminovalerate	HMDB0240732	NA	14274897	-0.58758	0.24202	0.822384	0.0451615	0.00243275	0.995088
ethyl alpha-glucopyranoside	HMDB0029968	NA	11127487	1.74562	0.0344807	-3.26268	0.0939329	-0.698899	0.633217
isohyodeoxycholate	HMDB0000664	NA	5283822	-2.92754	0.00854669	0.637847	0.19962	-0.0727831	0.882022
isocaproylglycine	HMDB0341334	NA	28777652	-0.0878338	0.852203	0.604378	0.0403908	-0.129327	0.846353
3-hydroxyphenylacetoylglycine	HMDB0000735	C05596	440732	0.370707	0.510324	-0.0541767	0.755578	0.0650596	0.886162
2-hydroxyarachidate*	HMDB0061659	NA	5225199	-0.262138	0.330533	-0.5368	0.167811	0.137973	0.605711
N-stearoylserine*	HMDB0241949	NA	NA	-0.155094	0.816432	-0.451552	0.160049	0.110993	0.779108
2-hydroxyheptanoate*	NA	NA	2750949	-0.803593	0.340052	0.559107	0.204323	0.282006	0.646202
lyxonate	HMDB0060255	NA	NA	0.297124	0.360832	0.0908844	0.332193	0.0109934	0.955641
heptadecanedioate (C17-DC)	NA	NA	3083765	0.448353	0.482032	0.284262	0.182439	0.243489	0.449608
dodecenedioate (C12:1-DC)*	HMDB0000933	NA	5283028	-0.447913	0.434049	0.922492	0.0363072	-0.332221	0.485372
hexadecenedioate (C16:1-DC)*	NA	NA	NA	0.750765	0.318403	-0.0783786	0.6702	0.247592	0.702956
octadecenedioate (C18:1-DC)	HMDB0304442	NA	9543674	-0.117858	0.7177	-0.233856	0.319215	0.134624	0.708291
heptenedioate (C7:1-DC)*	NA	NA	NA	-0.754351	0.456866	0.832736	0.060734	-0.101663	0.806763
octadecadienedioate (C18:2-DC)*	NA	NA	NA	-0.580768	0.375775	0.501536	0.102284	0.364909	0.485677
glucuronide of C12H22O4 (1)*	NA	NA	NA	-0.0468908	0.947603	1.03954	0.00202722	-0.967489	0.0297484
glucuronide of C14H26O4 (1)*	NA	NA	NA	-0.658332	0.439148	0.184303	0.523111	-0.62791	0.287297
glucuronide of C12H20O3 (4)*	NA	NA	NA	-1.86734	0.0180724	-0.620685	0.148812	-0.208563	0.76145
glucuronide of C12H20O3 (5)*	NA	NA	NA	-2.60433	0.000735306	-0.738618	0.125987	-0.914809	0.13096
N-acetyl-2-aminooctanoate*	HMDB0059745	NA	95555	-0.519158	0.166262	0.0272166	0.955472	0.136069	0.639892
hydroxyasparagine**	HMDB32332	C20631	15991574	0.223942	0.0558012	0.124852	0.366671	0.0735859	0.440002
daidzein 7-O-glucuronide	HMDB41718	NA	11316354	-1.23485	0.4577	-0.109138	0.710171	-0.175881	0.747408
genistein sulfate*	HMDB0242177	NA	NA	-0.353814	0.426403	-0.794682	0.177276	-0.435775	0.509149
3-hydroxybutyroylglycine**	NA	NA	NA	-0.0275038	0.954081	0.0873255	0.775351	0.174079	0.487321
N-methylhydroxyproline**	HMDB0341358	NA	9860390	0.264238	0.24665	-0.136448	0.225865	0.056303	0.685465
genistein glucuronide*	NA	NA	NA	-1.20583	0.473727	-0.166757	0.5276	-0.164246	0.765306
N,N,N-trimethyl-alanylproline betaine (TMAP)	HMDB0240365	NA	NA	0.835231	0.0211207	-0.0934816	0.610729	0.154973	0.473847
3-formylindole	HMDB29737	C08493	10256	-0.693882	0.0380249	-0.238309	0.0917168	-0.433883	0.0123413
gamma-glutamylcitrulline*	NA	NA	NA	-0.273947	0.390559	0.20236	0.435924	-0.246045	0.424857
tetradecadienoate (14:2)*	HMDB0000560	NA	5312409	1.52431	0.148891	0.169541	0.64469	0.27511	0.561018
N-carbamoylvaline	NA	NA	448879	0.587356	0.177453	0.556679	0.0334741	0.04747	0.777175
3-amino-2-piperidone	HMDB0000323	NA	5200225	-0.112327	0.655626	-0.352097	0.0538574	0.136586	0.475669
N,N-dimethylalanine	NA	NA	5488191	-0.371263	0.126462	0.517259	0.0991905	0.166943	0.484853
3-indoleglyoxylic acid	HMDB0242143	NA	73863	-1.29436	0.0315652	-0.548225	0.00703887	-0.527344	0.0749413
ethyl beta-glucopyranoside	HMDB0029968	NA	121667	0.109294	0.866705	-2.59359	0.0930077	-0.494798	0.297303
2-hydroxysebacate	HMDB0000424	NA	128458	-0.926887	0.192265	0.137722	0.512092	-0.00391852	0.994771
ascorbic acid 3-sulfate*	HMDB0240641	NA	11425365	-1.03524	0.0380563	-1.23704	0.0315457	-1.21776	0.0188927
6-bromotryptophan	HMDB0242168	NA	9856996	0.141451	0.682133	0.0960016	0.722284	0.21812	0.0767527
N6,N6-dimethyllysine	HMDB0013287	C05545	193344	0.0596665	0.699539	0.068709	0.625349	0.237549	0.291656
1-carboxyethylphenylalanine	HMDB0240628	NA	59100900	0.0894125	0.894125	-0.664002	0.015432	-0.355636	0.217427
1-carboxyethyltyrosine	HMDB0242159	NA	NA	0.212218	0.821826	-0.759143	0.0266896	-0.187583	0.563844
1-carboxyethylvaline	HMDB0240627	NA	NA	0.494979	0.397622	-0.576898	0.00883369	-0.055695	0.833749
1-carboxyethylleucine	HMDB0240626	NA	NA	0.343452	0.591541	-0.616255	0.02768	0.0937545	0.808285
1-carboxyethylisoleucine	HMDB0242158	NA	NA	0.214427	0.7307	-0.740471	0.0375017	-0.259598	0.309727
dodecadienoate (12:2)*	NA	NA	25480	0.709602	0.177903	0.06826	0.839637	0.0636082	0.853181
N-acetyl-isoputreanine	HMDB0094713	NA	131802901	0.463088	0.0944424	-0.0461782	0.834298	-0.000714623	0.995515
4-ethylcatechol sulfate	NA	NA	NA	-2.04134	0.00707982	-0.738269	0.125728	0.0894136	0.918673
N2-acetyl,N6-methyllysine	HMDB0242186	NA	NA	-0.922153	0.0562007	-0.12473	0.624609	0.0513497	0.922024
9,10-DiHOME sulfate	NA	NA	NA	-0.014221	0.96531	-0.488211	0.0865733	0.45244	0.381279
2,6-dihydroxybenzoic acid	HMDB0013676	NA	9338	-0.198818	0.573433	-0.130322	0.536554	-0.19364	0.504965
N,N-dimethyl-5-aminovalerate	NA	NA	NA	0.462047	0.239707	-0.0616498	0.81489	0.0267507	0.940008
2,3-dihydroxy-5-methylthio-4-pentenoate (DMTPA)*	HMDB0240388	NA	NA	-0.0194768	0.906306	-0.0757709	0.507184	-0.112922	0.485118
hydroxypalmitoyl sphingomyelin (d18:1/16:0(OH))**	NA	NA	NA	0.308755	0.178936	0.424614	0.0755175	0.433952	0.00761184
glycitein glucuronide (2)*	NA	NA	NA	-1.81635	0.148131	0.18623	0.595468	-0.0158461	0.977573
glycitein sulfate (2)	NA	NA	NA	1.41734	0.214488	-0.502187	0.288154	-0.76541	0.32157
tetradecadienedioate (C14:2-DC)*	NA	NA	86018718	0.613473	0.614009	0.0345034	0.889377	0.897271	0.175468
cyclo(pro-hydroxypro)*	NA	NA	NA	-0.0255599	0.913324	0.577178	0.0751009	0.376154	0.317535
eicosenedioate (C20:1-DC)*	NA	NA	NA	-0.952092	0.0531404	0.18758	0.409414	-0.164223	0.50781
glu-gly-asn-val**	NA	NA	NA	-0.391606	0.700874	0.324191	0.53033	1.28936	0.0942359
hydroxy-N6,N6,N6-trimethyllysine*	HMDB0001422	NA	NA	0.391709	0.620866	-0.2901	0.64472	-1.12501	0.00906993
palmitoyl-sphingosine-phosphoethanolamine (d18:1/16:0)	NA	NA	NA	1.16287	0.016257	-0.0819972	0.727875	0.158175	0.758828
N-carboxymethylalanine	HMDB0033550	NA	440119	-0.335848	0.502596	-0.245223	0.561601	-0.240697	0.343245
picolinoylglycine	HMDB0059766	NA	11788622	-0.495724	0.292161	-0.625683	0.0699105	-0.391831	0.355069
phenylalanylhydroxyproline*	HMDB0011176	NA	53480675	0.858413	0.573124	-0.785967	0.34422	-0.752798	0.219874
leucylhydroxyproline*	HMDB0028930	NA	20847829	0.624613	0.524427	-0.60381	0.289576	-1.18511	0.0255154
isoleucylhydroxyproline*	HMDB0028908	NA	61158802	0.427319	0.250938	-0.139393	0.539561	-0.347049	0.0633511
3,5-dichloro-2,6-dihydroxybenzoic acid	HMDB0242164	NA	24721632	0.4426	0.0597599	0.00773219	0.961488	-0.0380987	0.840305
vanillic acid glycine	HMDB0060026	NA	3083688	-1.11688	0.36874	-0.18058	0.422459	-0.69127	0.178533
2-hydroxy-4-(methylthio)butanoic acid	HMDB0037115	NA	11427	-4.26034	0.0258378	2.74902	0.15084	-1.98389	0.169943
branched chain 14:0 dicarboxylic acid**	NA	NA	NA	-0.0806951	0.856692	0.135849	0.57032	-0.355073	0.190541
pentose acid*	HMDB0000892	C00803	7991	-0.39741	0.680696	-0.197625	0.380047	-0.894185	0.0300569
1-methyl-5-imidazolelactate	NA	NA	NA	0.443738	0.141312	-0.0477421	0.824405	-0.0546116	0.699084
glycine conjugate of C6H10O2 (3)*	NA	NA	NA	-0.994606	0.396954	NA	NA	0.731256	0.0750586
3-bromo-5-chloro-2,6-dihydroxybenzoic acid*	HMDB0242162	NA	134581543	-0.0902811	0.655267	0.0779889	0.722622	-0.105819	0.597424
decadienedioic acid (C10:2-DC)**	NA	NA	17789717	0.284846	0.822728	-0.00545918	0.990111	1.03534	0.056244
N-acetyl-2-aminoadipate	HMDB0062715	C12986	443992	-0.350684	0.320021	-0.0844615	0.650659	-0.662638	0.0771732
2-methoxyhydroquinone sulfate (1)	HMDB0304923	NA	NA	-1.75573	0.250346	1.0907	0.187219	-0.843577	0.347666
cis-3,4-methyleneheptanoylglycine	HMDB0341263	NA	NA	-0.821802	0.258212	1.20229	0.0875201	0.672979	0.111221
bilirubin degradation product, C16H18N2O5 (1)**	NA	NA	NA	0.526495	0.288655	0.183515	0.659551	0.376348	0.345569
bilirubin degradation product, C16H18N2O5 (2)**	NA	NA	NA	0.882919	0.0365132	0.0937946	0.79161	0.0630965	0.889856
bilirubin degradation product, C17H18N2O4 (1)**	NA	NA	NA	0.718198	0.123087	0.172559	0.557448	-0.443488	0.275248
bilirubin degradation product, C17H18N2O4 (2)**	NA	NA	NA	1.10376	0.0761613	0.156347	0.449569	0.121967	0.807651
bilirubin degradation product, C17H18N2O4 (3)**	NA	NA	NA	1.02517	0.112574	0.282778	0.188522	0.300358	0.628444
bilirubin degradation product, C17H20N2O5 (1)**	NA	NA	NA	1.18659	0.0692484	0.222762	0.493851	0.113077	0.756424
bilirubin degradation product, C17H20N2O5 (2)**	NA	NA	NA	0.991463	0.114959	0.237565	0.446885	0.124967	0.72094
bilirubin degradation product, C16H18N2O5 (4)**	NA	NA	NA	1.24505	0.0404011	0.0829068	0.808021	0.353787	0.384318
N,N-dimethyl-pro-pro	NA	NA	NA	0.422896	0.0667518	0.120308	0.353317	0.120325	0.42026
oxindolylalanine	NA	NA	20977764	-0.194365	0.619841	-0.200787	0.19795	-0.261619	0.287435
