# Supplementary material for: Longitudinal deep multi-omics profiling in a CLN3Δex7/8 minipig model identifies biomarker signatures of disease
Source: Commun Med (Lond). 2026 Mar 3;6:132. doi: 10.1038/s43856-025-01227-5 (PMC12957377; doi:10.1038/s43856-025-01227-5)
Supplement: Supplementary file 7 — Supplementary Data 4 [file 43856_2025_1227_MOESM7_ESM.xlsx]

## Sheet: protein_FC_student_ttest_values
Protein	Gene	ProteinDescription	ShortDescription	GO	Gene2	Ensembl	Accession	Gene3	6mo.Fold.Change	6mo.Ttest.Pvalue	24mo.Fold.Change	24mo.Ttest.Pvalue	36mo.Fold.Change	36mo.Ttest.Pvalue
A0A4X1SD36	C8G	Lipocln_cytosolic_FA-bd_dom domain-containing protein	Lipocln_cytosolic_FA-bd_dom domain-containing protein	GO:0005576;GO:0005579;GO:0006956	C8G	ENSSSCG00025015808.1;ENSSSCG00030026368.1;ENSSSCG00035039793.1;ENSSSCG00040040558.1;ENSSSCG00045012523.1;ENSSSCG00050038606.1;ENSSSCG00055016641.1;ENSSSCG00060034420.1;ENSSSCG00065007572.1;ENSSSCG00070000036.1	A0A4X1SD36	C8G	-0.0526586	0.906973	0.139615	0.380349	-0.203534	0.57471
A0A4X1SD67;A0A4X1SDG8	NaN	alpha-1,2-Mannosidase;alpha-1,2-Mannosidase	alpha-1,2-Mannosidase (?)	GO:0016021;GO:0016020;GO:0004571;GO:0005975;GO:0005509		ENSSSCG00070000024.1;ENSSSCG00070000022.1	A0A4X1SDG8	A0A4X1SD67	0.44612	0.0221683	0.0972734	0.506673	-0.101034	0.572836
A0A4X1SDA9	DOK3	IRS-type PTB domain-containing protein	IRS-type PTB domain-containing protein		DOK3	ENSSSCG00035008348.1;ENSSSCG00045037816.1;ENSSSCG00065074384.1;ENSSSCG00070000057.1	A0A4X1SDA9	DOK3	0.269748	0.57632	0.0682475	0.781287	0.486575	0.215352
A0A4X1SDB0;A0A4X1SE23;Q29095	;;PTGDS	Glutathione-independent PGD synthase;Glutathione-independent PGD synthase;Prostaglandin-H2 D-isomerase	Prostaglandin-H2 D-isomerase (?)	GO:0005501;GO:0043303;GO:0005615;GO:0031965;GO:0004667;GO:0005791;GO:0045187;GO:0036094;GO:0005794;GO:0005576;GO:0048471;GO:0001516	PTGDS;	ENSSSCG00070000034.1	Q29095	PTGDS	-0.375372	0.0499165	0.209384	0.025159	-0.0379414	0.818115
A0A4X1SDB6;A0A4X1SDC4	THY1	Thy-1 antigen	Thy-1 antigen	GO:0007155;GO:0005178;GO:0030334;GO:0031225;GO:0005886	THY1	ENSSSCG00055029567.1;ENSSSCG00065078596.1;ENSSSCG00070000120.1;ENSSSCG00015011445.1;ENSSSCG00005000603.1;ENSSSCG00050030411.1;ENSSSCG00060025385.1;ENSSSCG00035025946.1;ENSSSCG00030055044.1;ENSSSCG00025017956.1;ENSSSCG00045017338.1;ENSSSCG00040072879.1	A0A4X1SDC4	CD90	-0.904562	0.0119026	0.0620634	0.709724	0.253019	0.24216
A0A4X1SDD8	NaN	40S ribosomal protein S19	40S ribosomal protein S19	GO:0006412;GO:1990904;GO:0005840;GO:0003735		ENSSSCG00070000061.1	A0A4X1SDD8	A0A4X1SDD8	-0.825186	0.0340204	0.724256	0.156688	0.226992	0.557168
A0A4X1SDF2;A0A4X1SDM4	PDLIM7	Uncharacterized protein	PDLIM7	GO:0046872	PDLIM7	ENSSSCG00045037663.1;ENSSSCG00070000121.1;ENSSSCG00040051809.1;ENSSSCG00055013783.1	A0A4X1SDM4	PDLIM7	0.252592	0.542274	0.0321574	0.899297	0.527533	0.133529
A0A4X1SDK4;A0A4X1SE35	EDF1	HTH cro/C1-type domain-containing protein	HTH cro/C1-type domain-containing protein	GO:0005829;GO:0005654;GO:0003677;GO:0001094;GO:0005730;GO:0043388;GO:0003713	EDF1	ENSSSCG00025015495.1;ENSSSCG00070000040.1;ENSSSCG00045012312.1;ENSSSCG00035039175.1;ENSSSCG00055016408.1;ENSSSCG00065007070.1	A0A4X1SE35	EDF1	0.0234631	0.948254	0.174128	0.356634	0.449698	0.157254
A0A4X1SDN5;A0A4X1SDU1;A0A4X1SDV0	NaN	Component 3 of promoter of RISC	Component 3 of promoter of RISC	GO:0003723;GO:0016070;GO:0043565;GO:0003697;GO:0005634	TSN	ENSSSCG00045008352.1;ENSSSCG00050003994.1;ENSSSCG00065078285.1;ENSSSCG00070000184.1;ENSSSCG00055006293.1;ENSSSCG00060029442.1;ENSSSCG00030063158.1;ENSSSCG00035060314.1;ENSSSCG00015058420.1;ENSSSCG00040072147.1;ENSSSCG00025007970.1	A0A4X1SDV0	A0A4X1SDN5	1.036	0.00674385	0.095527	0.753172	-0.0673465	0.750945
A0A4X1SDR3;A0A4X1SDY1;A0A4X1SE83	SQOR	Uncharacterized protein;Pyr_redox_2 domain-containing protein;Pyr_redox_2 domain-containing protein	Pyr_redox_2 domain-containing protein (?)	GO:0016491	SQOR	ENSSSCG00025046320.1;ENSSSCG00030062648.1;ENSSSCG00070000179.1	A0A4X1SE83	SQOR	0.245549	0.493555	0.373709	0.435896	0.448366	0.39531
A0A4X1SDT5;A0A4X1SDW4;A0A4X1SEB9;P61288	;;;TPT1	TCTP domain-containing protein;TCTP domain-containing protein;TCTP domain-containing protein;Translationally-controlled tumor protein	Translationally-controlled tumor protein (?)	GO:1902230;GO:0005615;GO:0000922;GO:0005829;GO:0005737;GO:0005881;GO:0005509;GO:0009615;GO:0005771;GO:0005634	TPT1;	ENSSSCG00070000221.1;ENSSSCG00035071288;ENSSSCG00030060243;ENSSSCG00000040929;ENSSSCG00045038459;ENSSSCG00065049149;ENSSSCG00055027593.1;ENSSSCG00030060243.1;ENSSSCG00040005536;ENSSSCG00045038459.1;ENSSSCG00060015734.1;ENSSSCG00025011421;ENSSSCG00040005536.1;ENSSSCG00035071288.1;ENSSSCG00050058199;ENSSSCG00025011421.1;ENSSSCG00055027593;ENSSSCG00050058199.1;ENSSSCG00065049149.1	P61288	TPT1	-0.113797	0.7789	0.104052	0.650266	0.494652	0.247474
A0A4X1SDU0;A0A4X1V3X6	ARL8A;ARL8B	Uncharacterized protein	ARL8B (?)	GO:0031902;GO:0045202;GO:0005819;GO:0005765;GO:0015031;GO:0005525;GO:0003924	ARL8A	ENSSSCG00040025744.1;ENSSSCG00050017580.1;ENSSSCG00045011337.1;ENSSSCG00065053072.1;ENSSSCG00045017543.1;ENSSSCG00030031661.1;ENSSSCG00035032046.1;ENSSSCG00065039982.1;ENSSSCG00060057154.1;ENSSSCG00070021422.1;ENSSSCG00025020801.1;ENSSSCG00035048017.1;ENSSSCG00070000218.1;ENSSSCG00040044144.1;ENSSSCG00015075883.1	A0A4X1V3X6	ARL8A	0.563606	0.299515	0.211144	0.291107	0.436477	0.22635
A0A4X1SDW0;A0A4X1SEA8;A0A4X1SEQ0	NaN	ADF-H domain-containing protein	ADF-H domain-containing protein	GO:0007015;GO:0003779		ENSSSCG00070000174.1	A0A4X1SEQ0	A0A4X1SDW0	0.237012	0.293837	-0.007719	0.96335	-0.176146	0.468738
A0A4X1SDY6	NaN	UBC core domain-containing protein	UBC core domain-containing protein	GO:0016740;GO:0005524		ENSSSCG00025007774.1;ENSSSCG00055007343.1;ENSSSCG00070000269.1	A0A4X1SDY6	A0A4X1SDY6	0.941963	0.170888	-0.24606	0.350792	-0.752845	0.11668
A0A4X1SE20;A0A4X1SE31;A0A4X1SE32;A0A4X1SF50	GRK6	G protein-coupled receptor kinase	G protein-coupled receptor kinase				A0A4X1SF50	GRK6	-0.45612	0.111147	0.0486512	0.754867	0.196399	0.453396
A0A4X1SEC1;A0A4X1SEU0	CTSS	Uncharacterized protein	CTSS	GO:2001259;GO:0010447;GO:0006508;GO:0008234;GO:0051603;GO:0030574;GO:0004197;GO:0045335;GO:0005615;GO:0043394;GO:0019886;GO:0043236;GO:0097067;GO:0034769;GO:0001968;GO:0016485;GO:0005764;GO:0005770;GO:0005518;GO:0002250	CTSS	ENSSSCG00035058480.1;ENSSSCG00030056404.1;ENSSSCG00045019280.1;ENSSSCG00050060097.1;ENSSSCG00040075881.1;ENSSSCG00070000331.1;ENSSSCG00005011898.1;ENSSSCG00025055601.1;ENSSSCG00015005347.1;ENSSSCG00055024988.1;ENSSSCG00060016610.1;ENSSSCG00065066514.1	A0A4X1SEU0	CTSS	1.1009	0.000389136	1.07976	2.2642e-07	0.78316	0.000301933
A0A4X1SEC4;A0A4X1SEC6	LOC100516957	Uncharacterized protein	LOC100516957	GO:0016021;GO:0007166;GO:0004930;GO:0005509;GO:0005886	LOC100516957	ENSSSCG00070000307.1	A0A4X1SEC6	LOC100516957	0.466066	0.459702	0.269856	0.5105	-0.0223472	0.970348
A0A4X1SEE3	F12	Coagulation factor XII	Coagulation factor XII	GO:0004252;GO:0006508;GO:0005509;GO:0005615	F12	ENSSSCG00005011677.1;ENSSSCG00005011677.1;ENSSSCG00065071403.1;ENSSSCG00065071403.1;ENSSSCG00070000334.1;ENSSSCG00070000334.1	A0A4X1SEE3	A0A4X1SEE3	0.925661	0.101882	-0.397212	0.275684	-0.889361	0.146322
A0A4X1SEG4;A0A4X1SEP2	CHST15	Sulfotransferase;Uncharacterized protein	Uncharacterized protein (?)	GO:0016021;GO:0008146	CHST15	ENSSSCG00050070697.1;ENSSSCG00070000258.1	A0A4X1SEP2	CHST15	0.284908	0.302147	-0.204597	0.397275	-0.428716	0.111403
A0A4X1SEH6	RNPEP	Leuk-A4-hydro_C domain-containing protein	Leuk-A4-hydro_C domain-containing protein				A0A4X1SEH6	RNPEP	-0.0967363	0.767593	0.104967	0.690769	0.496702	0.187434
A0A4X1SEI1	NaN	F5/8 type C domain-containing protein	F5/8 type C domain-containing protein	GO:0005576;GO:0004181;GO:0006508;GO:0008270		ENSSSCG00070000335.1	A0A4X1SEI1	A0A4X1SEI1	0.102438	0.817511	0.126334	0.52605	0.174983	0.686316
A0A4X1SEJ1	CPB2	Peptidase_M14 domain-containing protein	Peptidase_M14 domain-containing protein	GO:0042730;GO:0004181;GO:0006508;GO:0008270	CPB2	ENSSSCG00005030780.1;ENSSSCG00015048283.1;ENSSSCG00025009812.1;ENSSSCG00035073519.1;ENSSSCG00040036693.1;ENSSSCG00045038104.1;ENSSSCG00050055499.1;ENSSSCG00055026318.1;ENSSSCG00060011669.1;ENSSSCG00065046742.1;ENSSSCG00070000378.1	A0A4X1SEJ1	CPB2	-0.177416	0.685067	0.366593	0.160036	0.330161	0.12248
A0A4X1SEK7;A0A4X1SEM4;A0A4X1SET6;A0A4X1SFQ4	PPP2R5D	Serine/threonine-protein phosphatase 2A 56 kDa regulatory subunit	Serine/threonine-protein phosphatase 2A 56 kDa regulatory subunit	GO:0007165;GO:0019888;GO:0000159	PPP2R5D	ENSSSCG00030061143.1;ENSSSCG00040043452.1;ENSSSCG00070000262.1;ENSSSCG00065078996.1;ENSSSCG00050004178.1;ENSSSCG00045033652.1;ENSSSCG00060060729.1;ENSSSCG00035038945.1;ENSSSCG00025042821.1;ENSSSCG00015024593.1;ENSSSCG00055017460.1	A0A4X1SFQ4	PPP2R5D	-0.365849	0.0905895	0.0206316	0.92383	-0.148493	0.659812
A0A4X1SEM8;A0A4X1SEQ5;A0A4X1SER2;A0A4X1SF78	NaN	Uncharacterized protein	A0A4X1SF78 (?)	GO:0004864;GO:0007049;GO:0051301;GO:0005737	GOLPH3L	ENSSSCG00035057376.1;ENSSSCG00065068036.1;ENSSSCG00045018440.1;ENSSSCG00060017827.1;ENSSSCG00015005566.1;ENSSSCG00070000400.1;ENSSSCG00005012585.1;ENSSSCG00055025710.1;ENSSSCG00050061313.1;ENSSSCG00025057648.1;ENSSSCG00030055540.1;ENSSSCG00040068851.1	A0A4X1SF78	ENSA	0.0998168	0.703655	0.0346614	0.835443	0.458502	0.0510625
A0A4X1SEQ2;A0A4X1SFQ0	NaN	Tyrosine-protein kinase	Tyrosine-protein kinase				A0A4X1SFQ0	SYK	0.129445	0.811196	0.0396123	0.89138	0.632471	0.167395
A0A4X1SER7;A0A4X1SES5	NaN	SRA1 domain-containing protein	SRA1 domain-containing protein	GO:0030374;GO:0006357		ENSSSCG00070000390.1	A0A4X1SES5	A0A4X1SER7	0.269956	0.359693	0.0129183	0.954533	-0.445477	0.0415687
A0A4X1SET8;A0A4X1SFA8	LCP1	Uncharacterized protein	LCP1	GO:0005509;GO:0051017;GO:0051015	LCP1	ENSSSCG00040037396.1;ENSSSCG00050055103.1;ENSSSCG00045037906.1;ENSSSCG00035073794.1;ENSSSCG00055026141.1;ENSSSCG00070000417.1;ENSSSCG00065046385.1	A0A4X1SFA8	LCP1	-0.125798	0.520618	-0.23235	0.261571	-0.824023	0.0211255
A0A4X1SEV2;A0A4X1SFF3;A0A4X1SFV8	NaN	Importin N-terminal domain-containing protein	Importin N-terminal domain-containing protein	GO:0031267;GO:0006886;GO:0005737	IPO9	ENSSSCG00055017249.1;ENSSSCG00060045011.1;ENSSSCG00025006502.1;ENSSSCG00070000360.1;ENSSSCG00035046504.1;ENSSSCG00045018321.1;ENSSSCG00065056762.1;ENSSSCG00030058981.1;ENSSSCG00050079032.1;ENSSSCG00040042340.1	A0A4X1SFV8	IPO9	-0.125843	0.654923	-0.262745	0.279703	-0.170922	0.437108
A0A4X1SEW5;A0A4X1SFE5	LMAN2	L-type lectin-like domain-containing protein	L-type lectin-like domain-containing protein	GO:0031072;GO:0016021;GO:0005537;GO:0009986;GO:0005615;GO:0005793;GO:0006890;GO:0005794;GO:0050766;GO:0005887	LMAN2	ENSSSCG00030039011.1;ENSSSCG00045037096.1;ENSSSCG00040055929.1;ENSSSCG00070000448.1;ENSSSCG00015038192.1;ENSSSCG00025067020.1;ENSSSCG00060074901.1;ENSSSCG00065069701.1;ENSSSCG00035027361.1;ENSSSCG00050054672.1;ENSSSCG00055015404.1	A0A4X1SFE5	LMAN2	0.205204	0.299121	0.101835	0.524635	0.0817748	0.771558
A0A4X1SEW9;A0A4X1SF73;A0A4X1SF95	NaN	Alpha-1,4 glucan phosphorylase;Alpha-1,4 glucan phosphorylase;Alpha-1,4 glucan phosphorylase	Alpha-1,4 glucan phosphorylase (?)	GO:0102499;GO:0005980;GO:0070266;GO:0016208;GO:0005977;GO:0009617;GO:0102250;GO:0005536;GO:0042802;GO:0030170;GO:0042593;GO:0002060;GO:0005524;GO:0008184;GO:0032052	PYGL	ENSSSCG00050076029.1;ENSSSCG00015070227.1;ENSSSCG00045012182.1;ENSSSCG00060006014.1;ENSSSCG00070000332.1;ENSSSCG00040054541.1;ENSSSCG00055010367.1;ENSSSCG00025073885.1;ENSSSCG00065044883.1;ENSSSCG00035012987.1	A0A4X1SF95	A0A4X1SEW9	-0.218849	0.698521	-0.000689726	0.998024	0.54292	0.285009
A0A4X1SF01	CHST1	Sulfotransferase	Sulfotransferase	GO:0006012;GO:0045130;GO:0018146;GO:0000139	CHST1	ENSSSCG00015022843.1;ENSSSCG00015022843.1;ENSSSCG00025031061.1;ENSSSCG00025031061.1;ENSSSCG00025031061.1;ENSSSCG00025031061.1;ENSSSCG00030044812.1;ENSSSCG00030044812.1;ENSSSCG00030044812.1;ENSSSCG00040052747.1;ENSSSCG00040052747.1;ENSSSCG00040052747.1;ENSSSCG00050001485.1;ENSSSCG00050001485.1;ENSSSCG00050001485.1;ENSSSCG00050001485.1;ENSSSCG00055023996.1;ENSSSCG00055023996.1;ENSSSCG00060014529.1;…	A0A4X1SF01	CHST1	0.0684794	0.821276	0.184838	0.252349	0.00183119	0.99431
A0A4X1SF26;A0A4X1SFZ5	VPS4A	Vesicle-fusing ATPase	Vesicle-fusing ATPase	GO:0031902;GO:0007049;GO:0016887;GO:0051301;GO:0005524;GO:0015031	VPS4A	ENSSSCG00005015613.1;ENSSSCG00070000459.1	A0A4X1SFZ5	VPS4A	0.871853	0.043826	-0.219929	0.396947	-0.0755841	0.775708
A0A4X1SFC8	CBL	E3 ubiquitin-protein ligase CBL	E3 ubiquitin-protein ligase CBL	GO:0007166;GO:0047690;GO:0005737;GO:0005509;GO:0004842;GO:0001784;GO:0023051	CBL	ENSSSCG00070000313.1	A0A4X1SFC8	CBL	-0.165294	0.531155	0.194417	0.0786348	0.193345	0.578373
A0A4X1SFD7;A0A4X1SFX5;A0A4X1SFZ0	FHL1	Uncharacterized protein	FHL1	GO:0007517;GO:0046872	FHL1	ENSSSCG00060034955.1;ENSSSCG00025024535.1;ENSSSCG00040011289.1;ENSSSCG00050067579.1;ENSSSCG00045022458.1;ENSSSCG00055028477.1;ENSSSCG00065044341.1;ENSSSCG00035002080.1;ENSSSCG00070000408.1;ENSSSCG00030068594.1;ENSSSCG00015076312.1	A0A4X1SFZ0	FHL1	0.281009	0.555686	-0.0404817	0.928537	0.530928	0.377381
A0A4X1SFF6;A0A4X1SG28	NaN	ADAM_spacer1 domain-containing protein	ADAM_spacer1 domain-containing protein	GO:0005576		ENSSSCG00070000521.1	A0A4X1SG28	A0A4X1SFF6	-0.287936	0.146239	-0.398094	0.0244736	-0.379176	0.0840281
A0A4X1SFI2;A0A4X1SFI8;A0A4X1SFZ4;A0A4X1SG16;A0A4X1SG99;A0A4X1SGQ3;A0A4X1SGS7	ARHGEF1	Uncharacterized protein;Uncharacterized protein;Uncharacterized protein;Uncharacterized protein;Uncharacterized protein;Uncharacterized protein;DH domain-containing protein	DH domain-containing protein (?)	GO:0005085;GO:0016020;GO:0005829;GO:0005737;GO:0005886	ARHGEF1	ENSSSCG00040044780.1;ENSSSCG00065004159.1;ENSSSCG00035053025.1;ENSSSCG00050063533.1;ENSSSCG00060077434.1;ENSSSCG00015036203.1;ENSSSCG00070000324.1;ENSSSCG00045037485.1;ENSSSCG00030017908.1;ENSSSCG00025070011.1	A0A4X1SGS7	ARHGEF1	-0.26605	0.142272	0.341989	0.128211	0.0978567	0.612257
A0A4X1SFI5	RALB	Small monomeric GTPase	Small monomeric GTPase	GO:0019003;GO:0007265;GO:0031625;GO:0003925;GO:0009267;GO:0032091;GO:0051117;GO:0045742;GO:0032092;GO:0030496;GO:0071902;GO:2000786;GO:0031623;GO:0005525;GO:0071360;GO:0005886	RALB	ENSSSCG00005001513.1;ENSSSCG00005001513.1;ENSSSCG00005001513.1;ENSSSCG00005001513.1;ENSSSCG00005001513.1;ENSSSCG00005001513.1;ENSSSCG00015026686.1;ENSSSCG00025054480.1;ENSSSCG00030031745.1;ENSSSCG00035042239.1;ENSSSCG00040040290.1;ENSSSCG00045016985.1;ENSSSCG00055007683.1;ENSSSCG00060010300.1;ENSSSCG00065022377.1;ENSSSCG00065022377.1;ENSSSCG00065022377.1;ENSSSCG00065022377.1;ENSSSCG00065022377.1;…	A0A4X1SFI5	RALB	-0.0345655	0.908752	-0.117621	0.337012	0.114024	0.663357
A0A4X1SFI7;A0A4X1SFJ9	CD82	Tetraspanin	Tetraspanin	GO:0016021	CD82	ENSSSCG00045034412.1;ENSSSCG00030043995.1;ENSSSCG00025007877.1;ENSSSCG00070000571.1;ENSSSCG00065075114.1;ENSSSCG00035035661.1	A0A4X1SFJ9	CD82	-0.0565509	0.885933	-0.371768	0.252864	-0.228379	0.373433
A0A4X1SFR1	ECM1	Uncharacterized protein	ECM1	GO:0005576;GO:0007165	ECM1	ENSSSCG00025059208.1;ENSSSCG00030054874.1;ENSSSCG00035056090.1;ENSSSCG00040070272.1;ENSSSCG00045017435.1;ENSSSCG00050076992.1;ENSSSCG00055026337.1;ENSSSCG00060019596.1;ENSSSCG00065069681.1;ENSSSCG00070000629.1	A0A4X1SFR1	ECM1	0.00526635	0.986549	0.535766	0.0235549	0.34399	0.133053
A0A4X1SFR5	NaN	Sphingomyelin phosphodiesterase	Sphingomyelin phosphodiesterase				A0A4X1SFR5	A0A4X1SFR5	-0.252564	0.596927	-0.025272	0.857767	-0.469398	0.0475698
A0A4X1SFT0	ECM1	Uncharacterized protein	ECM1	GO:0008022;GO:0001938;GO:0005615;GO:0062023;GO:0006357;GO:0002828;GO:0007165;GO:0002020;GO:0005134;GO:0001960;GO:0030502;GO:0045766;GO:0010466;GO:0003416;GO:0002063;GO:0043236;GO:0006954;GO:2000404	ECM1	ENSSSCG00025059208.1;ENSSSCG00030054874.1;ENSSSCG00035056090.1;ENSSSCG00040070272.1;ENSSSCG00045017435.1;ENSSSCG00050076992.1;ENSSSCG00060019596.1;ENSSSCG00065069681.1;ENSSSCG00070000629.1	A0A4X1SFT0	ECM1	-0.291903	0.183051	0.0305622	0.785238	0.350481	0.0185866
A0A4X1SFU9;P04088	INHBB	Activin beta-B chain;Inhibin beta B chain	Inhibin beta B chain (?)	GO:0046676;GO:0009611;GO:0009267;GO:0045444;GO:0046882;GO:0005179;GO:0042803;GO:0060279;GO:0032924;GO:0008083;GO:0032686;GO:0005576;GO:0032869;GO:0046881;GO:0048471	INHBB	ENSSSCG00070000433.1	P04088	INHBB	-0.691672	0.182823	0.178733	0.605807	-0.161566	0.485904
A0A4X1SFV1	LOC396685	SERPIN domain-containing protein	SERPIN domain-containing protein	GO:0004867;GO:0005615	LOC396685	ENSSSCG00070000680.1	A0A4X1SFV1	LOC396685	-0.0376156	0.915237	-0.358715	0.0163008	-0.366711	0.163187
A0A4X1SFX1;A0A4X1SFX2;A0A4X1SGH2;A0A4X1SGH6	NaN	FGE-sulfatase domain-containing protein	FGE-sulfatase domain-containing protein	GO:0005788	SUMF1	ENSSSCG00070000649.1;ENSSSCG00030034481.1	A0A4X1SGH6	A0A4X1SFX1	-0.0112425	0.97373	0.018367	0.933896	0.018748	0.954376
A0A4X1SFX4;A0A4X1SFY4;A0A4X1SFY9;A0A4X1SFZ9;A0A4X1SGE4;A0A4X1SGE9;A0A4X1SGT4	NaN	MARVEL domain-containing protein;MARVEL domain-containing protein;MARVEL domain-containing protein;MARVEL domain-containing protein;Uncharacterized protein;Uncharacterized protein;MARVEL domain-containing protein	MARVEL domain-containing protein (?)	GO:0016021;GO:0045662	CMTM5	ENSSSCG00040024612.1;ENSSSCG00060061359.1;ENSSSCG00030066214.1;ENSSSCG00055011558.1;ENSSSCG00065024817.1;ENSSSCG00050048127.1;ENSSSCG00005028131.1;ENSSSCG00015015898.1;ENSSSCG00035045525.1;ENSSSCG00070000626.1;ENSSSCG00045001429.1;ENSSSCG00025068169.1	A0A4X1SGT4	CMTM5	-0.456715	0.608965	-0.622007	0.302105	0.651735	0.445179
A0A4X1SG15;A0A4X1SH92	NaN	SERPIN domain-containing protein	SERPIN domain-containing protein	GO:0004867;GO:0005615		ENSSSCG00070000728.1	A0A4X1SH92	A0A4X1SG15	0.21276	0.613886	-0.230648	0.23766	-0.109567	0.640104
A0A4X1SG20	NaN	SERPIN domain-containing protein	SERPIN domain-containing protein	GO:0004867;GO:0005615		ENSSSCG00070000669.1	A0A4X1SG20	A0A4X1SG20	0.213833	0.585519	-0.35721	0.0827347	-0.201806	0.461738
A0A4X1SG33	CD14	Monocyte differentiation antigen CD14	Monocyte differentiation antigen CD14	GO:0005794;GO:0005576;GO:0045121;GO:0045087;GO:0006954;GO:0005886	CD14	ENSSSCG00070000587.1	A0A4X1SG33	CD14	0.532354	0.158775	0.01722	0.871543	-0.633741	0.112174
A0A4X1SG78	LUM	Lumican	Lumican	GO:0007601;GO:0005583;GO:0045944;GO:0032914;GO:0005518;GO:0005576;GO:0030199	LUM	ENSSSCG00005018295.1;ENSSSCG00005018295.1;ENSSSCG00015065886.1;ENSSSCG00030058998.1;ENSSSCG00040008308.1;ENSSSCG00045007942.1;ENSSSCG00050064705.1;ENSSSCG00060058274.1;ENSSSCG00070000706.1;ENSSSCG00070000706.1;ENSSSCG00070000706.1	A0A4X1SG78	LUM	0.509654	0.14377	-0.0777942	0.630746	-0.480331	0.0695218
A0A4X1SG88	TMEFF2	Uncharacterized protein	TMEFF2	GO:0016021;GO:0030336;GO:0044319;GO:0051497;GO:0045720	TMEFF2	ENSSSCG00050061021.1;ENSSSCG00070000713.1	A0A4X1SG88	TMEFF2	-0.183723	0.387666	0.165939	0.230353	0.222877	0.252942
A0A4X1SGA2	CAVIN2	Uncharacterized protein	CAVIN2	GO:0001786;GO:0005829;GO:0005654;GO:0097320;GO:0005901	CAVIN2	ENSSSCG00015053363.1;ENSSSCG00025063952.1;ENSSSCG00030068129.1;ENSSSCG00040026846.1;ENSSSCG00045017962.1;ENSSSCG00070000739.1	A0A4X1SGA2	CAVIN2	0.741278	0.171257	-0.121329	0.768837	0.501157	0.32056
A0A4X1SGB0	LOC100156325	SERPIN domain-containing protein	SERPIN domain-containing protein	GO:0004867;GO:0005615	LOC100156325	ENSSSCG00070000620.1	A0A4X1SGB0	LOC100156325	-0.0343901	0.924868	-0.380781	0.022128	-0.401611	0.130512
A0A4X1SGC6	SERPINA5	SERPIN domain-containing protein	SERPIN domain-containing protein	GO:0031210;GO:0001972;GO:0097182;GO:0031094;GO:0036030;GO:0036026;GO:0004867;GO:0032190;GO:0036024;GO:0036029;GO:0097183;GO:0070062;GO:0031091;GO:0097181;GO:0007283;GO:0036025;GO:0036027;GO:0002080;GO:0002020;GO:0036028;GO:0009897	SERPINA5	ENSSSCG00005044054.1;ENSSSCG00005044054.1;ENSSSCG00005044054.1;ENSSSCG00005044054.1;ENSSSCG00025016559.1;ENSSSCG00030074454.1;ENSSSCG00035027134.1;ENSSSCG00040056850.1;ENSSSCG00045024846.1;ENSSSCG00050056044.1;ENSSSCG00060007932.1;ENSSSCG00065048130.1;ENSSSCG00070000793.1;ENSSSCG00070000793.1	A0A4X1SGC6	SERPINA5	0.485735	0.0559178	0.493062	0.00459171	-0.0913771	0.537005
A0A4X1SGC8	LOC100156325	SERPIN domain-containing protein	SERPIN domain-containing protein	GO:0004867;GO:0005615	LOC100156325	ENSSSCG00070000620.1	A0A4X1SGC8	LOC100156325	-0.1595	0.625102	-0.467966	0.0116611	-0.454572	0.220889
A0A4X1SGD5	HPX	Hemopexin	Hemopexin				A0A4X1SGD5	HPX	-2.11189	0.187888	-1.81487	0.0694717	-1.95454	0.102814
A0A4X1SGG1;Q52N47	;ITM2B	Integral membrane protein 2;Integral membrane protein 2B	Integral membrane protein 2B (?)	GO:0016021;GO:0030660;GO:0005615;GO:0042985;GO:0000139;GO:0031301;GO:0005886;GO:0010008	ITM2B	ENSSSCG00030011967.1;ENSSSCG00070000832.1;ENSSSCG00035058928.1;ENSSSCG00045004963.1;ENSSSCG00055012355.1;ENSSSCG00050013163.1;ENSSSCG00025016149.1	Q52N47	ITM2B	0.111706	0.535227	0.122551	0.32448	-0.277305	0.103138
A0A4X1SGG3	NaN	SERPIN domain-containing protein	SERPIN domain-containing protein	GO:0004867;GO:0005615		ENSSSCG00070000728.1	A0A4X1SGG3	A0A4X1SGG3	-0.0424795	0.904279	-0.182797	0.582054	-0.570734	0.108757
A0A4X1SGH3;A0A4X1SHM4	NaN	Uncharacterized protein	A0A4X1SHM4 (?)	GO:0046872	TRIM25	ENSSSCG00045022955.1;ENSSSCG00015036867.1;ENSSSCG00065018302.1;ENSSSCG00030020047.1;ENSSSCG00070000814.1;ENSSSCG00055016648.1	A0A4X1SHM4	TRIM25	-0.139021	0.674377	1.01736	0.0221772	-0.0135893	0.969187
A0A4X1SGH7	NaN	Uncharacterized protein	A0A4X1SGH7	GO:0005540;GO:0007155	TNFAIP6	ENSSSCG00005034153.1;ENSSSCG00015019669.1;ENSSSCG00025036147.1;ENSSSCG00035034568.1;ENSSSCG00045000959.1;ENSSSCG00065067639.1;ENSSSCG00070000770.1	A0A4X1SGH7	A0A4X1SGH7	-0.0155853	0.959142	0.576446	0.0209817	0.135933	0.622021
A0A4X1SGI0	WDR1	WD_REPEATS_REGION domain-containing protein	WD_REPEATS_REGION domain-containing protein	GO:0043297;GO:0042247;GO:1990266;GO:0060307;GO:0045199;GO:0045214;GO:0030865;GO:0002446;GO:0030220;GO:0008360;GO:0005911;GO:0030043;GO:0005886;GO:0030836	WDR1	ENSSSCG00025050277.1;ENSSSCG00030022126.1;ENSSSCG00035007655.1;ENSSSCG00035007655.1;ENSSSCG00040057943.1;ENSSSCG00040057943.1;ENSSSCG00045038514.1;ENSSSCG00045038514.1;ENSSSCG00055001290.1;ENSSSCG00060021501.1;ENSSSCG00060021501.1;ENSSSCG00065004782.1;ENSSSCG00065004782.1;ENSSSCG00070000847.1	A0A4X1SGI0	WDR1	-0.275211	0.457939	0.0427576	0.860453	0.540511	0.17321
A0A4X1SGJ1;Q9XSD9	;DCN	Decorin	Decorin	GO:0010508;GO:0005615;GO:0030021;GO:0005518;GO:0005576	DCN;	ENSSSCG00065024537.1;ENSSSCG00030059171.1;ENSSSCG00060057794.1;ENSSSCG00050065404.1;ENSSSCG00045007740.1;ENSSSCG00070000800.1;ENSSSCG00035000875.1;ENSSSCG00005018518.1;ENSSSCG00025017420.1;ENSSSCG00055000587.1;ENSSSCG00040008734.1	Q9XSD9	DCN	0.0106406	0.979024	-0.346873	0.421199	-0.0260965	0.966211
A0A4X1SGN0	NaN	SERPIN domain-containing protein	SERPIN domain-containing protein	GO:0004867;GO:0005615		ENSSSCG00070000879.1	A0A4X1SGN0	A0A4X1SGN0	0.167801	0.594895	-0.0942287	0.652888	-0.712354	0.0441556
A0A4X1SGN5	NaN	Uncharacterized protein	A0A4X1SGN5		RARRES1	ENSSSCG00025031264.1;ENSSSCG00070000738.1	A0A4X1SGN5	A0A4X1SGN5	-0.180134	0.473544	0.043651	0.701617	-0.0112474	0.923408
A0A4X1SGR7	NaN	Uncharacterized protein	A0A4X1SGR7	GO:0015012;GO:0005789;GO:0016021;GO:0006486;GO:0006024;GO:0015020		ENSSSCG00070000736.1	A0A4X1SGR7	A0A4X1SGR7	-0.0316853	0.885665	0.100196	0.575071	0.483063	0.025716
A0A4X1SGS0	MANF	Uncharacterized protein	MANF	GO:0005576;GO:0008083	MANF	ENSSSCG00015062859.1;ENSSSCG00025049989.1;ENSSSCG00030034810.1;ENSSSCG00035079705.1;ENSSSCG00040053762.1;ENSSSCG00045005652.1;ENSSSCG00050006698.1;ENSSSCG00055001231.1;ENSSSCG00060035327.1;ENSSSCG00065050109.1;ENSSSCG00070000752.1	A0A4X1SGS0	MANF	0.446198	0.334863	-0.0396002	0.873026	0.484641	0.163476
A0A4X1SGS5;A0A4X1SGU3;A0A4X1ST02;A0A4X1ST06;A0A4X1SUB1;A0A4X1SUD7;A0A4X1W1P6;A0A4X1W3F5	CALM2;CALM2;CALM1;CALM1;CALM1;CALM1;CALM1;CALM1	Uncharacterized protein;Uncharacterized protein;Uncharacterized protein;Uncharacterized protein;Uncharacterized protein;Calmodulin;Uncharacterized protein;Calmodulin	Calmodulin (?)	GO:0019855;GO:0005509;GO:0019901;GO:0072542;GO:0000922;GO:0008076;GO:0030017;GO:0002027;GO:0031982;GO:1902494;GO:0005876;GO:0000086;GO:0032465;GO:0031432;GO:0010856;GO:0043388;GO:0019722;GO:0060316;GO:0044325;GO:0005813;GO:0051343;GO:0010880;GO:0005513;GO:0097225;GO:1905913;GO:0097718;GO:0008179;GO:0043209;GO:0031997;GO:0032516;GO:0048306;GO:0055117;GO:0050848;GO:0060315;GO:0034704	CALM1	ENSSSCG00005008861.1;ENSSSCG00045002710.1;ENSSSCG00065039428.1;ENSSSCG00045033376.1;ENSSSCG00070028203.1;ENSSSCG00030073958.1;ENSSSCG00050008116.1;ENSSSCG00040071113.1;ENSSSCG00055007155.1;ENSSSCG00060031148.1;ENSSSCG00065041106.1;ENSSSCG00015013226.1;ENSSSCG00045036883.1;ENSSSCG00055022867.1;ENSSSCG00065004825.1;ENSSSCG00060011671.1;ENSSSCG00060037931.1;ENSSSCG00030003577.1;ENSSSCG00040012840.1;…	A0A4X1W3F5	CALM2	0.38063	0.278569	-0.0520264	0.80224	0.205472	0.556688
A0A4X1SGU4;A0A4X1SGY1;A0A4X1SI63	PRXL2A	Peroxiredoxin-like 2 activated in M-CSF stimulated monocytes	Peroxiredoxin-like 2 activated in M-CSF stimulated monocytes	GO:0016209;GO:0016021;GO:0045670;GO:0005737	PRXL2A	ENSSSCG00030042933.1;ENSSSCG00005032724.1;ENSSSCG00040032645.1;ENSSSCG00055007566.1;ENSSSCG00035030234.1;ENSSSCG00025052832.1;ENSSSCG00070000872.1;ENSSSCG00015057779.1;ENSSSCG00060064004.1;ENSSSCG00045016582.1;ENSSSCG00065073497.1	A0A4X1SI63	PRXL2A	-0.291611	0.464521	-0.302542	0.0922656	-0.0293467	0.925318
A0A4X1SGU6	LOC100156325	SERPIN domain-containing protein	SERPIN domain-containing protein	GO:0004867;GO:0005615	LOC100156325	ENSSSCG00070000620.1	A0A4X1SGU6	LOC100156325	0.0904328	0.841731	-0.24979	0.187731	-0.450607	0.153422
A0A4X1SGU7;A0A4X1SH99	TSPAN14	Tetraspanin	Tetraspanin	GO:0016021	TSPAN14	ENSSSCG00060063277.1;ENSSSCG00005032936.1;ENSSSCG00070000701.1	A0A4X1SH99	TSPAN14	0.0132697	0.973141	-0.0545239	0.844777	0.503807	0.103371
A0A4X1SGV6	NaN	Histone H2A	Histone H2A	GO:0001741;GO:0001673;GO:0005813;GO:0000794;GO:0000724;GO:0007283;GO:0003684;GO:0019899;GO:0046982;GO:0030527;GO:0035861;GO:0000077;GO:0005657;GO:0000781;GO:0016607;GO:0000786;GO:0042393	H2AFX	ENSSSCG00015022025.1;ENSSSCG00030055026.1;ENSSSCG00040069516.1;ENSSSCG00050038105.1;ENSSSCG00065078308.1;ENSSSCG00070000656.1	A0A4X1SGV6	A0A4X1SGV6	-1.46675	0.0640887	0.0501087	0.939361	1.05784	0.0739745
A0A4X1SGV8;A0A4X1SH48	NaN	Histidine--tRNA ligase, cytoplasmic;Histidine--tRNA ligase	Histidine--tRNA ligase (?)	GO:0004821;GO:0005737;GO:0006427;GO:0006418;GO:0005524		ENSSSCG00070000844.1	A0A4X1SH48	A0A4X1SGV8	0.720069	0.0156109	-0.215456	0.138253	-0.374654	0.114928
A0A4X1SGX2	NaN	SH3 domain-containing protein	SH3 domain-containing protein	GO:0110165;GO:0030041		ENSSSCG00070000831.1	A0A4X1SGX2	A0A4X1SGX2	-0.036379	0.842388	0.292711	0.209729	-0.152337	0.600192
A0A4X1SGX4;Q9GK37	SERPINA6;Serpina6	SERPIN domain-containing protein;Corticosteroid-binding globulin	Corticosteroid-binding globulin (?)	GO:0004867;GO:0005615	SERPINA6	ENSSSCG00070000944.1	Q9GK37	SERPINA6	0.0465917	0.943562	-0.23495	0.270005	-0.521844	0.0826552
A0A4X1SGZ5	ILK	59 kDa serine/threonine-protein kinase	59 kDa serine/threonine-protein kinase	GO:0005925;GO:0030027;GO:0030017;GO:0006468;GO:0005524;GO:0004672	ILK	ENSSSCG00015078966.1;ENSSSCG00015078966.1;ENSSSCG00015078966.1;ENSSSCG00025074088.1;ENSSSCG00030002121.1;ENSSSCG00035053339.1;ENSSSCG00040029860.1;ENSSSCG00045022717.1;ENSSSCG00050066303.1;ENSSSCG00055018304.1;ENSSSCG00055018304.1;ENSSSCG00060034533.1;ENSSSCG00065077664.1;ENSSSCG00070000967.1	A0A4X1SGZ5	ILK	0.433442	0.297174	-0.00605687	0.982739	0.479564	0.337309
A0A4X1SGZ8;A0A4X1SHY2	MCFD2	Uncharacterized protein	MCFD2	GO:0005509	MCFD2	ENSSSCG00035054753.1;ENSSSCG00070000906.1;ENSSSCG00065035912.1;ENSSSCG00050051023.1;ENSSSCG00060032295.1;ENSSSCG00030004062.1;ENSSSCG00015023039.1;ENSSSCG00045033014.1	A0A4X1SHY2	MCFD2	0.278371	0.351419	0.0700391	0.679113	0.165135	0.380819
A0A4X1SH91;P79293	MYH7	Myosin-7	Myosin-7				P79293	MYH7	1.33858	0.00648414	0.800549	0.0460391	1.09646	0.0031714
A0A4X1SHA2;A0A4X1SHD1;A0A4X1SHF6;A0A4X1SHF8;A0A4X1SIM0	HMBS	Hydroxymethylbilane synthase	Hydroxymethylbilane synthase	GO:0006782;GO:0004418;GO:0018160;GO:0006779	HMBS	ENSSSCG00030055548.1;ENSSSCG00060020299.1;ENSSSCG00025016022.1;ENSSSCG00055028246.1;ENSSSCG00035018644.1;ENSSSCG00065077985.1;ENSSSCG00070000853.1;ENSSSCG00045035875.1;ENSSSCG00050040380.1;ENSSSCG00005010400.1;ENSSSCG00015022333.1	A0A4X1SIM0	HMBS	0.461739	0.378583	-0.159572	0.496753	-0.0762768	0.813089
A0A4X1SHD2	F9	Christmas factor	Christmas factor	GO:0005615;GO:0031638;GO:0007596;GO:0004252;GO:0005509	F9	ENSSSCG00025052156.1;ENSSSCG00030029612.1;ENSSSCG00035046365.1;ENSSSCG00045006985.1;ENSSSCG00055019853.1;ENSSSCG00065018076.1;ENSSSCG00070001027.1	A0A4X1SHD2	F9	-0.347961	0.443955	0.0427223	0.769064	-0.227636	0.548905
A0A4X1SHE8	NaN	Uncharacterized protein	A0A4X1SHE8			ENSSSCG00070001075.1	A0A4X1SHE8	A0A4X1SHE8	0.351832	0.243347	0.191381	0.267204	-0.400139	0.189358
A0A4X1SHF3;A0A4X1SHI6;A0A4X1SIK1;A0A4X1SIQ1	TNNI1	Uncharacterized protein	TNNI1	GO:0005861	TNNI1	ENSSSCG00055020755.1;ENSSSCG00065059526.1;ENSSSCG00070001014.1;ENSSSCG00050079020.1;ENSSSCG00030014277.1;ENSSSCG00035062642.1;ENSSSCG00040054824.1;ENSSSCG00025005832.1;ENSSSCG00015071741.1;ENSSSCG00045020528.1;ENSSSCG00060042303.1	A0A4X1SIQ1	TNNI1	0.433243	0.493322	2.033	0.00026026	1.01789	0.00487778
A0A4X1SHG9	BMP6	TGF_BETA_2 domain-containing protein	TGF_BETA_2 domain-containing protein	GO:0005576;GO:0008083	BMP6	ENSSSCG00070001100.1	A0A4X1SHG9	BMP6	0.411564	0.312887	-0.266938	0.413843	0.05138	0.903816
A0A4X1SHI1;A0A4X1SHY8	TPP1	Tripeptidyl aminopeptidase	Tripeptidyl aminopeptidase				A0A4X1SHY8	TPP1	0.175383	0.486628	0.187532	0.0792862	-0.0325173	0.797552
A0A4X1SHN8;A0A4X1SHQ2	SLC9A3R1	Na(+)/H(+) exchange regulatory cofactor NHE-RF	Na(+)/H(+) exchange regulatory cofactor NHE-RF	GO:0032416;GO:0051898;GO:0012505;GO:0010764;GO:0045859;GO:0043621;GO:1903402;GO:0042802;GO:0007009;GO:0030643;GO:0005902;GO:0048471;GO:0008013;GO:0045930;GO:0090090;GO:0060090;GO:0007191;GO:0008361;GO:0030036;GO:0032426;GO:0014067;GO:0070851;GO:0010761;GO:0097291;GO:0017081;GO:0030175;GO:0045198;GO:0051683;GO:0008285;GO:0003096;GO:0090660;GO:0030165;GO:0031799;GO:0032782;GO:0019902;GO:0034635;GO:…	SLC9A3R1	ENSSSCG00045038227.1;ENSSSCG00055023175.1;ENSSSCG00025024442.1;ENSSSCG00070001134.1;ENSSSCG00065067482.1	A0A4X1SHQ2	SLC9A3R1	0.0535699	0.882741	0.025139	0.899657	0.389601	0.183138
A0A4X1SHQ9	NaN	Carboxypeptidase	Carboxypeptidase	GO:0006508;GO:0004185		ENSSSCG00070000960.1	A0A4X1SHQ9	A0A4X1SHQ9	0.127616	0.492878	0.338096	0.0312271	0.185197	0.192375
A0A4X1SHT1;A0A4X1SHU0;A0A4X1SJ22;A0A4X1SJ27	NQO1	Flavodoxin_2 domain-containing protein	Flavodoxin_2 domain-containing protein	GO:0042177;GO:0005829;GO:0050136;GO:0042802;GO:0006743;GO:0043086;GO:0045454;GO:0042373;GO:0019430;GO:0042360	NQO1	ENSSSCG00025053223.1;ENSSSCG00065037497.1;ENSSSCG00035055063.1;ENSSSCG00040014940.1;ENSSSCG00045026050.1;ENSSSCG00050010701.1;ENSSSCG00060010923.1;ENSSSCG00055003948.1;ENSSSCG00005016832.1;ENSSSCG00070001147.1	A0A4X1SJ27	NQO1	0.8207	0.030148	-0.372178	0.301524	-0.223819	0.583934
A0A4X1SHT6	ARHGAP10	Uncharacterized protein	ARHGAP10	GO:0007010;GO:0005829;GO:0005096;GO:0043066;GO:0007165	ARHGAP10	ENSSSCG00070001088.1	A0A4X1SHT6	ARHGAP10	0.401351	0.387815	-0.122742	0.691175	0.432133	0.324124
A0A4X1SHV0	NaN	Uncharacterized protein	A0A4X1SHV0	GO:0016021	ISG12(A)	ENSSSCG00005011866.1;ENSSSCG00025017556.1;ENSSSCG00030074326.1;ENSSSCG00035030103.1;ENSSSCG00040059067.1;ENSSSCG00045023099.1;ENSSSCG00050054032.1;ENSSSCG00055003656.1;ENSSSCG00060053924.1;ENSSSCG00065050609.1;ENSSSCG00070001115.1	A0A4X1SHV0	A0A4X1SHV0	-0.200024	0.65452	-0.686835	0.0384695	-0.633531	0.0371436
A0A4X1SHV5;A0A4X1SIB3;A0A4X1SID8;A0A4X1SJ17	TPST2	Protein-tyrosine sulfotransferase	Protein-tyrosine sulfotransferase	GO:0008476;GO:0006478;GO:0000139	TPST2	ENSSSCG00030036425.1;ENSSSCG00050006410.1;ENSSSCG00055022504.1;ENSSSCG00060055866.1;ENSSSCG00015020653.1;ENSSSCG00040016306.1;ENSSSCG00070001042.1;ENSSSCG00025044227.1;ENSSSCG00035033993.1	A0A4X1SJ17	TPST2	0.173149	0.581939	0.085462	0.685272	0.151149	0.40254
A0A4X1SHW3	NaN	Uncharacterized protein	A0A4X1SHW3			ENSSSCG00070000905.1	A0A4X1SHW3	A0A4X1SHW3	-0.785233	0.276849	-0.685155	0.253441	0.334096	0.663307
A0A4X1SHW4;A0A4X1SIB8;A0A4X1SIC3	NaN	VWFA domain-containing protein	VWFA domain-containing protein	GO:0016021;GO:0046872;GO:0038023		ENSSSCG00070001128.1	A0A4X1SIC3	A0A4X1SHW4	0.0139928	0.960475	-0.105882	0.570116	-0.458894	0.124882
A0A4X1SHX2;P50447	SERPINA1	Alpha-1-antitrypsin	Alpha-1-antitrypsin	GO:0004867;GO:0010951;GO:0005615	SERPINA1	ENSSSCG00060055296.1;ENSSSCG00055003811.1;ENSSSCG00015064023.1;ENSSSCG00040057746.1;ENSSSCG00070000898.1	P50447	SERPINA1	-0.0145416	0.972311	-0.035903	0.807543	-0.442299	0.17423
A0A4X1SHZ2	CSRP1	Uncharacterized protein	CSRP1	GO:0046872	CSRP1	ENSSSCG00005036388.1;ENSSSCG00005036388.1;ENSSSCG00015073228.1;ENSSSCG00070000920.1	A0A4X1SHZ2	A0A4X1SHZ2	-0.0493662	0.925692	0.381936	0.0235506	0.726383	0.0913406
A0A4X1SI46;A0A4X1SIK8;A0A4X1SIQ5	HK3	Hexokinase	Hexokinase	GO:0001678;GO:0004396;GO:0005741;GO:0005829;GO:0005536;GO:0019318;GO:0005524;GO:0006096	HK3	ENSSSCG00045035816.1;ENSSSCG00060076886.1;ENSSSCG00055016643.1;ENSSSCG00070000955.1	A0A4X1SIQ5	HK3	0.469351	0.123196	-0.100368	0.575499	-0.303248	0.267726
A0A4X1SI49;A0A4X1SIC6	PLAC9	Uncharacterized protein	PLAC9		PLAC9	ENSSSCG00050050880.1;ENSSSCG00030020574.1;ENSSSCG00015072478.1;ENSSSCG00045018371.1;ENSSSCG00065067450.1;ENSSSCG00060043080.1;ENSSSCG00040058770.1;ENSSSCG00025064169.1;ENSSSCG00070001284.1	A0A4X1SIC6	PLAC9	0.0904199	0.877197	0.115853	0.758104	0.0957346	0.753349
A0A4X1SI53	HTRA1	Uncharacterized protein	HTRA1	GO:0005576;GO:0004252;GO:0006508	HTRA1	ENSSSCG00070000953.1	A0A4X1SI53	HTRA1	-0.0982948	0.587808	-0.220211	0.0715786	-0.187398	0.0766278
A0A4X1SI57	FADD	FAS-associated death domain protein	FAS-associated death domain protein	GO:2000454;GO:0042802;GO:0032757;GO:0036462;GO:0043029;GO:0035877;GO:0097342;GO:0045087;GO:0051607;GO:0033077;GO:0060546;GO:2001238;GO:0032760;GO:0097202;GO:0032813;GO:0097192;GO:0070236;GO:0045944;GO:0031265;GO:0097049;GO:0071550;GO:0048535;GO:0042104;GO:0001916;GO:0032729;GO:0097527;GO:0060340;GO:0048538;GO:0043123;GO:0071260;GO:0048536;GO:0089720;GO:0045651	FADD	ENSSSCG00030062323.1;ENSSSCG00040062141.1;ENSSSCG00045004124.1;ENSSSCG00050033644.1;ENSSSCG00055008644.1;ENSSSCG00060046296.1;ENSSSCG00065031566.1;ENSSSCG00070001233.1	A0A4X1SI57	FADD	0.00935125	0.972618	-0.270142	0.103615	0.192306	0.446485
A0A4X1SI58;Q007T5	ARF6	ADP-ribosylation factor 6	ADP-ribosylation factor 6	GO:0005525;GO:0003924	ARF6	ENSSSCG00050071942.1;ENSSSCG00055010938.1;ENSSSCG00065060772.1;ENSSSCG00070000951.1	Q007T5	ARF6	0.0999491	0.834479	0.167817	0.570125	0.308185	0.366266
A0A4X1SI69;A0A4X1SIC0;A0A4X1SIS6;A0A4X1SIV0	LOC100511343	Glycoprotein IIIb	Glycoprotein IIIb	GO:0007155;GO:0016021;GO:0007166;GO:0006955;GO:0016324;GO:0005794;GO:0006869;GO:0045121	LOC100511343	ENSSSCG00015059557.1;ENSSSCG00070000954.1	A0A4X1SIV0	LOC100511343	0.53015	0.28955	-0.156604	0.531028	0.454117	0.308451
A0A4X1SI80	NaN	Uncharacterized protein	A0A4X1SI80			ENSSSCG00070001319.1	A0A4X1SI80	A0A4X1SI80	0.531596	0.100875	0.320816	0.406778	-0.312414	0.475658
A0A4X1SI91;A0A4X1SIA2;A0A4X1SIF9;A0A4X1SJH7	API5	Uncharacterized protein	API5	GO:0005681;GO:0044346;GO:2000270;GO:0017134;GO:0016607	API5	ENSSSCG00055014506.1;ENSSSCG00065018148.1;ENSSSCG00060076267.1;ENSSSCG00005037198.1;ENSSSCG00025006674.1;ENSSSCG00035031460.1;ENSSSCG00030040910.1;ENSSSCG00050064174.1;ENSSSCG00015020160.1;ENSSSCG00040034346.1;ENSSSCG00045036112.1;ENSSSCG00070001303.1	A0A4X1SJH7	API5	0.11534	0.690358	0.20559	0.233608	-0.0514846	0.822725
A0A4X1SIA6;A0A4X1SIL7;A0A4X1VMU8;A0A4X1VQ11	;;LOC100624590;LOC100624590	RNA helicase	RNA helicase	GO:0003676;GO:0005524;GO:0016787;GO:0003724	LOC100624590	ENSSSCG00070025530.1;ENSSSCG00005009427.1;ENSSSCG00065024357.1;ENSSSCG00070001324.1;ENSSSCG00055000630.1;ENSSSCG00050040809.1	A0A4X1VQ11	DDX3Y	0.0222158	0.911679	0.131105	0.442088	0.234616	0.395633
A0A4X1SIH1;A0A4X1SJ46	ANXA11	Annexin	Annexin	GO:0005544;GO:0005509	ANXA11	ENSSSCG00005003648.1;ENSSSCG00035062525.1;ENSSSCG00040058463.1;ENSSSCG00015072853.1;ENSSSCG00060042827.1;ENSSSCG00065062783.1;ENSSSCG00030020498.1;ENSSSCG00050051169.1;ENSSSCG00055004302.1;ENSSSCG00070001328.1;ENSSSCG00025063349.1;ENSSSCG00045018088.1	A0A4X1SJ46	ANXA11	0.595742	0.205087	0.126202	0.679319	0.534824	0.0865906
A0A4X1SIH4;A0A4X1SJB2;A0A4X1VJJ6;A0A4X1VJL1	;;HIST1H2BD;LOC110261669	Histone H2B	Histone H2B	GO:0005829;GO:0046982;GO:0005654;GO:0030527;GO:0003677;GO:0005634;GO:0000786	LOC110261669	ENSSSCG00060012733.1;ENSSSCG00050047909.1;ENSSSCG00015060775.1;ENSSSCG00050046933.1;ENSSSCG00005042344.1;ENSSSCG00040048331.1;ENSSSCG00070024955.1;ENSSSCG00015060417.1;ENSSSCG00055026237.1;ENSSSCG00050047509.1;ENSSSCG00005035110.1;ENSSSCG00050047370.1;ENSSSCG00070024959.1;ENSSSCG00015055395.1;ENSSSCG00025020158.1;ENSSSCG00025038538.1;ENSSSCG00055026062.1;ENSSSCG00070001373.1;ENSSSCG00065066812.1;…	A0A4X1VJL1	H2BC5	-1.05177	0.210215	-0.0951309	0.852855	0.505439	0.30397
A0A4X1SIJ4	NaN	Olfactomedin-like domain-containing protein	Olfactomedin-like domain-containing protein		OLFML1	ENSSSCG00055020908.1;ENSSSCG00070001350.1	A0A4X1SIJ4	A0A4X1SIJ4	0.0476753	0.849201	0.124167	0.454519	0.414248	0.0782664
A0A4X1SIP4;A0A4X1SJT1;A0A4X1SK51;A0A4X1SK79	TNNT2	Uncharacterized protein	TNNT2	GO:0005861;GO:0006937	TNNT2	ENSSSCG00035061097.1;ENSSSCG00050079017.1;ENSSSCG00055021718.1;ENSSSCG00040052855.1;ENSSSCG00045021325.1;ENSSSCG00070001276.1;ENSSSCG00030013870.1;ENSSSCG00065062134.1;ENSSSCG00025005612.1	A0A4X1SK79	TNNT2	1.24933	0.0770613	-0.0839306	0.826337	0.363494	0.583862
A0A4X1SIQ7;A0A4X1SIV5	PGC	Gastricsin	Gastricsin	GO:0004190;GO:0002803;GO:0006508;GO:0005615	PGC	ENSSSCG00070001438.1;ENSSSCG00045010491.1;ENSSSCG00055014492.1;ENSSSCG00005038031.1;ENSSSCG00015044296.1;ENSSSCG00025051594.1;ENSSSCG00065049468.1;ENSSSCG00050004448.1;ENSSSCG00035027589.1;ENSSSCG00060050810.1;ENSSSCG00030063985.1;ENSSSCG00040064929.1	A0A4X1SIV5	PGC	-0.444775	0.0491625	-0.276728	0.253544	-0.338364	0.068021
A0A4X1SIW9	PSMD7	MPN domain-containing protein	MPN domain-containing protein	GO:0042803;GO:0008237;GO:0005838;GO:0005654	PSMD7	ENSSSCG00015014849.1;ENSSSCG00025055669.1;ENSSSCG00030063468.1;ENSSSCG00035053099.1;ENSSSCG00040014308.1;ENSSSCG00045023991.1;ENSSSCG00050011817.1;ENSSSCG00055003764.1;ENSSSCG00060008252.1;ENSSSCG00065020405.1;ENSSSCG00070001513.1	A0A4X1SIW9	PSMD7	0.658256	0.0245633	-0.65692	0.0129968	-0.32276	0.286502
A0A4X1SJ54;A0A4X1UDX4	LOC102162202;LOC100515302	Histone H2B	Histone H2B	GO:0046982;GO:0030527;GO:0003677;GO:0005634;GO:0000786	LOC102162202	ENSSSCG00015003501.1;ENSSSCG00015001997.1;ENSSSCG00040007208.1;ENSSSCG00070001330.1;ENSSSCG00030041230.1;ENSSSCG00055029321.1;ENSSSCG00035046671.1;ENSSSCG00030051757.1;ENSSSCG00005039708.1;ENSSSCG00005017692.1;ENSSSCG00065073689.1;ENSSSCG00060023885.1;ENSSSCG00055028351.1;ENSSSCG00060025094.1;ENSSSCG00015033985.1;ENSSSCG00070017141.1;ENSSSCG00040027737.1;ENSSSCG00025067093.1;ENSSSCG00035049723.1;…	A0A4X1UDX4	H2BC21	-0.666101	0.0315084	0.160856	0.725562	0.361712	0.385139
A0A4X1SJI0;A0A4X1SJK6;Q8WNV7	DHRS4	Dehydrogenase/reductase SDR family member 4	Dehydrogenase/reductase SDR family member 4				Q8WNV7	DHRS4	-0.448821	0.548235	-0.685326	0.137177	0.398341	0.411684
A0A4X1SJJ2;A0A4X1SJK8;A0A4X1SK78;A0A4X1SK93;A0A4X1V4V5	RPS24	40S ribosomal protein S24	40S ribosomal protein S24	GO:0006412;GO:0044391;GO:0003735;GO:0042274;GO:0022627;GO:0005783;GO:0006364;GO:0034101	RPS24	ENSSSCG00025065515.1;ENSSSCG00045030566.1;ENSSSCG00050054270.1;ENSSSCG00055029619.1;ENSSSCG00070022579.1;ENSSSCG00005033428.1;ENSSSCG00040031849.1;ENSSSCG00060065440.1;ENSSSCG00035007521.1;ENSSSCG00030020146.1;ENSSSCG00070001567.1	A0A4X1V4V5	RPS24	-0.835801	0.0543108	0.84206	0.140697	0.320575	0.441523
A0A4X1SJK3;A0A4X1SKB8	DYNLL2	Dynein light chain	Dynein light chain	GO:0007017;GO:0098794;GO:0005813;GO:0097731;GO:0005737;GO:0031475;GO:0005868;GO:0098978;GO:0030286;GO:0005874	DYNLL2	ENSSSCG00070001643.1;ENSSSCG00050035023.1;ENSSSCG00065027591.1;ENSSSCG00060020239.1;ENSSSCG00035066175.1;ENSSSCG00005028656.1;ENSSSCG00025018984.1;ENSSSCG00045020904.1;ENSSSCG00055017793.1;ENSSSCG00040015501.1;ENSSSCG00015063652.1;ENSSSCG00065027453.1;ENSSSCG00030051673.1	A0A4X1SKB8	DYNLL2	0.125578	0.709419	0.180856	0.360891	0.0396883	0.89
A0A4X1SJM8;A0A4X1SKS1	METAP2	Methionine aminopeptidase 2	Methionine aminopeptidase 2				A0A4X1SKS1	METAP2	0.526635	0.0250008	0.0437696	0.788133	-0.226647	0.276146
A0A4X1SJR0;A0A4X1SKX6	NaN	Uncharacterized protein	A0A4X1SKX6 (?)	GO:0016021		ENSSSCG00070001675.1	A0A4X1SKX6	A0A4X1SJR0	0.771619	0.141801	-0.188821	0.48561	-0.92984	0.0512181
A0A4X1SJS5;A0A4X1SK74	PTX3	Uncharacterized protein	PTX3	GO:0045087	PTX3	ENSSSCG00070001481.1	A0A4X1SK74	PTX3	0.109869	0.81212	-0.300855	0.173476	-0.258435	0.181034
A0A4X1SJS7;A0A4X1SJT5;A0A4X1SL22	CLTB	Clathrin light chain	Clathrin light chain	GO:0030130;GO:0016192;GO:0030132;GO:0005198;GO:0006886	CLTB	ENSSSCG00050069616.1;ENSSSCG00060077894.1;ENSSSCG00070001633.1;ENSSSCG00035015184.1;ENSSSCG00055020570.1;ENSSSCG00025041922.1;ENSSSCG00040059461.1;ENSSSCG00030035785.1;ENSSSCG00065061042.1;ENSSSCG00015017571.1;ENSSSCG00045033509.1	A0A4X1SL22	CLTB	0.00318887	0.992417	0.0140502	0.925774	0.417566	0.13943
A0A4X1SJW0;A0A4X1SK13	NaN	Ig-like domain-containing protein	Ig-like domain-containing protein			ENSSSCG00070001752.1	A0A4X1SK13	A0A4X1SJW0	-0.684174	0.0844288	-0.739874	0.0117285	-0.491005	0.153144
A0A4X1SJW9	RAB2A	Uncharacterized protein	RAB2A	GO:0003924;GO:0005525;GO:0016020	RAB2A	ENSSSCG00015018225.1;ENSSSCG00025049579.1;ENSSSCG00030037730.1;ENSSSCG00035034098.1;ENSSSCG00040016101.1;ENSSSCG00045000855.1;ENSSSCG00050045168.1;ENSSSCG00055012170.1;ENSSSCG00060072330.1;ENSSSCG00065043671.1;ENSSSCG00070001527.1	A0A4X1SJW9	RAB2A	0.418821	0.126204	0.032751	0.836362	0.0459665	0.840316
A0A4X1SJX1;A0A4X1UE36	NaN	Ig-like domain-containing protein	Ig-like domain-containing protein			ENSSSCG00070001769.1;ENSSSCG00070015988.1	A0A4X1UE36	A0A4X1SJX1	0.378803	0.745725	-0.987184	0.28787	-0.654542	0.201627
A0A4X1SJX7;A0A4X1SJY2;A0A4X1SL45	EPX	Eosinophil peroxidase	Eosinophil peroxidase	GO:0006979;GO:0020037;GO:0004601;GO:0071704;GO:0006952	EPX	ENSSSCG00070001715.1;ENSSSCG00055017987.1;ENSSSCG00065067188.1;ENSSSCG00035065530.1	A0A4X1SL45	EPX	-0.528704	0.230599	0.0885094	0.851097	0.0710053	0.91213
A0A4X1SJY3;A0A4X1SLC1	NaN	Protein-serine/threonine phosphatase	Protein-serine/threonine phosphatase	GO:0016020;GO:0000287;GO:0005829;GO:0030145;GO:0017018	PPM1B	ENSSSCG00015041934.1;ENSSSCG00005014410.1;ENSSSCG00060020937.1;ENSSSCG00065041525.1;ENSSSCG00040006915.1;ENSSSCG00070001760.1;ENSSSCG00035060634.1;ENSSSCG00030034112.1	A0A4X1SLC1	A0A4X1SJY3	0.497482	0.04981	-0.194129	0.109178	-0.102229	0.27314
A0A4X1SK04;A0A4X1SK81;A0A4X1SL19	NSFL1C	NSFL1 cofactor p47	NSFL1 cofactor p47	GO:0005795	NSFL1C	ENSSSCG00070001770.1;ENSSSCG00055009963.1;ENSSSCG00040032001.1;ENSSSCG00050025393.1;ENSSSCG00030007940.1;ENSSSCG00025062444.1;ENSSSCG00045034757.1;ENSSSCG00060051643.1;ENSSSCG00065052188.1;ENSSSCG00015076822.1	A0A4X1SL19	NSFL1C	0.129661	0.635294	-0.29932	0.0325816	-0.154188	0.532694
A0A4X1SK61	MATN1	Uncharacterized protein	MATN1	GO:0062023;GO:0030500;GO:0005509;GO:0005201;GO:0003429	MATN1	ENSSSCG00015077887.1;ENSSSCG00025061839.1;ENSSSCG00030062362.1;ENSSSCG00035060595.1;ENSSSCG00040067209.1;ENSSSCG00045038296.1;ENSSSCG00050025364.1;ENSSSCG00055000291.1;ENSSSCG00060041594.1;ENSSSCG00065032698.1;ENSSSCG00070001551.1	A0A4X1SK61	MATN1	0.11065	0.484804	-0.250835	0.172781	-0.373934	0.144136
A0A4X1SK65	RPS3A	40S ribosomal protein S3a	40S ribosomal protein S3a	GO:0006412;GO:0003735;GO:0030154;GO:0022627;GO:0005634	RPS3A	ENSSSCG00005001723.1;ENSSSCG00025054973.1;ENSSSCG00050010106.1;ENSSSCG00055007357.1;ENSSSCG00060035825.1;ENSSSCG00070001825.1	A0A4X1SK65	RPS3A	-0.356533	0.322267	0.603315	0.24636	0.302338	0.488807
A0A4X1SK84	NaN	Uncharacterized protein	A0A4X1SK84	GO:0035091;GO:0016176;GO:0005737		ENSSSCG00070001847.1	A0A4X1SK84	A0A4X1SK84	-0.419541	0.282036	0.358675	0.274379	0.661107	0.0714376
A0A4X1SK88;A0A4X1SKD1	FBN1	Fibrillin-1	Fibrillin-1	GO:0062023;GO:0005509;GO:0001527;GO:0005201	FBN1	ENSSSCG00070001353.1	A0A4X1SKD1	FBN1	0.00548839	0.973743	0.206636	0.113489	0.224298	0.0722048
A0A4X1SKC2	HYOU1	Uncharacterized protein	HYOU1	GO:0005524;GO:0140662	HYOU1	ENSSSCG00025015237.1;ENSSSCG00035016618.1;ENSSSCG00045034805.1;ENSSSCG00055025617.1;ENSSSCG00065076700.1;ENSSSCG00070001351.1	A0A4X1SKC2	HYOU1	0.0569297	0.766825	0.0331606	0.810857	-0.0496382	0.703192
A0A4X1SKD0	FKBP1A	Peptidylprolyl isomerase	Peptidylprolyl isomerase	GO:0003755	FKBP1A	ENSSSCG00015076465.1;ENSSSCG00035000183.1;ENSSSCG00040032952.1;ENSSSCG00045034518.1;ENSSSCG00055009813.1;ENSSSCG00060051207.1;ENSSSCG00070001840.1;ENSSSCG00070001840.1	A0A4X1SKD0	FKBP1A	-0.0457266	0.892359	0.077903	0.682437	-0.0815283	0.814586
A0A4X1SKE4	F13A1	TGc domain-containing protein	TGc domain-containing protein				A0A4X1SKE4	F13A1	-1.33556	0.0052802	-0.296327	0.294813	0.331189	0.397476
A0A4X1SKG6;A0A4X1SKM2;A0A4X1SKN0;A0A4X1SKN6;A0A4X1SKV1;A0A4X1SLS9;A0A4X1SLZ4	BIN1	Uncharacterized protein	BIN1	GO:0030100;GO:0005737	BIN1	ENSSSCG00025032246.1;ENSSSCG00030030341.1;ENSSSCG00055013967.1;ENSSSCG00035066369.1;ENSSSCG00070001524.1	A0A4X1SLZ4	BIN1	0.465437	0.0238173	-0.0806608	0.757904	0.0898389	0.787742
A0A4X1SKK9;A0A4X1SKT2	NaN	DMAP_binding domain-containing protein	DMAP_binding domain-containing protein			ENSSSCG00070001902.1	A0A4X1SKT2	A0A4X1SKK9	0.873047	0.135057	0.0455418	0.793567	-0.602826	0.194604
A0A4X1SKQ9	USP9X	Ubiquitinyl hydrolase 1	Ubiquitinyl hydrolase 1	GO:0004843;GO:0016579;GO:0006511	USP9X	ENSSSCG00070001833.1;ENSSSCG00070001833.1	A0A4X1SKQ9	USP9X	0.25875	0.339064	-0.381845	0.122415	0.117794	0.741819
A0A4X1SKR9;A0A4X1SLW9	PCK2	Phosphoenolpyruvate carboxykinase (GTP)	Phosphoenolpyruvate carboxykinase (GTP)	GO:0004613;GO:0006094;GO:0046872;GO:0005525;GO:0005739	PCK2	ENSSSCG00070001892.1;ENSSSCG00055009556.1;ENSSSCG00035060737.1;ENSSSCG00025075329.1;ENSSSCG00045006022.1;ENSSSCG00065063448.1	A0A4X1SLW9	PCK2	0.290447	0.356766	-0.0225574	0.948934	0.63636	0.171445
A0A4X1SKS4	FKBP3	Peptidylprolyl isomerase	Peptidylprolyl isomerase	GO:0003755	FKBP3	ENSSSCG00070001934.1	A0A4X1SKS4	FKBP3	0.344669	0.429873	-0.0880403	0.653644	0.380408	0.293878
A0A4X1SKU8;A0A4X1SKV6;A0A4X1SLZ8	PSMF1	Proteasome inhibitor PI31 subunit	Proteasome inhibitor PI31 subunit	GO:0005783;GO:0004866;GO:0070628;GO:0043161	PSMF1	ENSSSCG00055009496.1;ENSSSCG00070001958.1;ENSSSCG00015075698.1;ENSSSCG00035029288.1;ENSSSCG00030008237.1;ENSSSCG00065054104.1;ENSSSCG00045033984.1;ENSSSCG00040035022.1;ENSSSCG00060049377.1;ENSSSCG00050028102.1	A0A4X1SLZ8	PSMF1	0.391523	0.318777	-0.186038	0.315714	-0.616851	0.0325067
A0A4X1SKV7	PAMR1	Uncharacterized protein	PAMR1	GO:0004252;GO:0006508	PAMR1	ENSSSCG00070001710.1	A0A4X1SKV7	PAMR1	0.189849	0.582368	0.239743	0.10154	0.401654	0.0291843
A0A4X1SKW7	NaN	Uncharacterized protein	A0A4X1SKW7				A0A4X1SKW7	A0A4X1SKW7	-0.620803	0.193914	0.505592	0.184752	0.88605	0.0426831
A0A4X1SKY7;A0A4X1SKZ8;A0A4X1SKZ9;A0A4X1SL12	CACNA2D1	VWFA domain-containing protein	VWFA domain-containing protein	GO:0005244;GO:0016021;GO:0034765;GO:0005262	CACNA2D1	ENSSSCG00045019894.1;ENSSSCG00005017221.1;ENSSSCG00055006837.1;ENSSSCG00070001831.1;ENSSSCG00035034899.1;ENSSSCG00030073358.1;ENSSSCG00060073975.1	A0A4X1SL12	CACNA2D1	0.560997	0.527796	0.278412	0.256033	0.182481	0.687669
A0A4X1SKZ1;A0A4X1SL21;A0A4X1SL34;A0A4X1SM24	IST1	IST1 homolog	IST1 homolog	GO:0000785;GO:0046745;GO:0005813;GO:0005635;GO:0005829;GO:0005793;GO:0061640;GO:0090541;GO:0045862;GO:0044877;GO:0090543;GO:0015031;GO:0009838;GO:0019076	IST1	ENSSSCG00015078336.1;ENSSSCG00045022751.1;ENSSSCG00005022997.1;ENSSSCG00025058303.1;ENSSSCG00035055950.1;ENSSSCG00030069865.1;ENSSSCG00070001945.1;ENSSSCG00040045582.1;ENSSSCG00060043884.1;ENSSSCG00050014482.1;ENSSSCG00055020786.1;ENSSSCG00065034184.1	A0A4X1SM24	IST1	0.0702641	0.863673	-0.0851903	0.7237	0.276433	0.4872
A0A4X1SL20;Q9TV63	MYH2	Myosin-2	Myosin-2				Q9TV63	MYH2	0.604227	0.122456	-0.185701	0.695822	0.602888	0.213616
A0A4X1SL38;A0A4X1SM93	NaN	Uncharacterized protein	A0A4X1SM93 (?)	GO:0005576;GO:0030141		ENSSSCG00070002007.1	A0A4X1SM93	A0A4X1SL38	0.220308	0.387888	0.277274	0.056201	0.00293506	0.989722
A0A4X1SL55	NaN	Ig-like domain-containing protein	Ig-like domain-containing protein			ENSSSCG00070002039.1	A0A4X1SL55	A0A4X1SL55	-0.383584	0.509864	-0.623829	0.223804	-1.49579	0.0257395
A0A4X1SL78;A0A4X1SL89;A0A4X1SLE1;Q8SPS7	HP	Haptoglobin	Haptoglobin	GO:0042742;GO:0007219;GO:0030492;GO:0005615;GO:0006508;GO:0031638;GO:0006953;GO:0072562;GO:0004252;GO:0002526;GO:0010942;GO:0005576;GO:0016209;GO:0002376	HP	ENSSSCG00040043677;ENSSSCG00070001777.1;ENSSSCG00005022282;ENSSSCG00065032557.1;ENSSSCG00065032557;ENSSSCG00045021880.1;ENSSSCG00070001777;ENSSSCG00040043677.1;ENSSSCG00045021880;ENSSSCG00005022282.1	Q8SPS7	HP	-0.334008	0.700694	-1.13532	0.036929	0.133778	0.782709
A0A4X1SLE3;A0A4X1SLF6	SEMA3F	Uncharacterized protein	SEMA3F	GO:0030154;GO:0030215;GO:0007165	SEMA3F	ENSSSCG00070002114.1;ENSSSCG00025074518.1;ENSSSCG00065072573.1;ENSSSCG00060061919.1;ENSSSCG00035080829.1;ENSSSCG00015076077.1	A0A4X1SLF6	SEMA3F	-0.0511428	0.851511	0.137985	0.394312	0.0887179	0.585467
A0A4X1SLE4	NaN	Neurogenic locus notch homolog protein 1	Neurogenic locus notch homolog protein 1				A0A4X1SLE4	A0A4X1SLE4	0.0161152	0.979109	0.406913	0.0201415	0.104595	0.760975
A0A4X1SLG3;A0A4X1SLH2	ACP6	Uncharacterized protein	ACP6		ACP6	ENSSSCG00045025922.1;ENSSSCG00035075139.1;ENSSSCG00065002915.1;ENSSSCG00025061223.1;ENSSSCG00055029636.1;ENSSSCG00060032873.1;ENSSSCG00070002163.1;ENSSSCG00005000204.1;ENSSSCG00050005878.1	A0A4X1SLH2	ACP6	-0.573527	0.336354	-0.493411	0.0483676	0.274086	0.426846
A0A4X1SLH5;A0A4X1SLK8;A0A4X1SLM4;A0A4X1SLS2;A0A4X1SLZ3;A0A4X1SMZ4	AGO2;AGO2;;AGO2;AGO2;AGO2	Protein argonaute-2;Protein argonaute-2;Uncharacterized protein;Protein argonaute-2;Protein argonaute-2;Protein argonaute-2	Protein argonaute-2 (?)				A0A4X1SMZ4	AGO2	-0.222764	0.543776	-0.43569	0.0358558	-0.184015	0.55409
A0A4X1SLH7;A0A4X1SMT6;Q9GLP2	PROC	Vitamin K-dependent protein C	Vitamin K-dependent protein C	GO:0005783;GO:0006508;GO:1903142;GO:0007596;GO:0004252;GO:0050728;GO:0005509;GO:0005794;GO:0005576;GO:0043066;GO:0050819	PROC	ENSSSCG00070002158.1	Q9GLP2	PROC	-0.628877	0.32046	0.469252	0.0121238	-0.25028	0.584378
A0A4X1SLI2;A0A4X1SLR1;A0A4X1SMY1	LTA4H	Leukotriene A(4) hydrolase;Leukotriene A(4) hydrolase;Leuk-A4-hydro_C domain-containing protein	Leuk-A4-hydro_C domain-containing protein (?)				A0A4X1SMY1	LTA4H	-0.304937	0.496324	0.241771	0.476499	0.469908	0.346411
A0A4X1SLJ1	RPS25	40S ribosomal protein S25	40S ribosomal protein S25	GO:0003735;GO:0014069;GO:0042274;GO:0022627;GO:0006364;GO:0005730	RPS25	ENSSSCG00005005330.1;ENSSSCG00005005330.1;ENSSSCG00005005330.1;ENSSSCG00015027294.1;ENSSSCG00035012885.1;ENSSSCG00050044020.1;ENSSSCG00070001830.1;ENSSSCG00070001830.1	A0A4X1SLJ1	RPS25	-0.799261	0.092631	0.800057	0.136809	0.432122	0.323725
A0A4X1SLK1	TREML1	Ig-like domain-containing protein	Ig-like domain-containing protein	GO:0016021;GO:0009986;GO:0005829;GO:0005794;GO:0031091;GO:0030168;GO:0016607;GO:0005886	TREML1	ENSSSCG00005039477.1;ENSSSCG00025056860.1;ENSSSCG00035022871.1;ENSSSCG00040062511.1;ENSSSCG00070001853.1	A0A4X1SLK1	TREML1	0.437642	0.194506	-0.0830776	0.681688	-0.444356	0.168798
A0A4X1SLL4;A0A4X1SLL9;A0A4X1SLM9	AXL	Receptor protein-tyrosine kinase	Receptor protein-tyrosine kinase				A0A4X1SLM9	AXL	0.178016	0.74431	0.495682	0.0411234	-0.543154	0.312036
A0A4X1SLM7;A0A4X1SMU4;A0A4X1SMW5	LGMN	Asparaginyl endopeptidase;Asparaginyl endopeptidase;Uncharacterized protein	Uncharacterized protein (?)	GO:0010629;GO:0010447;GO:0110165;GO:0007613;GO:0008284;GO:0006508;GO:0035729;GO:0097264;GO:0040015;GO:0051603;GO:0008306;GO:0048471;GO:0097202;GO:0045931;GO:0004197;GO:1900273;GO:0071277;GO:0043524;GO:0090026;GO:1904646;GO:0003014;GO:0097061;GO:0032801;GO:0005576;GO:0008233;GO:1901185;GO:2001028;GO:0005764;GO:0005770;GO:0045177	LGMN	ENSSSCG00060048459.1;ENSSSCG00045035808.1;ENSSSCG00015024441.1;ENSSSCG00035036772.1;ENSSSCG00025019279.1;ENSSSCG00040041649.1;ENSSSCG00070002144.1;ENSSSCG00065071438.1;ENSSSCG00030073810.1;ENSSSCG00055003001.1	A0A4X1SMW5	LGMN	0.212068	0.369632	0.311353	0.0281214	-0.0892496	0.597971
A0A4X1SLQ9;A0A4X1SMZ1	AP1G1	AP-1 complex subunit gamma	AP-1 complex subunit gamma	GO:0016192;GO:0030121;GO:0006886	AP1G1	ENSSSCG00060043179.1;ENSSSCG00070002229.1;ENSSSCG00015077763.1;ENSSSCG00065035704.1;ENSSSCG00055020014.1	A0A4X1SMZ1	AP1G1	-0.0440609	0.826471	-0.13025	0.632873	0.353538	0.20265
A0A4X1SLS6;A0A4X1SLY8;A0A4X1SM01;A0A4X1SN45	NaN	Glutamine amidotransferase	Glutamine amidotransferase				A0A4X1SN45	A0A4X1SLS6	0.0268878	0.917086	-0.172707	0.448058	-0.0856619	0.554049
A0A4X1SLW2;A0A4X1SN04	COPS2	COP9 signalosome complex subunit 2	COP9 signalosome complex subunit 2	GO:0008180;GO:0005737	COPS2	ENSSSCG00065018260.1;ENSSSCG00045030474.1;ENSSSCG00050057484.1;ENSSSCG00070002171.1;ENSSSCG00060009360.1;ENSSSCG00055002300.1;ENSSSCG00015069856.1;ENSSSCG00030019872.1;ENSSSCG00040072155.1;ENSSSCG00035023057.1;ENSSSCG00025060918.1	A0A4X1SN04	COPS2	0.18642	0.5498	-0.293254	0.298337	-0.0594662	0.794219
A0A4X1SLW4	LPO	Lactoperoxidase	Lactoperoxidase	GO:0042742;GO:0006979;GO:0005615;GO:0020037;GO:0005737;GO:0016323;GO:0036393;GO:0140825;GO:0001580	LPO	ENSSSCG00005019713.1;ENSSSCG00015021747.1;ENSSSCG00025024832.1;ENSSSCG00035064556.1;ENSSSCG00040016205.1;ENSSSCG00045014365.1;ENSSSCG00060065373.1;ENSSSCG00065068460.1;ENSSSCG00070001898.1	A0A4X1SLW4	LPO	-0.236111	0.580252	0.11486	0.550411	-0.519009	0.0777729
A0A4X1SM26;A0A4X1SM34;A0A4X1SM61;A0A4X1SME6;A0A4X1SMP6;A0A4X1SNI9;A0A4X1SNQ4;A0A4X1SP28;A0A4X1SP88;A0A4X1SPE9;A0A4X1SPF3;A0A4X1SPJ0;A0A4X1SPL4;A0A4X1SPR4	NaN	Uncharacterized protein	A0A4X1SPR4 (?)	GO:0007156;GO:0016021;GO:0005509;GO:0005886		ENSSSCG00070002462.1;ENSSSCG00070002303.1;ENSSSCG00070002653.1;ENSSSCG00070002667.1	A0A4X1SPR4	A0A4X1SP28	-0.0563964	0.854583	-0.321424	0.202208	-0.00478557	0.992349
A0A4X1SM28	LOC100515118	Polysacc_synt_4 domain-containing protein	Polysacc_synt_4 domain-containing protein		LOC100515118	ENSSSCG00025019627.1;ENSSSCG00035055659.1;ENSSSCG00045012153.1;ENSSSCG00055018527.1;ENSSSCG00065071984.1;ENSSSCG00070001983.1	A0A4X1SM28	LOC100515118	-0.00623173	0.984768	-0.250233	0.417731	-0.428345	0.00393491
A0A4X1SM33;A0A4X1SM64;A0A4X1SND7;A0A4X1SNR8;A0A4X1SPM4	NaN	Uncharacterized protein	A0A4X1SPM4 (?)	GO:0007156;GO:0016021;GO:0005509;GO:0005886		ENSSSCG00070002648.1;ENSSSCG00070002640.1;ENSSSCG00070002303.1;ENSSSCG00070002365.1	A0A4X1SPM4	A0A4X1SM33	0.180945	0.679286	0.0407362	0.72517	-0.345199	0.472173
A0A4X1SM44	NaN	Uncharacterized protein	A0A4X1SM44	GO:0016021;GO:0030215		ENSSSCG00070001942.1	A0A4X1SM44	A0A4X1SM44	-0.430355	0.139036	0.0627223	0.75713	0.159593	0.417407
A0A4X1SM67;A0A4X1SME1;A0A4X1SNE3;A0A4X1V443;A0A4X1V794;A0A4X1V7F4;A0A4X1V7T7;A0A4X1V7V5;A0A4X1V8J6;A0A4X1V8M7;A0A4X1V8N5	MAP2K6;MAP2K6;MAP2K6;MAP2K3;MAP2K3;MAP2K3;MAP2K3;MAP2K3;MAP2K3;MAP2K3;MAP2K3	Protein kinase domain-containing protein	Protein kinase domain-containing protein				A0A4X1V8N5	MAP2K6	-0.0936382	0.914636	-0.0926447	0.706611	-0.0315469	0.86909
A0A4X1SM71	NaN	Uncharacterized protein	A0A4X1SM71	GO:0007156;GO:0016021;GO:0005509;GO:0005886		ENSSSCG00070002303.1	A0A4X1SM71	A0A4X1SM71	0.0859418	0.901944	0.138073	0.437554	-0.0502258	0.88778
A0A4X1SMA4;A0A4X1SML6;A0A4X1SNH4	BTF3	Transcription factor BTF3	Transcription factor BTF3	GO:1905551;GO:0005854;GO:0005829	BTF3	ENSSSCG00045003016.1;ENSSSCG00060050934.1;ENSSSCG00025072291.1;ENSSSCG00070002343.1;ENSSSCG00055001584.1;ENSSSCG00065048728.1;ENSSSCG00005012479.1;ENSSSCG00035012982.1;ENSSSCG00015021171.1;ENSSSCG00040071913.1	A0A4X1SNH4	BTF3	0.403385	0.139861	-0.0548529	0.829561	0.0824844	0.819568
A0A4X1SMB1	GNAI2	Uncharacterized protein	GNAI2	GO:0008283;GO:0008284;GO:0031683;GO:0051301;GO:0044297;GO:0005813;GO:0045202;GO:0005829;GO:0030496;GO:0030425;GO:0005654;GO:0007193;GO:0007213;GO:0005525;GO:0005886;GO:0003924	GNAI2	ENSSSCG00015077528.1;ENSSSCG00015077528.1;ENSSSCG00025073509.1;ENSSSCG00030051766.1;ENSSSCG00035080668.1;ENSSSCG00040073516.1;ENSSSCG00040073516.1;ENSSSCG00045016702.1;ENSSSCG00050053830.1;ENSSSCG00055004604.1;ENSSSCG00060063530.1;ENSSSCG00060063530.1;ENSSSCG00065071717.1;ENSSSCG00070002029.1	A0A4X1SMB1	GNAI2	-0.458754	0.24309	0.130134	0.441333	0.501026	0.110011
A0A4X1SMF5;A0A4X1VA88	NaN	Ig-like domain-containing protein	Ig-like domain-containing protein			ENSSSCG00070002080.1;ENSSSCG00070022951.1	A0A4X1VA88	A0A4X1SMF5	-0.0602625	0.919049	0.281549	0.4173	-0.368525	0.202058
A0A4X1SML4	ESM1	IGFBP N-terminal domain-containing protein	IGFBP N-terminal domain-containing protein	GO:0008284;GO:0005178;GO:1902204;GO:0005576;GO:0002040;GO:0005171	ESM1	ENSSSCG00005010127.1;ENSSSCG00015021804.1;ENSSSCG00025059982.1;ENSSSCG00030071672.1;ENSSSCG00035078475.1;ENSSSCG00040038232.1;ENSSSCG00045006404.1;ENSSSCG00050063947.1;ENSSSCG00055005565.1;ENSSSCG00060044555.1;ENSSSCG00065031099.1;ENSSSCG00070002464.1	A0A4X1SML4	ESM1	-0.0249757	0.930303	-0.131142	0.520697	-0.145366	0.381706
A0A4X1SMS8;A0A4X1SMT9;Q64L94	PSME1	Proteasome activator complex subunit 1	Proteasome activator complex subunit 1	GO:0008537	PSME1	ENSSSCG00035061679.1;ENSSSCG00040075352.1;ENSSSCG00050078329;ENSSSCG00065061221.1;ENSSSCG00060010044;ENSSSCG00070002342.1;ENSSSCG00030062637;ENSSSCG00045026844.1;ENSSSCG00015030054;ENSSSCG00055008518.1;ENSSSCG00025075753.1	Q64L94	PSME1	0.106742	0.698564	-0.104115	0.601865	-0.169108	0.518385
A0A4X1SMY5;A0A4X1SN11;A0A4X1SPG5;Q9GKE8	CD47	Integrin-associated protein;Integrin-associated protein;Integrin-associated protein;Leukocyte surface antigen CD47	Leukocyte surface antigen CD47 (?)	GO:0007155;GO:0050729;GO:0022409;GO:0070053;GO:0070062;GO:0050766;GO:0005887	CD47	ENSSSCG00030008181;ENSSSCG00000011942;ENSSSCG00065046221;ENSSSCG00050033230;ENSSSCG00060019294;ENSSSCG00070002471.1	Q9GKE8	CD47	-0.24677	0.509914	-0.161237	0.42997	0.284475	0.352774
A0A4X1SN32;A0A4X1SN58;A0A4X1SPP3	HEXB	Beta-hexosaminidase	Beta-hexosaminidase	GO:0006689;GO:0001501;GO:0042802;GO:0009313;GO:0008049;GO:1905379;GO:0019915;GO:0004563;GO:0005975;GO:0001669;GO:0045944;GO:0008654;GO:0007040;GO:0006874;GO:0007341;GO:0019538;GO:0102148;GO:0042582;GO:0008375;GO:0005615;GO:0016020;GO:0070050;GO:0007605;GO:0048477;GO:0060473;GO:0042552;GO:0050885;GO:1901135;GO:0005764;GO:0043615;GO:0007626;GO:0008360;GO:0030214;GO:0051651	HEXB	ENSSSCG00025013822.1;ENSSSCG00065038102.1;ENSSSCG00050033974.1;ENSSSCG00045002661.1;ENSSSCG00040072066.1;ENSSSCG00070002597.1;ENSSSCG00015017705.1;ENSSSCG00035035677.1;ENSSSCG00055001165.1;ENSSSCG00030066978.1;ENSSSCG00060018054.1;ENSSSCG00005009203.1	A0A4X1SPP3	HEXB	0.515818	0.214501	0.431188	0.167486	0.651009	0.0423279
A0A4X1SN78	NaN	Ras-related protein Rab-4	Ras-related protein Rab-4	GO:0003925;GO:0005768;GO:0030100;GO:0030659;GO:0032482;GO:0015031;GO:0005525;GO:0005886	RAB4B	ENSSSCG00015078431.1;ENSSSCG00025044549.1;ENSSSCG00030072989.1;ENSSSCG00035000765.1;ENSSSCG00040028539.1;ENSSSCG00045033597.1;ENSSSCG00050009833.1;ENSSSCG00055012244.1;ENSSSCG00060009082.1;ENSSSCG00065020323.1;ENSSSCG00070002636.1	A0A4X1SN78	A0A4X1SN78	0.37841	0.357351	0.116304	0.629329	0.407841	0.288014
A0A4X1SN99;A0A4X1SP14;Q9MZ15	SAMD8;SAMD8;VDAC2	Voltage-dependent anion-selective channel protein 2	Voltage-dependent anion-selective channel protein 2	GO:0046930;GO:0005741;GO:0015288;GO:0008308	SAMD8	ENSSSCG00050025508.1;ENSSSCG00065000976.1;ENSSSCG00015030801.1;ENSSSCG00035025179.1;ENSSSCG00045015839.1;ENSSSCG00040002461.1;ENSSSCG00060004946.1;ENSSSCG00070002487.1;ENSSSCG00030044517.1;ENSSSCG00025077146.1;ENSSSCG00055027848.1;ENSSSCG00005026879.1	Q9MZ15	SAMD8	0.0761541	0.847134	0.126664	0.629605	0.711081	0.0368544
A0A4X1SNL6;A0A4X1SNM8	EIF3F	Eukaryotic translation initiation factor 3 subunit F	Eukaryotic translation initiation factor 3 subunit F	GO:0016282;GO:0005852;GO:0033290;GO:0008237;GO:0031369;GO:0003743;GO:0001732	EIF3F	ENSSSCG00070002369.1;ENSSSCG00065049365.1;ENSSSCG00035069106.1	A0A4X1SNM8	EIF3F	-0.0626619	0.768759	0.27691	0.245766	0.369021	0.165353
A0A4X1SNN1;A0A4X1SNR2;A0A4X1SPB9	LOC100157002	SEC22 vesicle-trafficking protein homolog B	SEC22 vesicle-trafficking protein homolog B	GO:0005484;GO:0033116;GO:0005789;GO:0016021;GO:0006890;GO:0005794;GO:0042470;GO:0006888	LOC100157002	ENSSSCG00040051715.1;ENSSSCG00030044020.1;ENSSSCG00070002778.1;ENSSSCG00065003468.1;ENSSSCG00060009012.1;ENSSSCG00035012128.1;ENSSSCG00015066810.1;ENSSSCG00045030562.1;ENSSSCG00025024549.1;ENSSSCG00050070712.1;ENSSSCG00005029164.1;ENSSSCG00055009139.1	A0A4X1SPB9	LOC100157002	1.12406	0.263785	0.00828747	0.980289	-0.0055395	0.991591
A0A4X1SNN9;A0A4X1SQ83;A0A4X1SQC1;A0A4X1SQI8	SLC25A3	Phosphate carrier protein, mitochondrial;Phosphate carrier protein, mitochondrial;Phosphate carrier protein, mitochondrial;Phosphate carrier protein, mitochondrial	Phosphate carrier protein, mitochondrial (?)	GO:0016021;GO:0015293;GO:0005743;GO:0005315;GO:1990547	SLC25A3	ENSSSCG00070002763.1;ENSSSCG00015038018.1;ENSSSCG00030063417.1;ENSSSCG00055025840.1;ENSSSCG00005002175.1;ENSSSCG00060042129.1;ENSSSCG00065055736.1;ENSSSCG00025068739.1	A0A4X1SQI8	SLC25A3	-0.0530007	0.903877	-0.300784	0.270981	0.449907	0.199702
A0A4X1SNP4;A0A4X1SNQ3	NaN	Uncharacterized protein	A0A4X1SNQ3 (?)	GO:0031267;GO:0030041;GO:0003779		ENSSSCG00070002713.1	A0A4X1SNQ3	A0A4X1SNP4	0.187615	0.549581	0.111214	0.460584	0.122187	0.517904
A0A4X1SNR4	NaN	Ig-like domain-containing protein	Ig-like domain-containing protein			ENSSSCG00070002647.1	A0A4X1SNR4	A0A4X1SNR4	-0.622538	0.404282	-0.429431	0.430048	-1.03877	0.015548
A0A4X1SNU8;A0A4X1SQ89	NaN	Protein-tyrosine-phosphatase	Protein-tyrosine-phosphatase	GO:0050852;GO:0016021;GO:0004725;GO:0006470	PTPRC	ENSSSCG00070002627.1	A0A4X1SQ89	A0A4X1SNU8	-0.750316	0.056784	0.137637	0.404022	0.474114	0.023911
A0A4X1SNV0	MIA	SH3 domain-containing protein	SH3 domain-containing protein		MIA	ENSSSCG00005045939.1;ENSSSCG00015078373.1;ENSSSCG00025046300.1;ENSSSCG00030072837.1;ENSSSCG00035001165.1;ENSSSCG00040028194.1;ENSSSCG00045024278.1;ENSSSCG00050009109.1;ENSSSCG00055012211.1;ENSSSCG00060007691.1;ENSSSCG00065067856.1;ENSSSCG00070002671.1	A0A4X1SNV0	MIA	-0.65701	0.139948	0.137757	0.38701	0.0683668	0.836227
A0A4X1SNX1;A0A4X1SQF8	ITGA2	VWFA domain-containing protein	VWFA domain-containing protein	GO:0007155;GO:0008305;GO:0046872;GO:0007229	ITGA2	ENSSSCG00050034179.1;ENSSSCG00070002807.1	A0A4X1SQF8	ITGA2	-0.178118	0.508021	-0.175753	0.537673	0.443733	0.242826
A0A4X1SNY0	SDCBP	Uncharacterized protein	SDCBP	GO:0016021;GO:0045202;GO:0030036;GO:0035556;GO:0007268	SDCBP	ENSSSCG00015025972.1;ENSSSCG00030043929.1;ENSSSCG00045020274.1;ENSSSCG00070002274.1	A0A4X1SNY0	SDCBP	0.331923	0.0563985	0.22123	0.1812	0.0159983	0.93277
A0A4X1SNZ7;A0A4X1UPA2	;UBL5	Ubiquitin-like protein 5	Ubiquitin-like protein 5	GO:0036211	UBL5	ENSSSCG00055030137.1;ENSSSCG00065046676.1;ENSSSCG00015037663.1;ENSSSCG00040001041.1;ENSSSCG00035011652.1;ENSSSCG00070018211.1;ENSSSCG00050014869.1;ENSSSCG00005027678.1;ENSSSCG00060046653.1;ENSSSCG00030030275.1;ENSSSCG00070002871.1;ENSSSCG00045039454.1;ENSSSCG00025056109.1	A0A4X1UPA2	UBL5	0.115302	0.816864	0.0457023	0.887859	0.342758	0.341655
A0A4X1SP07;A0A4X1TX15;P12309	;;GLRX	Glutaredoxin domain-containing protein;Glutaredoxin domain-containing protein;Glutaredoxin-1	Glutaredoxin-1 (?)	GO:0019153;GO:0005739;GO:0097573;GO:0015038	GLRX;	ENSSSCG00030008733;ENSSSCG00035048008;ENSSSCG00065012614;ENSSSCG00070009533;ENSSSCG00070012296.1;ENSSSCG00055008895;ENSSSCG00050073370;ENSSSCG00060025386;ENSSSCG00000039731;ENSSSCG00015031581;ENSSSCG00040011271;ENSSSCG00025008850;ENSSSCG00070002456.1	P12309	GLRX	-0.149303	0.703751	-0.0293359	0.880701	-0.251889	0.32498
A0A4X1SP24;A0A4X1SP37;A0A4X1SQB0	NT5C3A	5'-nucleotidase	5'-nucleotidase	GO:0016604;GO:0000287;GO:0005829;GO:0005737;GO:0005783;GO:0000166;GO:0106411;GO:0009117	NT5C3A	ENSSSCG00025072174.1;ENSSSCG00005023195.1;ENSSSCG00035072689.1;ENSSSCG00070002738.1;ENSSSCG00050027995.1;ENSSSCG00045031967.1;ENSSSCG00055015779.1;ENSSSCG00015035660.1;ENSSSCG00040061311.1;ENSSSCG00065039310.1	A0A4X1SQB0	NT5C3A	0.41562	0.15957	0.0785082	0.680098	0.10317	0.736854
A0A4X1SP39;A0A4X1SP66;Q02745	ST3GAL1	CMP-N-acetylneuraminate-beta-galactosamide-alpha-2,3-sialyltransferase 1;CMP-N-acetylneuraminate-beta-galactosamide-alpha-2,3-sialyltransferase 1;CMP-N-acetylneuraminate-beta-galactosamide-alpha-2,3-sialyltransferase 1	CMP-N-acetylneuraminate-beta-galactosamide-alpha-2,3-sialyltransferase 1 (?)	GO:0005794;GO:0006486;GO:0016021;GO:0008373	ST3GAL1	ENSSSCG00070002834.1	Q02745	ST3GAL1	0.0742204	0.834453	0.0100636	0.921754	-0.492379	0.101557
A0A4X1SP57;A0A4X1SP92;A0A4X1SPE3;A0A4X1SQP3;A0A4X1SQT1;A0A4X1SQU2;A0A4X1SQV1;A0A4X1SQX9;A0A4X1SR11	NaN	CD44 antigen	CD44 antigen	GO:0007155;GO:0016021;GO:0005540;GO:0005902;GO:0005886		ENSSSCG00070002622.1	A0A4X1SR11	A0A4X1SP57	-0.0547724	0.856241	0.16188	0.412367	-0.251245	0.459275
A0A4X1SP73;A0A4X1SPA3;A0A4X1SPB8;A0A4X1SQ14;A0A4X1SQ29;A0A4X1SQV5	ADK	Adenosine kinase	Adenosine kinase	GO:0044209;GO:0032263;GO:0006166;GO:0005829;GO:0005654;GO:0106383;GO:0016310;GO:0004136;GO:0006175;GO:0005524;GO:0004001;GO:0005634;GO:0005886	ADK	ENSSSCG00030072176.1;ENSSSCG00025024083.1;ENSSSCG00070002885.1;ENSSSCG00040002339.1;ENSSSCG00035080553.1;ENSSSCG00050030780.1;ENSSSCG00045014297.1;ENSSSCG00055026508.1;ENSSSCG00065002529.1	A0A4X1SQV5	ADK	0.581898	0.17367	-0.496659	0.0298078	-0.324248	0.397676
A0A4X1SP89	NaN	Uncharacterized protein	A0A4X1SP89	GO:0031267;GO:0030041;GO:0003779		ENSSSCG00070002713.1	A0A4X1SP89	A0A4X1SP89	0.282784	0.381274	0.214868	0.184999	0.0560133	0.772395
A0A4X1SP95;A0A4X1SQR4	NaN	Ig-like domain-containing protein	Ig-like domain-containing protein			ENSSSCG00070002919.1;ENSSSCG00070002758.1	A0A4X1SQR4	A0A4X1SP95	0.294652	0.102114	-0.0955516	0.624885	-0.397464	0.00473406
A0A4X1SPH8	QSOX2	Sulfhydryl oxidase	Sulfhydryl oxidase	GO:0016021;GO:0016971	QSOX2	ENSSSCG00065016909.1;ENSSSCG00070002939.1	A0A4X1SPH8	QSOX2	0.550952	0.0714238	0.0699643	0.708518	-0.423207	0.143769
A0A4X1SPI6;A0A4X1SPM6;A0A4X1SPN3	CSNK2A1	Protein kinase domain-containing protein	Protein kinase domain-containing protein				A0A4X1SPN3	CSNK2A1	0.0616062	0.825684	-0.279758	0.0836097	-0.0615886	0.805926
A0A4X1SPM0;A0A4X1SPS6	CCN4	Uncharacterized protein	CCN4	GO:0045599;GO:0050729;GO:0001817;GO:0030177;GO:0005615;GO:0001649;GO:0030316;GO:0090303;GO:0005829;GO:0042593;GO:0045669;GO:0032331;GO:0005576;GO:0007165;GO:0060348	CCN4	ENSSSCG00045013785.1;ENSSSCG00035055341.1;ENSSSCG00055025155.1;ENSSSCG00065046236.1;ENSSSCG00030056317.1;ENSSSCG00070003009.1;ENSSSCG00025052913.1	A0A4X1SPS6	CCN4	-0.292141	0.651001	0.398319	0.211856	0.715546	0.140694
A0A4X1SPN1;A0A4X1SPQ1;A0A4X1SQY1;A0A4X1SR23;A0A4X1SRA6	NOTCH2	Uncharacterized protein	NOTCH2				A0A4X1SRA6	NOTCH2	0.0596316	0.916289	0.263928	0.071436	0.0108547	0.968893
A0A4X1SPS1	BLVRB	NAD(P)-bd_dom domain-containing protein	NAD(P)-bd_dom domain-containing protein	GO:0005829;GO:0005654;GO:0042167;GO:0042602;GO:0004074;GO:0005886	BLVRB	ENSSSCG00015002491.1;ENSSSCG00025051109.1;ENSSSCG00030070436.1;ENSSSCG00035003255.1;ENSSSCG00040021833.1;ENSSSCG00045027249.1;ENSSSCG00050010958.1;ENSSSCG00055010413.1;ENSSSCG00060002376.1;ENSSSCG00065062707.1;ENSSSCG00070003014.1	A0A4X1SPS1	BLVRB	-0.118308	0.758081	-0.450791	0.0845375	-0.0761652	0.88646
A0A4X1SPS8	NaN	E3 ubiquitin-protein ligase subunit KPC2	E3 ubiquitin-protein ligase subunit KPC2	GO:0016567;GO:0005737		ENSSSCG00070003039.1	A0A4X1SPS8	A0A4X1SPS8	0.460183	0.329907	-0.492159	0.101539	-0.196422	0.645156
A0A4X1SPW6;A0A4X1SQM2;A0A4X1SRI1	FBLN5	Fibulin-5	Fibulin-5	GO:0008022;GO:0048251;GO:0005615;GO:0062023;GO:0042803;GO:0005509;GO:0046903	FBLN5	ENSSSCG00055026050.1;ENSSSCG00070003019.1;ENSSSCG00035039351.1;ENSSSCG00025001654.1;ENSSSCG00060044486.1;ENSSSCG00015012019.1;ENSSSCG00045033196.1;ENSSSCG00050076641.1;ENSSSCG00030072760.1;ENSSSCG00065073272.1	A0A4X1SRI1	FBLN5	-0.268024	0.630802	0.190436	0.193971	-0.181953	0.656346
A0A4X1SPY8	ARCN1	Coatomer subunit delta	Coatomer subunit delta	GO:0006890;GO:0015031;GO:0030126;GO:0000139	ARCN1	ENSSSCG00005024780.1;ENSSSCG00005024780.1;ENSSSCG00025012299.1;ENSSSCG00035007327.1;ENSSSCG00040060535.1;ENSSSCG00045017904.1;ENSSSCG00050074514.1;ENSSSCG00055022636.1;ENSSSCG00060012538.1;ENSSSCG00065074696.1;ENSSSCG00070002914.1	A0A4X1SPY8	A0A4X1SPY8	0.108643	0.600139	0.25092	0.146924	0.0928488	0.713305
A0A4X1SPZ1	GMPR	GMP reductase	GMP reductase				A0A4X1SPZ1	GMPR	0.0648148	0.883705	0.0463167	0.826894	0.450575	0.324197
A0A4X1SQ27	NaN	Ig-like domain-containing protein	Ig-like domain-containing protein			ENSSSCG00070002771.1	A0A4X1SQ27	A0A4X1SQ27	0.0357604	0.895042	0.0345291	0.7895	-0.172743	0.26165
A0A4X1SQ46	PRKAR1A	cAMP-dependent protein kinase type I-alpha regulatory subunit	cAMP-dependent protein kinase type I-alpha regulatory subunit				A0A4X1SQ46	PRKAR1A	0.29317	0.476139	-0.0494513	0.818249	0.458411	0.23053
A0A4X1SQ88;A0A4X1SQY4	HS3ST3B1;	Sulfotransferase	Sulfotransferase	GO:0015012;GO:0016021;GO:0006477;GO:0008467;GO:0005887;GO:0008146;GO:0006024;GO:0001658	HS3ST3B1	ENSSSCG00070002970.1;ENSSSCG00070002930.1;ENSSSCG00050078252.1	A0A4X1SQY4	HS3ST3B1	0.155804	0.55065	-0.251819	0.0689608	-0.0611278	0.749096
A0A4X1SQ99;A0A4X1SRN1;A0A4X1SRS4	PLD3	Uncharacterized protein;Uncharacterized protein;PLD phosphodiesterase domain-containing protein	PLD phosphodiesterase domain-containing protein (?)	GO:0043229;GO:0016021;GO:0003824;GO:0005737	PLD3	ENSSSCG00015002152.1;ENSSSCG00005043766.1;ENSSSCG00055010150.1;ENSSSCG00045027793.1;ENSSSCG00070003116.1	A0A4X1SRS4	PLD3	0.197459	0.397144	0.2957	0.0273152	-0.255361	0.294802
A0A4X1SQC0	NaN	Fam20C domain-containing protein	Fam20C domain-containing protein	GO:0005794		ENSSSCG00070002983.1	A0A4X1SQC0	A0A4X1SQC0	-0.409237	0.0729195	0.0787643	0.731681	-0.0305425	0.840539
A0A4X1SQG3	FRZB	Frizzled-related protein 1	Frizzled-related protein 1	GO:0030308;GO:0008285;GO:0090090;GO:0016055;GO:0043065;GO:0045600;GO:0030154;GO:0005576	FRZB	ENSSSCG00005038115.1;ENSSSCG00005038115.1;ENSSSCG00015004646.1;ENSSSCG00025057624.1;ENSSSCG00030068358.1;ENSSSCG00035071815.1;ENSSSCG00040075052.1;ENSSSCG00045023440.1;ENSSSCG00050048224.1;ENSSSCG00055012342.1;ENSSSCG00060043353.1;ENSSSCG00065048092.1;ENSSSCG00070002859.1;ENSSSCG00070002859.1	A0A4X1SQG3	FRZB	-0.133925	0.675107	0.197142	0.182444	0.28354	0.310805
A0A4X1SQH9;A0A4X1SQQ9;A0A4X1SQR5;A0A4X1SRZ1	RNF123	Uncharacterized protein;Uncharacterized protein;RING-type domain-containing protein;Uncharacterized protein	Uncharacterized protein (?)	GO:0004842;GO:0046872	RNF123	ENSSSCG00050040365.1;ENSSSCG00070003144.1;ENSSSCG00025076481.1;ENSSSCG00040065924.1;ENSSSCG00030054638.1;ENSSSCG00055005845.1;ENSSSCG00035055817.1;ENSSSCG00015068298.1;ENSSSCG00060076963.1	A0A4X1SRZ1	RNF123	0.599196	0.138325	-0.199024	0.359135	-0.53457	0.152176
A0A4X1SQJ0	RETNLB	Uncharacterized protein	RETNLB	GO:0050673;GO:0005576;GO:0005179	RETNLB	ENSSSCG00015056334.1;ENSSSCG00025005202.1;ENSSSCG00030006906.1;ENSSSCG00035062026.1;ENSSSCG00040032414.1;ENSSSCG00045003457.1;ENSSSCG00050004406.1;ENSSSCG00055021732.1;ENSSSCG00060053078.1;ENSSSCG00065009875.1;ENSSSCG00070003223.1;ENSSSCG00070003223.1	A0A4X1SQJ0	RETNLB	-1.15466	0.0589958	-0.165838	0.553494	-0.325025	0.470151
A0A4X1SQK0;A0A4X1SR85;A0A4X1SS09;A0A4X1SS63	PPP6R3	Uncharacterized protein	PPP6R3	GO:0043666;GO:0019903	PPP6R3	ENSSSCG00070002785.1;ENSSSCG00050078895.1;ENSSSCG00045000975.1;ENSSSCG00055029535.1;ENSSSCG00035052359.1;ENSSSCG00060052525.1;ENSSSCG00065025723.1;ENSSSCG00030003715.1;ENSSSCG00005006896.1;ENSSSCG00025047288.1;ENSSSCG00040060282.1	A0A4X1SS63	PPP6R3	0.48931	0.0791671	-0.365324	0.115941	-0.183586	0.542398
A0A4X1SQK4	NaN	Uncharacterized protein	A0A4X1SQK4	GO:0005509		ENSSSCG00070002847.1	A0A4X1SQK4	A0A4X1SQK4	0.343073	0.386701	0.0872986	0.419218	-0.398376	0.262049
A0A4X1SQX6;A0A4X1SQY7;A0A4X1SSJ6	ATP5MG	ATP synthase subunit	ATP synthase subunit	GO:0015078;GO:0000276;GO:0015986	ATP5MG	ENSSSCG00055020159.1;ENSSSCG00045016450.1;ENSSSCG00035035734.1;ENSSSCG00065073006.1;ENSSSCG00060008268.1;ENSSSCG00025009336.1;ENSSSCG00015008416.1;ENSSSCG00070003299.1;ENSSSCG00050073317.1;ENSSSCG00040056303.1;ENSSSCG00030060128.1;ENSSSCG00005026893.1	A0A4X1SSJ6	ATP5MG	-0.533999	0.454862	-0.212913	0.72764	0.324277	0.443132
A0A4X1SQY6;A0A4X1T585	LOC110258309;	C1q domain-containing protein	C1q domain-containing protein		LOC110258309	ENSSSCG00070006336.1;ENSSSCG00060027362.1;ENSSSCG00070002955.1	A0A4X1T585	LOC110258309	-0.468413	0.22689	-0.158639	0.122787	-0.278713	0.278802
A0A4X1SR04;A0A4X1SR13	CORO1C	Coronin	Coronin	GO:0051895;GO:0010762;GO:0097750;GO:2000394;GO:0016328;GO:0140285;GO:0001755;GO:0030027;GO:0031267;GO:0030036;GO:0010008;GO:0090148;GO:0090630;GO:0051015;GO:0016600;GO:0016197;GO:0044387;GO:0015629;GO:1900027;GO:1900025;GO:0010633;GO:0045184	CORO1C	ENSSSCG00035072556.1;ENSSSCG00030059023.1;ENSSSCG00015003644.1;ENSSSCG00050069451.1;ENSSSCG00065028442.1;ENSSSCG00055026653.1;ENSSSCG00045017823.1;ENSSSCG00060076767.1;ENSSSCG00040004350.1;ENSSSCG00025029360.1;ENSSSCG00070002943.1	A0A4X1SR13	CORO1C	0.50309	0.139311	0.0605077	0.80415	0.365712	0.262769
A0A4X1SR57;A0A4X1SS10;A0A4X1SS24;A0A4X1SSQ8;A0A4X1SST3	NaN	Uncharacterized protein;PH domain-containing protein;Uncharacterized protein;Uncharacterized protein;PH domain-containing protein	PH domain-containing protein (?)			ENSSSCG00070003345.1	A0A4X1SST3	A0A4X1SR57	0.362838	0.383573	0.251049	0.292165	0.0173964	0.961164
A0A4X1SR89;A0A4X1SRE4	AP3M1	MHD domain-containing protein	MHD domain-containing protein	GO:0016192;GO:0030131;GO:0006886	AP3M1	ENSSSCG00070002978.1;ENSSSCG00025025612.1;ENSSSCG00060062454.1;ENSSSCG00030072707.1;ENSSSCG00035080496.1;ENSSSCG00040002792.1;ENSSSCG00050031249.1;ENSSSCG00045014031.1;ENSSSCG00055026222.1;ENSSSCG00015061627.1;ENSSSCG00065002911.1	A0A4X1SRE4	AP3M1	0.0196384	0.955025	0.14878	0.531905	0.320623	0.335871
A0A4X1SR94;A0A4X1TEH6	NaN	Ig-like domain-containing protein	Ig-like domain-containing protein			ENSSSCG00070003048.1;ENSSSCG00070009134.1;ENSSSCG00070008767.1	A0A4X1TEH6	A0A4X1SR94	0.42467	0.419534	-0.188933	0.601757	-0.677176	0.0444153
A0A4X1SRB3;A0A4X1SRE6;A0A4X1SRL5	NCKAP1	Uncharacterized protein	NCKAP1	GO:0031209;GO:0031267;GO:0016601;GO:0010592;GO:2000601	NCKAP1	ENSSSCG00025058147.1;ENSSSCG00030068647.1;ENSSSCG00015004707.1;ENSSSCG00070003131.1;ENSSSCG00055012444.1;ENSSSCG00045023710.1;ENSSSCG00040075155.1;ENSSSCG00050047945.1;ENSSSCG00060044561.1;ENSSSCG00035072498.1;ENSSSCG00065049073.1	A0A4X1SRL5	NCKAP1	0.16977	0.564413	-0.0249353	0.903064	0.213914	0.504425
A0A4X1SRC3	CHMP4A	Uncharacterized protein	CHMP4A	GO:0006620;GO:0043162;GO:0046761;GO:1904930;GO:0039702;GO:0000815;GO:0000776;GO:0005765;GO:0005828;GO:0032585;GO:0061952;GO:1901673;GO:0031468;GO:1901215;GO:0001778;GO:0007080;GO:0097352;GO:0051258;GO:1902774;GO:0006900;GO:0030496;GO:1902902;GO:0009898;GO:0030117;GO:0071985;GO:0005643;GO:0051117;GO:0010324;GO:0042803;GO:0097320	CHMP4A	ENSSSCG00005016742.1;ENSSSCG00015040637.1;ENSSSCG00025076378.1;ENSSSCG00030061156.1;ENSSSCG00035064428.1;ENSSSCG00040074867.1;ENSSSCG00045023752.1;ENSSSCG00050078659.1;ENSSSCG00055007448.1;ENSSSCG00060014239.1;ENSSSCG00065056942.1;ENSSSCG00070003011.1	A0A4X1SRC3	CHMP4A	-0.520433	0.113009	0.324758	0.392783	0.109078	0.790788
A0A4X1SRE7;A0A4X1SSY6	NaN	Clathrin heavy chain	Clathrin heavy chain	GO:0071439;GO:0030130;GO:0016192;GO:0032051;GO:0030132;GO:0005198;GO:0006886		ENSSSCG00070003233.1	A0A4X1SSY6	A0A4X1SRE7	0.0807908	0.686661	0.106783	0.478347	0.185531	0.499721
A0A4X1SRF3;P26234	VCL	Metavinculin;Vinculin	Vinculin (?)	GO:0090136;GO:0005925;GO:1903140;GO:0005856;GO:0005915;GO:0005198;GO:0042383;GO:0007155;GO:0044291;GO:0043297;GO:0008013;GO:0002162;GO:0002009;GO:0045294;GO:1904702;GO:0005911;GO:0034394;GO:1990357;GO:0051893;GO:0051015;GO:0005903;GO:0032991;GO:0002102;GO:0030334;GO:0034333;GO:0043034;GO:0005886;GO:0015629;GO:0030032;GO:0031625;GO:0090636;GO:0005737;GO:0090637;GO:0005912;GO:0048675;GO:0005916	VCL	ENSSSCG00070003156. [P26234-1];ENSSSCG00070003156.1;ENSSSCG00000010313. [P26234-1];ENSSSCG00070003156. [P26234-2];ENSSSCG00000010313. [P26234-2]	P26234	VCL	-0.231871	0.583988	-0.277872	0.395488	0.506768	0.309302
A0A4X1SRH0;A0A4X1SRL8;A0A4X1SSP7;A0A4X1ST65	EEF1A2	Elongation factor 1-alpha;Elongation factor 1-alpha;Tr-type G domain-containing protein;Elongation factor 1-alpha	Elongation factor 1-alpha (?)	GO:0005525;GO:0003746;GO:0003924	EEF1A2	ENSSSCG00040047662.1;ENSSSCG00065027704.1;ENSSSCG00050066824.1;ENSSSCG00035021927.1;ENSSSCG00060041191.1;ENSSSCG00070003295.1;ENSSSCG00045017416.1;ENSSSCG00025063676.1;ENSSSCG00055009619.1;ENSSSCG00030026646.1	A0A4X1ST65	EEF1A2	1.54932	0.00612629	-0.679797	0.191735	0.352245	0.505966
A0A4X1SRH7	NaN	Lactoylglutathione lyase	Lactoylglutathione lyase	GO:0046872;GO:0004462	GLO1	ENSSSCG00005043468.1;ENSSSCG00015056547.1;ENSSSCG00025065807.1;ENSSSCG00030068021.1;ENSSSCG00035077623.1;ENSSSCG00040013372.1;ENSSSCG00045014379.1;ENSSSCG00050005805.1;ENSSSCG00055008911.1;ENSSSCG00060008001.1;ENSSSCG00065034420.1;ENSSSCG00070003059.1	A0A4X1SRH7	A0A4X1SRH7	0.523946	0.315828	0.089324	0.687682	0.145964	0.620459
A0A4X1SRJ3;A0A4X1SSC2;A0A4X1SSD8;A5GFY8	PHGDH	D-3-phosphoglycerate dehydrogenase	D-3-phosphoglycerate dehydrogenase	GO:0006564;GO:0004617;GO:0051287;GO:0016616	PHGDH	ENSSSCG00070003199.1	A5GFY8	PHGDH	-0.337545	0.347787	0.0119122	0.972273	-0.103115	0.808468
A0A4X1SRK0	GMDS	GDP-D-mannose dehydratase	GDP-D-mannose dehydratase	GO:0042351;GO:0019673;GO:0008446	GMDS	ENSSSCG00070003458.1	A0A4X1SRK0	GMDS	0.205304	0.485943	-0.058447	0.703068	-0.0322079	0.865806
A0A4X1SRN8	PENK	Leu-enkephalin	Leu-enkephalin	GO:0034466;GO:0001964;GO:0001662;GO:0019233;GO:0007218;GO:0009617;GO:0002118;GO:0007626;GO:0001515;GO:0005576	PENK	ENSSSCG00005011027.1;ENSSSCG00005011027.1;ENSSSCG00015060713.1;ENSSSCG00025022700.1;ENSSSCG00030043076.1;ENSSSCG00035042623.1;ENSSSCG00040022493.1;ENSSSCG00045019962.1;ENSSSCG00050070819.1;ENSSSCG00055025312.1;ENSSSCG00060062514.1;ENSSSCG00065079219.1;ENSSSCG00070003417.1	A0A4X1SRN8	PENK	0.646131	0.132943	0.311281	0.069408	0.0857331	0.582857
A0A4X1SRP3;A0A4X1SSG1;A0A4X1ST55;A0A4X1ST63;A0A4X1ST71	AARS	Alanine--tRNA ligase	Alanine--tRNA ligase				A0A4X1ST71	AARS1	-0.109986	0.807913	0.00592371	0.980064	-0.151544	0.640938
A0A4X1SRP7;A0A4X1SRR2;A0A4X1SSF5	NaN	Rap-GAP domain-containing protein	Rap-GAP domain-containing protein	GO:0005096;GO:0051056		ENSSSCG00070003375.1	A0A4X1SSF5	A0A4X1SRP7	0.523711	0.210229	0.250468	0.495074	0.47765	0.36451
A0A4X1SRQ3;A0A4X1SRV7;A0A4X1ST41;A0A4X1SU17	NaN	Ig-like domain-containing protein	Ig-like domain-containing protein	GO:0016021;GO:0019882;GO:0030670;GO:0071556;GO:0006955		ENSSSCG00070002095.1	A0A4X1SU17	A0A4X1SRQ3	0.0382192	0.915719	-0.129031	0.573226	0.414791	0.0163569
A0A4X1SRQ4;A0A4X1SSP0;Q5PXD3	CD3G	T-cell surface glycoprotein CD3 gamma chain;T-cell receptor T3 gamma chain;T-cell surface glycoprotein CD3 gamma chain	T-cell surface glycoprotein CD3 gamma chain (?)	GO:0016021;GO:0042105;GO:0007166;GO:0045059;GO:0004888;GO:0009897;GO:0002250	CD3G	ENSSSCG00035035457.1;ENSSSCG00070003473.1;ENSSSCG00015009033.1;ENSSSCG00050073250.1;ENSSSCG00060008074.1;ENSSSCG00065071966.1;ENSSSCG00025009234.1;ENSSSCG00055020036.1;ENSSSCG00030060372.1;ENSSSCG00070003473;ENSSSCG00065071966;ENSSSCG00045016263.1	Q5PXD3	CD3G	-0.814413	0.0746591	0.432674	0.0469186	0.472046	0.0741656
A0A4X1SRS1	NaN	Uncharacterized protein	A0A4X1SRS1			ENSSSCG00070003529.1	A0A4X1SRS1	A0A4X1SRS1	0.0808142	0.87706	-0.536041	0.0113426	-0.870123	0.0358257
A0A4X1SRT1;A0A4X1SSN2;P80229	SERPINB1	Leukocyte elastase inhibitor	Leukocyte elastase inhibitor	GO:0032691;GO:0010951;GO:0044194;GO:0005615;GO:0005769;GO:0004867;GO:0036464;GO:0044342	SERPINB1	ENSSSCG00035041640.1;ENSSSCG00055018635.1;ENSSSCG00065039161.1;ENSSSCG00045011777.1;ENSSSCG00070003327.1	P80229	SERPINB1	-0.193534	0.475873	0.0817245	0.62639	0.419752	0.0618655
A0A4X1SRU3	PSMC4	26S proteasome AAA-ATPase subunit RPT3	26S proteasome AAA-ATPase subunit RPT3	GO:0001824;GO:0022624;GO:0031090;GO:0005829;GO:0005654;GO:0030163;GO:0016887;GO:0036402;GO:0005524	PSMC4	ENSSSCG00005043193.1;ENSSSCG00015000797.1;ENSSSCG00025039007.1;ENSSSCG00030068733.1;ENSSSCG00035005338.1;ENSSSCG00040017617.1;ENSSSCG00045029792.1;ENSSSCG00050008799.1;ENSSSCG00055009377.1;ENSSSCG00060026188.1;ENSSSCG00065059270.1;ENSSSCG00070003343.1	A0A4X1SRU3	PSMC4	0.595735	0.019721	-0.382372	0.192207	-0.137184	0.749254
A0A4X1SS31	NaN	Uncharacterized protein	A0A4X1SS31	GO:0005576;GO:0004252;GO:0006508		ENSSSCG00070003571.1	A0A4X1SS31	A0A4X1SS31	-0.229687	0.454459	-0.147201	0.44301	-0.144087	0.563041
A0A4X1SS39	NaN	Uncharacterized protein	A0A4X1SS39	GO:0016021;GO:0007156;GO:0005509;GO:0005911;GO:0005886		ENSSSCG00070003405.1	A0A4X1SS39	A0A4X1SS39	0.259238	0.669751	0.20656	0.160507	-0.431146	0.302981
A0A4X1SS53	NaN	Protein kinase domain-containing protein	Protein kinase domain-containing protein	GO:0004715;GO:0005524		ENSSSCG00070003251.1	A0A4X1SS53	A0A4X1SS53	0.386443	0.046021	0.122875	0.198208	4.53646e-05	0.999729
A0A4X1SS57	NaN	Sulfatase domain-containing protein	Sulfatase domain-containing protein	GO:0008484		ENSSSCG00070003195.1	A0A4X1SS57	A0A4X1SS57	1.08207	0.157693	0.21182	0.26783	-0.294004	0.612318
A0A4X1SS78	NaN	Actin-like protein 3	Actin-like protein 3	GO:0005885;GO:0005524;GO:0034314;GO:0003779	ACTR3	ENSSSCG00015062278.1;ENSSSCG00025019896.1;ENSSSCG00030040135.1;ENSSSCG00035047401.1;ENSSSCG00040002372.1;ENSSSCG00045023378.1;ENSSSCG00050010777.1;ENSSSCG00055012528.1;ENSSSCG00060044702.1;ENSSSCG00065006187.1;ENSSSCG00070003201.1	A0A4X1SS78	A0A4X1SS78	-0.293852	0.366855	0.061576	0.798552	0.469838	0.151657
A0A4X1SSE1;A0A4X1SSF2;A0A4X1SU01	FGB	Fibrinogen beta chain	Fibrinogen beta chain	GO:0051258;GO:0030168;GO:0005102;GO:0005577	FGB	ENSSSCG00060038345.1;ENSSSCG00070003735.1;ENSSSCG00015049102.1	A0A4X1SU01	FGB	-1.26054	0.0467903	-1.00837	0.033214	0.0152448	0.971883
A0A4X1SSF9	MST1	Uncharacterized protein	MST1	GO:0004252;GO:0006508;GO:0030971	MST1	ENSSSCG00070003273.1	A0A4X1SSF9	MST1	1.10737	0.0300192	-0.0253427	0.924774	-0.838305	0.0554856
A0A4X1SSI5;A0A4X1STC3	GNPDA1	Glucosamine-6-phosphate isomerase	Glucosamine-6-phosphate isomerase	GO:0004342;GO:0006048;GO:0005975;GO:0006043;GO:0006091;GO:0006044;GO:0005737	GNPDA1	ENSSSCG00045008466.1;ENSSSCG00005028993.1;ENSSSCG00070003503.1	A0A4X1STC3	GNPDA1	-0.0199149	0.979224	-0.230642	0.483192	-0.236009	0.54087
A0A4X1SSI7;A0A4X1SUL1	NaN	Golgi apparatus protein 1	Golgi apparatus protein 1	GO:0016021;GO:0000139;GO:0005856	GLG1	ENSSSCG00040008857.1;ENSSSCG00070003738.1	A0A4X1SUL1	GLG1	-0.195881	0.567442	-0.0455297	0.659072	0.0834073	0.608938
A0A4X1SSN8;A0A4X1SSR6	CAT	Catalase	Catalase				A0A4X1SSR6	CAT	0.113064	0.80077	-0.226701	0.202892	-0.0353573	0.894069
A0A4X1SSQ4	NaN	Fibrinogen alpha chain	Fibrinogen alpha chain	GO:0051258;GO:0030168;GO:0005102;GO:0005577		ENSSSCG00070003765.1	A0A4X1SSQ4	A0A4X1SSQ4	-0.97425	0.0459227	-0.632307	0.0581207	0.0904908	0.778641
A0A4X1SSS2	FGG	Fibrinogen C-terminal domain-containing protein	Fibrinogen C-terminal domain-containing protein	GO:0005577;GO:0046872;GO:0005102;GO:0030168;GO:0051258	FGG	ENSSSCG00005035148.1;ENSSSCG00015048748.1;ENSSSCG00025049250.1;ENSSSCG00030014429.1;ENSSSCG00035021813.1;ENSSSCG00040054074.1;ENSSSCG00050003108.1;ENSSSCG00060037577.1;ENSSSCG00065058309.1;ENSSSCG00070003780.1	A0A4X1SSS2	A0A4X1SSS2	-1.50855	0.0241219	-1.06585	0.0322142	-0.0716871	0.88163
A0A4X1SSS8;A0A4X1SSW4;A0A4X1ST79;A0A4X1SUF3;A0A4X1SUR1	MBNL1	Uncharacterized protein	MBNL1	GO:0046872	MBNL1	ENSSSCG00035011378.1;ENSSSCG00015007744.1;ENSSSCG00045027020.1;ENSSSCG00055007371.1;ENSSSCG00025024237.1;ENSSSCG00050018261.1;ENSSSCG00040047504.1;ENSSSCG00005026061.1;ENSSSCG00070003748.1;ENSSSCG00030060465.1;ENSSSCG00060018915.1	A0A4X1SUR1	MBNL1	0.085487	0.820567	0.227267	0.313571	0.578766	0.0963313
A0A4X1SSS9	APOH	Apolipoprotein H	Apolipoprotein H	GO:0051006;GO:0034364;GO:0034361;GO:0016525;GO:0042802;GO:0001937;GO:0005543;GO:0030195;GO:0008201;GO:0060230;GO:0051918;GO:0010596;GO:0031639;GO:0042627;GO:0009986;GO:0007597;GO:0033033;GO:0006641;GO:0034392	APOH	ENSSSCG00005013091.1;ENSSSCG00015029268.1;ENSSSCG00025058425.1;ENSSSCG00035071393.1;ENSSSCG00040013261.1;ENSSSCG00045037124.1;ENSSSCG00055028916.1;ENSSSCG00065009655.1;ENSSSCG00070003795.1	A0A4X1SSS9	APOH	1.0002	0.199339	-0.112982	0.61213	-0.908083	0.108822
A0A4X1SST1;A0A4X1SSU9	C16H5orf34	MIF4G domain-containing protein	MIF4G domain-containing protein	GO:0008494;GO:0003723;GO:1900152;GO:0044794;GO:0070934;GO:2000767;GO:0106002	C16H5orf34	ENSSSCG00060033601.1;ENSSSCG00025075127.1;ENSSSCG00035069092.1;ENSSSCG00030060224.1;ENSSSCG00055015581.1;ENSSSCG00070003819.1;ENSSSCG00045010323.1;ENSSSCG00005022317.1;ENSSSCG00040053124.1;ENSSSCG00050019446.1;ENSSSCG00015024921.1;ENSSSCG00065031876.1	A0A4X1SSU9	C16H5orf34	-0.250484	0.225917	-0.0279562	0.81506	-0.148973	0.501122
A0A4X1SSZ1;A0A4X1SUI7	LOC100154047	Peptidase S1 domain-containing protein	Peptidase S1 domain-containing protein	GO:0004252;GO:0006508	LOC100154047	ENSSSCG00070003892.1	A0A4X1SUI7	LOC100154047	-0.391157	0.494091	0.2912	0.41866	0.323458	0.501234
A0A4X1ST08;A0A4X1ST54;A0A4X1SUV6;A0A4X1SUW9	IPO7	Importin N-terminal domain-containing protein	Importin N-terminal domain-containing protein	GO:0031267;GO:0046332;GO:0005829;GO:0005654;GO:0005737;GO:0006606;GO:0045087;GO:0006886;GO:0042393	IPO7	ENSSSCG00045009169.1;ENSSSCG00030008007.1;ENSSSCG00050009454.1;ENSSSCG00060077868.1;ENSSSCG00025028443.1;ENSSSCG00035078717.1;ENSSSCG00065048844.1;ENSSSCG00040027746.1;ENSSSCG00015003157.1;ENSSSCG00005018070.1;ENSSSCG00055007329.1;ENSSSCG00070003363.1	A0A4X1SUW9	IPO7	-0.12958	0.700463	-0.342394	0.100821	-0.062907	0.84645
A0A4X1ST13;A0A4X1STB5	PRKCA	Protein kinase C	Protein kinase C				A0A4X1STB5	PRKCA	0.271156	0.509641	0.0373541	0.861055	0.795528	0.157315
A0A4X1ST19	NaN	Uncharacterized protein	A0A4X1ST19	GO:0007186;GO:0031683;GO:0016020;GO:0007266;GO:0001664;GO:0019001;GO:0003924		ENSSSCG00070003472.1	A0A4X1ST19	A0A4X1ST19	-0.0189234	0.946129	0.268944	0.122797	0.403701	0.141719
A0A4X1ST20	RHOA	Uncharacterized protein	RHOA	GO:0043931;GO:0001998;GO:0007519;GO:1903673;GO:0090307;GO:0071902;GO:0090051;GO:0032467;GO:0060193;GO:0021795;GO:0033144;GO:0043149;GO:0031234;GO:0043297;GO:0021861;GO:0001764;GO:0017022;GO:0071803;GO:0030027;GO:0030521;GO:0007160;GO:0005768;GO:0005829;GO:0031122;GO:0050919;GO:1903427;GO:0097049;GO:0042476;GO:1901224;GO:0033688;GO:0005938;GO:0043366;GO:1904996;GO:0003100;GO:0051496;GO:0045198;GO:…	RHOA	ENSSSCG00005044357.1;ENSSSCG00005044357.1;ENSSSCG00005044357.1;ENSSSCG00015063983.1;ENSSSCG00025077128.1;ENSSSCG00030056853.1;ENSSSCG00035072281.1;ENSSSCG00040062470.1;ENSSSCG00045025228.1;ENSSSCG00050031100.1;ENSSSCG00055008661.1;ENSSSCG00055008661.1;ENSSSCG00055008661.1;ENSSSCG00055008661.1;ENSSSCG00060075572.1;ENSSSCG00065077361.1;ENSSSCG00065077361.1;ENSSSCG00065077361.1;ENSSSCG00065077361.1;…	A0A4X1ST20	RHOA	0.0378564	0.890501	0.0688235	0.605378	0.283745	0.290524
A0A4X1ST93	PSMC1	AAA domain-containing protein	AAA domain-containing protein	GO:0031090;GO:0005829;GO:0005654;GO:0030163;GO:0016887;GO:1901215;GO:0036402;GO:0005524;GO:0005838	PSMC1	ENSSSCG00015013564.1;ENSSSCG00025002205.1;ENSSSCG00030073827.1;ENSSSCG00035046087.1;ENSSSCG00040021129.1;ENSSSCG00045002482.1;ENSSSCG00050014143.1;ENSSSCG00055022255.1;ENSSSCG00060036834.1;ENSSSCG00065041834.1;ENSSSCG00070003896.1;ENSSSCG00070003896.1;ENSSSCG00070003896.1	A0A4X1ST93	PSMC1	0.486054	0.0765406	-0.604742	0.0254372	-0.153177	0.703718
A0A4X1STE7;Q29243	;DAG1	Alpha-dystroglycan;Dystroglycan	Dystroglycan (?)	GO:0021675;GO:0016021;GO:0016203;GO:0005615;GO:0005856;GO:0070161;GO:0005737;GO:0005654;GO:0016011;GO:0007411;GO:0016010;GO:0045211;GO:0005509;GO:0005604;GO:0002009;GO:0042383;GO:0043236	DAG1	ENSSSCG00070003573.1	Q29243	DAG1	0.641829	0.171143	0.363472	0.0113995	-0.547963	0.189598
A0A4X1STF2	SFRP2	Uncharacterized protein	SFRP2	GO:0010629;GO:0003402;GO:0008284;GO:0010719;GO:0036342;GO:1904956;GO:0048018;GO:0010667;GO:0043508;GO:0045600;GO:0048546;GO:0042662;GO:0030336;GO:0061133;GO:2000041;GO:0090090;GO:0061056;GO:0071481;GO:0003214;GO:0045944;GO:0090179;GO:0001569;GO:1902042;GO:0002063;GO:0045892;GO:0005615;GO:0007501;GO:0030514;GO:0048866;GO:0017147;GO:0090263;GO:0060070;GO:0031668;GO:0010659;GO:0050680;GO:0010975;GO:…	SFRP2	ENSSSCG00015075500.1;ENSSSCG00025046870.1;ENSSSCG00035019106.1;ENSSSCG00045004812.1;ENSSSCG00055011016.1;ENSSSCG00060039562.1;ENSSSCG00065060325.1;ENSSSCG00070003597.1	A0A4X1STF2	SFRP2	0.241554	0.341158	0.18937	0.211129	0.0489548	0.778177
A0A4X1STF8;A0A4X1STM2	NNT	Proton-translocating NAD(P)(+) transhydrogenase	Proton-translocating NAD(P)(+) transhydrogenase	GO:0016021;GO:0050661;GO:1902600;GO:0008746;GO:0072593;GO:0005739	NNT	ENSSSCG00055015969.1;ENSSSCG00015024570.1;ENSSSCG00065030899.1;ENSSSCG00070003510.1;ENSSSCG00060034418.1;ENSSSCG00050020288.1;ENSSSCG00040054106.1;ENSSSCG00045010663.1;ENSSSCG00025075572.1;ENSSSCG00005022139.1;ENSSSCG00030060610.1	A0A4X1STM2	NNT	-0.339475	0.226567	-0.424916	0.0532264	0.473911	0.0764735
A0A4X1STH3;A0A4X1STP0	SLA-DRA	Ig-like domain-containing protein;Uncharacterized protein	Uncharacterized protein (?)	GO:0016021;GO:0002250;GO:0042613;GO:0002504	SLA-DRA	ENSSSCG00070003863.1	A0A4X1STP0	SLA-DRA	-0.970587	0.0500709	0.859168	0.0709472	-0.0567849	0.82593
A0A4X1STJ3	NaN	Uncharacterized protein	A0A4X1STJ3	GO:0005576;GO:0004252;GO:0006508		ENSSSCG00070003571.1	A0A4X1STJ3	A0A4X1STJ3	-0.278819	0.481707	-0.0883513	0.76292	-0.470006	0.010094
A0A4X1STJ9;A0A4X1SUW7	NaN	Uncharacterized protein	A0A4X1SUW7 (?)	GO:0046872;GO:0005096;GO:0043547;GO:0005737		ENSSSCG00070003911.1	A0A4X1SUW7	A0A4X1STJ9	0.184897	0.525091	0.138523	0.373415	0.409926	0.218494
A0A4X1STK2	NaN	SCP domain-containing protein	SCP domain-containing protein	GO:0005576;GO:0016021		ENSSSCG00070003576.1	A0A4X1STK2	A0A4X1STK2	0.79908	0.0635693	0.479127	0.085533	-0.544506	0.296155
A0A4X1STN4	POSTN	Uncharacterized protein	POSTN	GO:0007155	POSTN	ENSSSCG00005044315.1;ENSSSCG00015005401.1;ENSSSCG00025049827.1;ENSSSCG00030030019.1;ENSSSCG00040018282.1;ENSSSCG00045028817.1;ENSSSCG00050064144.1;ENSSSCG00065024177.1;ENSSSCG00070004061.1	A0A4X1STN4	POSTN	0.315701	0.603049	0.178842	0.454322	-0.783052	0.0578775
A0A4X1STN7	PPIL1	Peptidyl-prolyl cis-trans isomerase	Peptidyl-prolyl cis-trans isomerase				A0A4X1STN7	PPIL1	-0.212911	0.714084	-0.00191528	0.991954	-0.0851713	0.779944
A0A4X1STR9;A0A4X1SU31;A0A4X1SVG4	NaN	3-hydroxy-3-methylglutaryl coenzyme A synthase	3-hydroxy-3-methylglutaryl coenzyme A synthase	GO:0006695;GO:0006084;GO:0004421;GO:0010142	HMGCS1	ENSSSCG00070004063.1;ENSSSCG00005023040.1	A0A4X1SVG4	A0A4X1STR9	0.304757	0.411226	0.0583037	0.646535	-0.297399	0.192171
A0A4X1STU4	NaN	Ig-like domain-containing protein	Ig-like domain-containing protein			ENSSSCG00070004031.1	A0A4X1STU4	A0A4X1STU4	0.027743	0.952582	-0.7086	0.0438726	-0.821498	0.021951
A0A4X1STY4;A0A4X1STZ4;A0A4X1SU02;A0A4X1SV97	ATG3	Autophagy_act_C domain-containing protein	Autophagy_act_C domain-containing protein	GO:0019776;GO:0050765;GO:0016567;GO:0005829;GO:0000045;GO:0019787;GO:0000153;GO:1902017;GO:0043653;GO:0019899;GO:0019777	ATG3	ENSSSCG00040055452.1;ENSSSCG00045030451.1;ENSSSCG00035009529.1;ENSSSCG00005009754.1;ENSSSCG00070004066.1;ENSSSCG00030053250.1;ENSSSCG00065075258.1;ENSSSCG00025049049.1	A0A4X1SV97	ATG3	0.0320766	0.929334	-0.0992877	0.589461	0.259638	0.477217
A0A4X1STZ8;A0A4X1SVF1;A0A4X1SVF6	NaN	T-cell surface antigen CD2	T-cell surface antigen CD2	GO:0007155;GO:0016021;GO:0009986;GO:0005886	CD2	ENSSSCG00005015131.1;ENSSSCG00070004072.1;ENSSSCG00035041555.1;ENSSSCG00025024140.1;ENSSSCG00065056116.1	A0A4X1SVF6	A0A4X1STZ8	-0.766879	0.0779815	0.169836	0.460763	0.278605	0.305583
A0A4X1SU18	RCN1	Uncharacterized protein	RCN1	GO:0005783;GO:0001701;GO:0005509;GO:0043010	RCN1	ENSSSCG00025013527.1;ENSSSCG00030003954.1;ENSSSCG00035069081.1;ENSSSCG00040051341.1;ENSSSCG00045036357.1;ENSSSCG00050012960.1;ENSSSCG00055006868.1;ENSSSCG00060049640.1;ENSSSCG00065036749.1;ENSSSCG00070004187.1	A0A4X1SU18	RCN1	-0.176872	0.754964	0.497084	0.0395549	-0.0779941	0.732911
A0A4X1SU27	DRG2	Uncharacterized protein	DRG2	GO:0005525;GO:0003924	DRG2	ENSSSCG00070004091.1	A0A4X1SU27	DRG2	-0.0858845	0.606155	-0.411209	0.0154939	0.127973	0.607152
A0A4X1SU44	NaN	Ig-like domain-containing protein	Ig-like domain-containing protein			ENSSSCG00070003731.1	A0A4X1SU44	A0A4X1SU44	1.84783	0.0222236	1.20193	0.0337495	0.414792	0.541124
A0A4X1SU46	APOH	Apolipoprotein H	Apolipoprotein H	GO:0005576;GO:0008201	APOH	ENSSSCG00005013091.1;ENSSSCG00015029268.1;ENSSSCG00025058425.1;ENSSSCG00035071393.1;ENSSSCG00040013261.1;ENSSSCG00045037124.1;ENSSSCG00055028916.1;ENSSSCG00065009655.1;ENSSSCG00070003795.1	A0A4X1SU46	APOH	0.812296	0.302339	-0.0316366	0.88534	-1.15663	0.0859949
A0A4X1SU56	JAML	Uncharacterized protein	JAML	GO:0016021;GO:0050900;GO:0046629	JAML	ENSSSCG00070003740.1	A0A4X1SU56	JAML	0.156549	0.655646	0.32445	0.0432735	-0.558316	0.166097
A0A4X1SUA0	SRSF3	RRM domain-containing protein	RRM domain-containing protein	GO:0006406;GO:1990830;GO:0031053;GO:0048024;GO:0070878;GO:0043274;GO:0016607	SRSF3	ENSSSCG00005028880.1;ENSSSCG00005028880.1;ENSSSCG00015055528.1;ENSSSCG00025007571.1;ENSSSCG00030071137.1;ENSSSCG00035008261.1;ENSSSCG00040015115.1;ENSSSCG00045028575.1;ENSSSCG00050073876.1;ENSSSCG00055010456.1;ENSSSCG00060078346.1;ENSSSCG00065031887.1;ENSSSCG00070003827.1	A0A4X1SUA0	SRSF3	0.113311	0.671301	0.0429931	0.844192	0.105416	0.673618
A0A4X1SUB5	CD58	Uncharacterized protein	CD58	GO:0016021	CD58	ENSSSCG00045006702.1;ENSSSCG00070004156.1;ENSSSCG00070004156.1	A0A4X1SUB5	CD58	0.0140868	0.950271	-0.2084	0.270458	0.354714	0.217935
A0A4X1SUD3	NaN	Tyrosine-protein kinase	Tyrosine-protein kinase				A0A4X1SUD3	A0A4X1SUD3	-0.295441	0.58695	0.0127307	0.937267	0.468197	0.175578
A0A4X1SUE4	CAPN2	Calcium-activated neutral proteinase 2	Calcium-activated neutral proteinase 2	GO:0004198;GO:0006508;GO:0051493;GO:0005737;GO:0005509;GO:0005886	CAPN2	ENSSSCG00040069397.1;ENSSSCG00070004162.1	A0A4X1SUE4	CAPN2	0.694848	0.0525942	-0.199399	0.512039	-0.384457	0.174978
A0A4X1SUF1;A0A4X1SVW0;A0A4X1SW34	FCN2	Ficolin-2	Ficolin-2		FCN2	ENSSSCG00070004189.1	A0A4X1SW34	FCN2	-0.378891	0.558869	-0.513059	0.12116	-0.556736	0.212956
A0A4X1SUG4;A0A4X1SW67	RGS10	RGS domain-containing protein	RGS domain-containing protein	GO:0043547;GO:0008277;GO:0045202;GO:0005829;GO:0005096;GO:0007213;GO:0005634;GO:0001965	RGS10	ENSSSCG00040044612.1;ENSSSCG00030015428.1;ENSSSCG00065079006.1;ENSSSCG00050014341.1;ENSSSCG00055004650.1;ENSSSCG00025010625.1;ENSSSCG00060040896.1;ENSSSCG00015015364.1;ENSSSCG00005004906.1;ENSSSCG00070004275.1	A0A4X1SW67	RGS10	0.124972	0.772091	0.0112062	0.962723	0.496634	0.160674
A0A4X1SUH2	NaN	Glutathione peroxidase	Glutathione peroxidase	GO:0006979;GO:0004602		ENSSSCG00005044577.1;ENSSSCG00015063852.1;ENSSSCG00025043421.1;ENSSSCG00030057305.1;ENSSSCG00035072352.1;ENSSSCG00040062366.1;ENSSSCG00045026175.1;ENSSSCG00055008844.1;ENSSSCG00060075532.1;ENSSSCG00065077402.1;ENSSSCG00070003888.1	A0A4X1SUH2	GPX1	-0.163154	0.672496	-0.57956	0.0589365	-0.309283	0.482456
A0A4X1SUL3;A0A4X1SUM3	HGFAC	Uncharacterized protein	HGFAC	GO:0005576;GO:0004252;GO:0006508	HGFAC	ENSSSCG00070003868.1	A0A4X1SUM3	HGFAC	-0.122591	0.336887	-0.40066	0.00936166	-0.138259	0.326128
A0A4X1SUL4;A0A4X1SUR0;A0A4X1SW39;A0A4X1SWE3	ATP1A1	Sodium/potassium-transporting ATPase subunit alpha	Sodium/potassium-transporting ATPase subunit alpha	GO:0002026;GO:1990239;GO:0046872;GO:0031090;GO:0030315;GO:0016323;GO:1990573;GO:1903416;GO:0016791;GO:0016887;GO:0045822;GO:0005524;GO:0016328;GO:0051087;GO:0045989;GO:0086009;GO:0036126;GO:0005890;GO:0008217;GO:0060047;GO:0031947;GO:0036376;GO:0016324;GO:0045823;GO:0005886;GO:0016021;GO:0071383;GO:0014069;GO:0005391;GO:0009410;GO:0008556;GO:0030007;GO:0006883	ATP1A1	ENSSSCG00040040529.1;ENSSSCG00065060584.1;ENSSSCG00015070139.1;ENSSSCG00005013252.1;ENSSSCG00045007402.1;ENSSSCG00050050417.1;ENSSSCG00070004227.1;ENSSSCG00055008698.1;ENSSSCG00030035027.1;ENSSSCG00035040242.1;ENSSSCG00060070967.1	A0A4X1SWE3	ATP1A1	-0.196829	0.523863	0.0634529	0.663018	0.100546	0.539823
A0A4X1SUM4;A0A4X1SW21	NaN	Peptidase S1 domain-containing protein	Peptidase S1 domain-containing protein	GO:0004252;GO:0006508		ENSSSCG00070004229.1	A0A4X1SW21	A0A4X1SUM4	-0.374394	0.101334	-0.28737	0.101348	0.0882776	0.737062
A0A4X1SUP3	NaN	Ig-like domain-containing protein	Ig-like domain-containing protein			ENSSSCG00070004351.1	A0A4X1SUP3	A0A4X1SUP3	0.165026	0.648364	-0.37238	0.100744	-0.438907	0.137948
A0A4X1SUS5	NaN	SelP_N domain-containing protein	SelP_N domain-containing protein	GO:0005576;GO:0008430		ENSSSCG00070004373.1	A0A4X1SUS5	A0A4X1SUS5	-0.0279524	0.868979	0.218967	0.157803	0.0746765	0.625015
A0A4X1SUW3	PRDX3	Thioredoxin domain-containing protein	Thioredoxin domain-containing protein	GO:0008284;GO:0005769;GO:0030099;GO:0042802;GO:0032496;GO:0051092;GO:0043027;GO:0019901;GO:0008379;GO:0018171;GO:0001893;GO:0005829;GO:0034614;GO:0051881;GO:0042744;GO:0007005;GO:0051920;GO:0032991;GO:0033673;GO:0042542;GO:0008022;GO:0005739	PRDX3	ENSSSCG00035078442.1;ENSSSCG00045033454.1;ENSSSCG00065048906.1;ENSSSCG00070004397.1	A0A4X1SUW3	PRDX3	-0.486051	0.205848	-0.301256	0.101178	-0.0747658	0.810289
A0A4X1SV07;A0A4X1SV16;A0A4X1SVC0;A0A4X1SVF4;A0A4X1SVI2	SMAP1	Arf-GAP domain-containing protein	Arf-GAP domain-containing protein	GO:0045648;GO:0030276;GO:0046872;GO:2000369;GO:0005737;GO:0005096	SMAP1	ENSSSCG00055004338.1;ENSSSCG00065030160.1;ENSSSCG00050009642.1;ENSSSCG00070003701.1	A0A4X1SVI2	SMAP1	0.269486	0.550044	0.194282	0.520218	0.489737	0.193112
A0A4X1SV10;A0A4X1TDP1;A0A4X1TDQ1;A0A4X1TFG9	;PTMA;PTMA;PTMA	Uncharacterized protein	PTMA (?)		PTMA	ENSSSCG00045006625.1;ENSSSCG00055020816.1;ENSSSCG00070009009.1;ENSSSCG00065061055.1;ENSSSCG00030041143.1;ENSSSCG00025000786.1;ENSSSCG00050031703.1;ENSSSCG00035071163.1;ENSSSCG00070003977.1	A0A4X1TFG9	PTMA	0.46831	0.296238	0.0149388	0.970944	0.53223	0.349426
A0A4X1SVC2;A0A4X1SVW8;A0A4X1SXE5	COL5A1	Fibrillar collagen NC1 domain-containing protein	Fibrillar collagen NC1 domain-containing protein	GO:0005201	COL5A1	ENSSSCG00070004383.1	A0A4X1SXE5	COL5A1	0.103338	0.715782	-0.0784719	0.593125	-0.272246	0.211902
A0A4X1SVD1;Q19PY3	RTCB	RNA-splicing ligase RtcB homolog	RNA-splicing ligase RtcB homolog				Q19PY3	RTCB	-0.12289	0.611597	0.259472	0.274423	0.375971	0.252596
A0A4X1SVF9	POSTN	Uncharacterized protein	POSTN	GO:0007155;GO:0008593;GO:0009888;GO:0062023;GO:0030198;GO:0046872;GO:0071307;GO:0005802;GO:0008201	POSTN	ENSSSCG00005044315.1;ENSSSCG00015005401.1;ENSSSCG00025049827.1;ENSSSCG00030030019.1;ENSSSCG00040018282.1;ENSSSCG00045028817.1;ENSSSCG00050064144.1;ENSSSCG00065024177.1;ENSSSCG00070004061.1	A0A4X1SVF9	POSTN	0.143066	0.805618	0.288778	0.344257	-0.487331	0.165699
A0A4X1SVG2;A0A4X1SX27	MAPK14	Mitogen-activated protein kinase 14;Mitogen-activated protein kinase	Mitogen-activated protein kinase (?)				A0A4X1SX27	MAPK14	0.0851642	0.558501	-0.0137539	0.956534	-0.153928	0.593919
A0A4X1SVM7;A0A4X1SXE8	NaN	Uncharacterized protein	A0A4X1SXE8 (?)	GO:0006914;GO:0016020	GABARAPL2	ENSSSCG00070004477.1	A0A4X1SXE8	A0A4X1SVM7	0.328634	0.152323	-0.469514	0.0367896	-0.172579	0.411141
A0A4X1SVQ1;A0A4X1SXM4	RABGEF1	Uncharacterized protein	RABGEF1	GO:0005085;GO:0016192;GO:0003677;GO:0008270	RABGEF1	ENSSSCG00005023373.1;ENSSSCG00045035338.1;ENSSSCG00025061805.1;ENSSSCG00055018503.1;ENSSSCG00070004591.1;ENSSSCG00060055817.1;ENSSSCG00050064856.1;ENSSSCG00065075685.1;ENSSSCG00030061519.1;ENSSSCG00035057047.1	A0A4X1SXM4	RABGEF1	0.547802	0.147104	0.0246258	0.925336	0.33243	0.457064
A0A4X1SVS9;A0A4X1SXS9;A0A4X1SXY4;A0A4X1SXZ8	NAA50	N-acetyltransferase domain-containing protein	N-acetyltransferase domain-containing protein	GO:0004596;GO:0016407;GO:0006474;GO:0005829;GO:0052858;GO:0010485;GO:0005730;GO:0071962;GO:0031415;GO:0034087	NAA50	ENSSSCG00015065331.1;ENSSSCG00040075827.1;ENSSSCG00035006037.1;ENSSSCG00065009754.1;ENSSSCG00025039689.1;ENSSSCG00055009477.1;ENSSSCG00045036936.1;ENSSSCG00030003004.1;ENSSSCG00060063678.1;ENSSSCG00050077444.1;ENSSSCG00005029530.1;ENSSSCG00070004609.1	A0A4X1SXZ8	NAA50	0.0632633	0.852394	-0.0915965	0.573865	0.324731	0.392626
A0A4X1SVT8	CXCL13	C-X-C motif chemokine	C-X-C motif chemokine	GO:0008009;GO:0006952;GO:0005615;GO:0006955	CXCL13	ENSSSCG00025017340.1;ENSSSCG00030009531.1;ENSSSCG00035048916.1;ENSSSCG00045000905.1;ENSSSCG00055015137.1;ENSSSCG00065078246.1;ENSSSCG00070004192.1	A0A4X1SVT8	CXCL13	-0.65274	0.0884981	-0.212485	0.384449	-0.608303	0.0428418
A0A4X1SVW9	NaN	Tyrosine-protein kinase	Tyrosine-protein kinase				A0A4X1SVW9	A0A4X1SVW9	-0.230393	0.475142	-0.126175	0.603153	0.512718	0.187327
A0A4X1SVX6	NaN	Ig-like domain-containing protein	Ig-like domain-containing protein			ENSSSCG00070004223.1	A0A4X1SVX6	A0A4X1SVX6	0.293731	0.450082	0.0998507	0.701322	-0.401936	0.140336
A0A4X1SW08	NaN	Uncharacterized protein	A0A4X1SW08			ENSSSCG00070004159.1	A0A4X1SW08	A0A4X1SW08	1.56627	0.0106338	0.15955	0.666591	-0.805546	0.0144105
A0A4X1SWA8;A1XQU9	;RPS20	40S ribosomal protein S20	40S ribosomal protein S20	GO:0006412;GO:1901798;GO:0015935;GO:0003735;GO:0045202;GO:0097371;GO:0003723;GO:1990948;GO:0098556;GO:0022627	RPS20;	ENSSSCG00070004154.1;ENSSSCG00045019307.1;ENSSSCG00065079207.1;ENSSSCG00050007974.1;ENSSSCG00040023636.1;ENSSSCG00015062505.1;ENSSSCG00060064186.1;ENSSSCG00055025819.1;ENSSSCG00005011503.1	A1XQU9	RPS20	-0.0950336	0.840233	0.579926	0.239815	0.226873	0.583153
A0A4X1SWC5	NaN	CBM20 domain-containing protein	CBM20 domain-containing protein	GO:0016021;GO:2001069;GO:2001070	FAM47E	ENSSSCG00025019158.1;ENSSSCG00035076728.1;ENSSSCG00045013338.1;ENSSSCG00050070411.1;ENSSSCG00065077539.1;ENSSSCG00070004658.1	A0A4X1SWC5	A0A4X1SWC5	-0.260696	0.258834	0.228198	0.559078	0.185169	0.603106
A0A4X1SWC8	PSMD12	PCI domain-containing protein	PCI domain-containing protein	GO:0005838	PSMD12	ENSSSCG00005014303.1;ENSSSCG00015033259.1;ENSSSCG00030050081.1;ENSSSCG00035075965.1;ENSSSCG00035075965.1;ENSSSCG00040075403.1;ENSSSCG00045036419.1;ENSSSCG00050004278.1;ENSSSCG00055028247.1;ENSSSCG00060055576.1;ENSSSCG00065024762.1;ENSSSCG00065024762.1;ENSSSCG00070004259.1;ENSSSCG00070004259.1	A0A4X1SWC8	PSMD12	0.419396	0.243715	-0.564321	0.0483987	-0.197387	0.582056
A0A4X1SWJ4;A0A4X1SX62	NaN	Aldolase_II domain-containing protein	Aldolase_II domain-containing protein	GO:0005856	ADD1	ENSSSCG00015018800.1;ENSSSCG00040067497.1;ENSSSCG00030057472.1;ENSSSCG00060061647.1;ENSSSCG00070004809.1	A0A4X1SX62	A0A4X1SWJ4	0.26144	0.271054	-0.49897	0.0296139	-0.148055	0.667725
A0A4X1SWJ5;A0A4X1SWK9	GMFG	ADF-H domain-containing protein;Glia maturation factor	Glia maturation factor (?)	GO:0034316;GO:2000249;GO:0003779;GO:0008083;GO:0071933	GMFG	ENSSSCG00005040071.1;ENSSSCG00070004840.1;ENSSSCG00025048271.1;ENSSSCG00045036781.1;ENSSSCG00050006973.1;ENSSSCG00055006783.1;ENSSSCG00015013429.1;ENSSSCG00040009646.1;ENSSSCG00065017163.1;ENSSSCG00060046013.1;ENSSSCG00030066380.1;ENSSSCG00035016703.1	A0A4X1SWK9	GMFG	0.0971045	0.827314	0.219029	0.280094	0.508829	0.150322
A0A4X1SWR3	NaN	Uncharacterized protein	A0A4X1SWR3	GO:0120025;GO:0043087;GO:0007165		ENSSSCG00070004256.1	A0A4X1SWR3	A0A4X1SWR3	0.149091	0.538554	0.0098675	0.953968	0.301498	0.407428
A0A4X1SWS5;A0A4X1SXE1;A0A4X1SYS9	SHMT1	Serine hydroxymethyltransferase	Serine hydroxymethyltransferase	GO:0030170;GO:0019264;GO:0035999;GO:0004372	SHMT1	ENSSSCG00070004904.1;ENSSSCG00050056244.1;ENSSSCG00055014993.1;ENSSSCG00030025048.1;ENSSSCG00035070613.1;ENSSSCG00025028241.1	A0A4X1SYS9	SHMT1	1.31429	0.0909853	-0.280261	0.456175	-0.680711	0.126525
A0A4X1SWU2	SBDS	Ribosome maturation protein SBDS	Ribosome maturation protein SBDS	GO:0000922;GO:0019843;GO:0008017;GO:0005829;GO:0005654;GO:0043022;GO:0048539;GO:0001833;GO:0030595;GO:0030282;GO:0042256;GO:0006364;GO:0005730;GO:0002244;GO:0007052	SBDS	ENSSSCG00015026117.1;ENSSSCG00035057598.1;ENSSSCG00060056532.1;ENSSSCG00070004407.1	A0A4X1SWU2	SBDS	-0.0613827	0.862643	0.143226	0.465661	0.441298	0.260229
A0A4X1SX44;A0A4X1SYU3	TAGLN	Transgelin	Transgelin	GO:0030855;GO:0051015;GO:0005737	TAGLN	ENSSSCG00065010496.1;ENSSSCG00005032034.1;ENSSSCG00060017016.1;ENSSSCG00030062896.1;ENSSSCG00070004842.1;ENSSSCG00045015968.1;ENSSSCG00025007163.1;ENSSSCG00055015026.1;ENSSSCG00015075747.1;ENSSSCG00050068349.1;ENSSSCG00040049477.1	A0A4X1SYU3	TAGLN	0.474095	0.0542507	0.0385617	0.867948	0.169285	0.531782
A0A4X1SX64;A0A4X1SZ52	CXCL10	C-X-C motif chemokine	C-X-C motif chemokine	GO:0042127;GO:0042056;GO:0016525;GO:0006952;GO:0140374;GO:0006955;GO:0042981;GO:0098586;GO:0070098;GO:0090026;GO:1901740;GO:0008201;GO:0071222;GO:2000406;GO:0005615;GO:0042118;GO:0008009;GO:0007189;GO:0097398;GO:0045662;GO:0010819;GO:0048248;GO:0010818;GO:0009897;GO:1901509;GO:0051281	CXCL10	ENSSSCG00065077127.1;ENSSSCG00045012746.1;ENSSSCG00005040343.1;ENSSSCG00015041398.1;ENSSSCG00055007849.1;ENSSSCG00070004989.1;ENSSSCG00025020263.1;ENSSSCG00035077942.1;ENSSSCG00030008431.1	A0A4X1SZ52	CXCL10	-0.467536	0.413459	-0.141786	0.594409	0.0450736	0.901137
A0A4X1SXA3;A0A4X1SXD3;A0A4X1SZ54;A0A4X1SZ75;Q95242	PECAM1	Platelet endothelial cell adhesion molecule	Platelet endothelial cell adhesion molecule	GO:0016021;GO:0098742;GO:0007166;GO:0070161;GO:0004888;GO:0005887;GO:0045121	PECAM1	ENSSSCG00040070811;ENSSSCG00070005038;ENSSSCG00025043405;ENSSSCG00065014331;ENSSSCG00060063481;ENSSSCG00070005038.1	Q95242	PECAM1	-0.107455	0.667933	0.0186848	0.91107	0.273543	0.405019
A0A4X1SXB1	NaN	Uncharacterized protein	A0A4X1SXB1	GO:0051014;GO:0051015;GO:0030036		ENSSSCG00070004375.1	A0A4X1SXB1	A0A4X1SXB1	0.570855	0.124271	0.000404929	0.997791	0.1245	0.551985
A0A4X1SXB4;A0A4X1SXZ3;A0A4X1SXZ7;A0A4X1SZI9	PRPSAP2	Pribosyltran_N domain-containing protein	Pribosyltran_N domain-containing protein	GO:0009165;GO:0004749;GO:0000287;GO:0042802	PRPSAP2	ENSSSCG00065041476.1;ENSSSCG00030025236.1;ENSSSCG00040040148.1;ENSSSCG00055015332.1;ENSSSCG00070005020.1;ENSSSCG00005005417.1;ENSSSCG00035072171.1;ENSSSCG00025028910.1;ENSSSCG00060077182.1	A0A4X1SZI9	PRPSAP2	0.254838	0.625631	-0.230289	0.39657	0.318255	0.422319
A0A4X1SXB7;A0A4X1SYE9	DARS1	Aspartate--tRNA ligase, cytoplasmic;Aspartate--tRNA ligase, cytoplasmic	Aspartate--tRNA ligase, cytoplasmic (?)	GO:0031090;GO:0005737;GO:0003676;GO:0004815;GO:0005524;GO:0006422	DARS1	ENSSSCG00070004810.1	A0A4X1SYE9	DARS1	0.456401	0.237986	-0.240495	0.18019	0.259205	0.496595
A0A4X1SXF2	DHRS11	Uncharacterized protein	DHRS11	GO:0016491	DHRS11	ENSSSCG00025068508.1;ENSSSCG00035052276.1;ENSSSCG00045007278.1;ENSSSCG00065059544.1;ENSSSCG00070004907.1	A0A4X1SXF2	DHRS11	0.556343	0.0218306	-0.216149	0.0311533	-0.247147	0.322503
A0A4X1SXF9;P49933	LOC110258651;NPG4	Uncharacterized protein;Protegrin-4	Protegrin-4 (?)	GO:0042742;GO:0050830;GO:0005615;GO:0061844;GO:0050829;GO:0005576;GO:0045087;GO:0001530	LOC110258651	ENSSSCG00070004468.1	P49933	LOC110258651	-0.34485	0.261203	0.360014	0.107582	0.490811	0.180895
A0A4X1SXH6	EIF3A	Eukaryotic translation initiation factor 3 subunit A	Eukaryotic translation initiation factor 3 subunit A	GO:0016282;GO:0003723;GO:0005852;GO:0033290;GO:0003743;GO:0001732	EIF3A	ENSSSCG00070004543.1	A0A4X1SXH6	EIF3A	-0.153347	0.53926	0.330373	0.1358	0.210528	0.494221
A0A4X1SXN8	NaN	GLOBIN domain-containing protein	GLOBIN domain-containing protein				A0A4X1SXN8	A0A4X1SXN8	0.455027	0.535042	-0.19464	0.558342	-0.821044	0.0716541
A0A4X1SXW8;A0A4X1SZS0	MTSS1	Uncharacterized protein	MTSS1	GO:0007009;GO:0030036;GO:0003779	MTSS1	ENSSSCG00045019033.1;ENSSSCG00070005149.1;ENSSSCG00035033592.1;ENSSSCG00060030841.1;ENSSSCG00050012932.1	A0A4X1SZS0	MTSS1	0.191797	0.631947	0.00216334	0.994267	0.495677	0.285581
A0A4X1SXX4	TBCA	Tubulin-specific chaperone A	Tubulin-specific chaperone A	GO:0007023;GO:0007021;GO:0005737;GO:0005730;GO:0005874;GO:0048487	TBCA	ENSSSCG00015050306.1;ENSSSCG00025017317.1;ENSSSCG00030057723.1;ENSSSCG00035039014.1;ENSSSCG00040037849.1;ENSSSCG00045018721.1;ENSSSCG00050044725.1;ENSSSCG00055001797.1;ENSSSCG00060019880.1;ENSSSCG00065067861.1;ENSSSCG00070005013.1	A0A4X1SXX4	TBCA	0.255107	0.529748	-0.260739	0.068219	0.170516	0.66502
A0A4X1SXY5;A0A4X1SY80;A0A4X1SYG7;Q29048	;;;ATP6V1A	H(+)-transporting two-sector ATPase;H(+)-transporting two-sector ATPase;H(+)-transporting two-sector ATPase;V-type proton ATPase catalytic subunit A	V-type proton ATPase catalytic subunit A (?)	GO:0030141;GO:0036295;GO:0000221;GO:0005829;GO:0005654;GO:0006879;GO:0033180;GO:0016324;GO:0046961;GO:0046933;GO:0005524;GO:0005902;GO:0030665;GO:0030133	ATP6V1A	ENSSSCG00030003261.1;ENSSSCG00005029921.1;ENSSSCG00045037117.1;ENSSSCG00065010298.1;ENSSSCG00035006794.1;ENSSSCG00060063208.1;ENSSSCG00025039300.1;ENSSSCG00040075864.1;ENSSSCG00070004698.1;ENSSSCG00055009304.1;ENSSSCG00050077654.1	Q29048	ATP6V1A	0.169382	0.566002	-0.0485647	0.82181	0.310192	0.369553
A0A4X1SY72	TPST1	Protein-tyrosine sulfotransferase	Protein-tyrosine sulfotransferase	GO:0042803;GO:0030173;GO:0006478;GO:0008476	TPST1	ENSSSCG00005023774.1;ENSSSCG00005023774.1;ENSSSCG00005023774.1;ENSSSCG00015072185.1;ENSSSCG00025062501.1;ENSSSCG00030061686.1;ENSSSCG00035056429.1;ENSSSCG00040013874.1;ENSSSCG00045034869.1;ENSSSCG00045034869.1;ENSSSCG00045034869.1;ENSSSCG00050065118.1;ENSSSCG00060033204.1;ENSSSCG00065075762.1;ENSSSCG00070004745.1;ENSSSCG00070004745.1;ENSSSCG00070004745.1	A0A4X1SY72	TPST1	-0.121564	0.482567	0.209798	0.129569	-0.0239048	0.859969
A0A4X1SY74;A0A4X1SZ06;A0A4X1SZY0;A0A4X1T0C5	SEPTIN2	Septin-2;Septin-2;Septin;Septin-2	Septin-2 (?)	GO:0051301;GO:0060170;GO:0005819;GO:0030496;GO:0031514;GO:0005938;GO:0005525;GO:0032154	SEPTIN2	ENSSSCG00025076090.1;ENSSSCG00070005178.1;ENSSSCG00060067015.1;ENSSSCG00065073782.1;ENSSSCG00050043425.1;ENSSSCG00040068665.1;ENSSSCG00045015764.1;ENSSSCG00055024477.1;ENSSSCG00005014523.1	A0A4X1T0C5	SEPTIN2	-0.619712	0.019516	0.131084	0.71795	-0.0487329	0.87969
A0A4X1SYF0;P21753;Q95274	LOC110257905;TMSB10;TMSB4	Thymosin beta;Thymosin beta-10;Thymosin beta-4	Thymosin beta-4 (?)	GO:0007015;GO:0005856;GO:1902037;GO:0005829;GO:0005737;GO:0030334;GO:0003785;GO:1902807;GO:0005634;GO:0042989	LOC110257905	ENSSSCG00070005324.1;ENSSSCG00065047592;ENSSSCG00055024901;ENSSSCG00065051287;ENSSSCG00050026180;ENSSSCG00045032257;ENSSSCG00055026150;ENSSSCG00030062389;ENSSSCG00045023876;ENSSSCG00065048143;ENSSSCG00005026094;ENSSSCG00070005462;ENSSSCG00060051180;ENSSSCG00040023885;ENSSSCG00025001517;ENSSSCG00070029092;ENSSSCG00035002288;ENSSSCG00000012119;ENSSSCG00025069121;ENSSSCG00050017316;ENSSSCG0001506988…	Q95274	LOC110257905	0.0343731	0.9205	0.130366	0.595836	0.567708	0.0535844
A0A4X1SYK5	CLEC3A	C-type lectin domain-containing protein	C-type lectin domain-containing protein	GO:0030246	CLEC3A	ENSSSCG00015018118.1;ENSSSCG00025066420.1;ENSSSCG00035037499.1;ENSSSCG00070004860.1	A0A4X1SYK5	CLEC3A	-0.388655	0.0717399	-0.101021	0.525861	-0.0212651	0.925184
A0A4X1SYX3	LOC100515788	GLOBIN domain-containing protein	GLOBIN domain-containing protein				A0A4X1SYX3	LOC100515788	1.12707	0.384898	-0.4703	0.570439	-0.685317	0.260307
A0A4X1SYY0;P80031	LOC100739163;GSTP1	GST class-pi;Glutathione S-transferase P	Glutathione S-transferase P (?)	GO:0006749;GO:0005634;GO:0005739;GO:0004364	LOC100739163	ENSSSCG00065049427.1;ENSSSCG00055028126.1;ENSSSCG00015078171.1;ENSSSCG00070005457.1	P80031	LOC100739163	-0.119652	0.592449	0.0172238	0.897576	0.215336	0.358557
A0A4X1SYY4;A0A4X1T0B5;A0A4X1T0H0	RPL10A	Ribosomal protein	Ribosomal protein	GO:0003723;GO:0006412;GO:0003735;GO:0015934	RPL10A	ENSSSCG00040011784.1;ENSSSCG00045036960.1;ENSSSCG00015078919.1;ENSSSCG00070005212.1;ENSSSCG00005037472.1;ENSSSCG00030074124.1;ENSSSCG00065045736.1;ENSSSCG00035022023.1;ENSSSCG00060077687.1;ENSSSCG00025045572.1;ENSSSCG00055013982.1;ENSSSCG00050017294.1	A0A4X1T0H0	RPL10A	0.449161	0.0748435	0.437668	0.142565	-0.155308	0.592347
A0A4X1SZ12;Q9TT35	SERPINA7	Thyroxine-binding globulin	Thyroxine-binding globulin	GO:0004867;GO:0005615	SERPINA7	ENSSSCG00070005244.1	Q9TT35	SERPINA7	-0.311705	0.570943	-0.0136814	0.926739	-0.636029	0.0602798
A0A4X1SZ74	CFH	Uncharacterized protein	CFH		CFH	ENSSSCG00070004677.1	A0A4X1SZ74	CFH	1.22297	0.0608155	-0.0496854	0.866522	-0.852607	0.193572
A0A4X1SZ89	NaN	Bone morphogenetic protein 3	Bone morphogenetic protein 3	GO:0005125;GO:0008083;GO:0005615;GO:0001649		ENSSSCG00070005293.1	A0A4X1SZ89	A0A4X1SZ89	-0.00016081	0.999527	0.069847	0.74314	-0.391686	0.283594
A0A4X1SZA6;A0A4X1T085;A0A4X1T090;A0A4X1T0E0;A0A4X1T154;A0A4X1T1Q0	NaN	Uncharacterized protein;Aldehyde dehydrogenase;Aldedh domain-containing protein;Aldehyde dehydrogenase;Aldehyde dehydrogenase;Aldehyde dehydrogenase	Aldehyde dehydrogenase (?)	GO:0016021;GO:0016620;GO:0006081		ENSSSCG00070005523.1	A0A4X1T1Q0	A0A4X1SZA6	0.0613984	0.888933	-0.490707	0.20677	-0.114186	0.727877
A0A4X1SZB0	OLFML3	Olfactomedin-like domain-containing protein	Olfactomedin-like domain-containing protein	GO:0005576	OLFML3	ENSSSCG00015048157.1;ENSSSCG00025014058.1;ENSSSCG00030052283.1;ENSSSCG00035035550.1;ENSSSCG00040018442.1;ENSSSCG00045029446.1;ENSSSCG00050013960.1;ENSSSCG00055011258.1;ENSSSCG00060059755.1;ENSSSCG00070005314.1	A0A4X1SZB0	OLFML3	-0.0689116	0.847733	0.054858	0.71352	0.112051	0.541293
A0A4X1SZK9	NaN	Ig-like domain-containing protein	Ig-like domain-containing protein			ENSSSCG00070005382.1	A0A4X1SZK9	A0A4X1SZK9	0.0227028	0.923599	-0.085765	0.66127	-0.470771	0.0549569
A0A4X1SZL2;A0A4X1T0L3	BPIFA1	BPI fold-containing family A member 1	BPI fold-containing family A member 1	GO:0005576;GO:0045087;GO:0008289;GO:0050828	BPIFA1	ENSSSCG00070005606.1;ENSSSCG00025054018.1	A0A4X1T0L3	BPIFA1	0.3589	0.582022	0.176138	0.624784	-0.418076	0.258608
A0A4X1SZQ2;A0A4X1T1K2	PLCG2	1-phosphatidylinositol 4,5-bisphosphate phosphodiesterase gamma;1-phosphatidylinositol 4,5-bisphosphate phosphodiesterase gamma	1-phosphatidylinositol 4,5-bisphosphate phosphodiesterase gamma (?)	GO:0110165;GO:0009395;GO:0004435;GO:0035556	PLCG2	ENSSSCG00070005602.1	A0A4X1T1K2	PLCG2	0.027731	0.901049	0.262947	0.154261	0.442535	0.222749
A0A4X1SZQ3;A0A4X1T017	ASL	Uncharacterized protein	ASL	GO:0045429;GO:0000050;GO:0042802;GO:0007626;GO:0042450;GO:0004056;GO:0009791;GO:0019676	ASL	ENSSSCG00055027902.1;ENSSSCG00025063734.1;ENSSSCG00065076201.1;ENSSSCG00045032964.1;ENSSSCG00060033063.1;ENSSSCG00015052585.1;ENSSSCG00070005015.1;ENSSSCG00035055828.1	A0A4X1T017	ASL	-0.15157	0.63602	0.271252	0.230441	0.0543355	0.752625
A0A4X1SZQ6	ADAMTS13	Peptidase M12B domain-containing protein	Peptidase M12B domain-containing protein				A0A4X1SZQ6	ADAMTS13	0.568812	0.413334	0.282425	0.215819	-0.470548	0.419927
A0A4X1SZV0;A0A4X1T130	MAPRE1	APC-binding protein EB1	APC-binding protein EB1	GO:0000922;GO:0005737;GO:0031110;GO:0007049;GO:0051010;GO:0051301;GO:0005874;GO:0005815	MAPRE1	ENSSSCG00045024585.1;ENSSSCG00005020314.1;ENSSSCG00040009607.1;ENSSSCG00070005421.1;ENSSSCG00065074070.1	A0A4X1T130	MAPRE1	0.337308	0.330404	-0.107981	0.436245	0.107356	0.716766
A0A4X1SZW2	NaN	CCHC-type domain-containing protein	CCHC-type domain-containing protein	GO:0003676;GO:0019068;GO:0008270;GO:0016020		ENSSSCG00070005215.1	A0A4X1SZW2	A0A4X1SZW2	0.493361	0.425222	-0.651967	0.215641	-0.11834	0.820882
A0A4X1SZZ4	INMT	Uncharacterized protein	INMT				A0A4X1SZZ4	INMT	0.375441	0.311279	-0.776691	0.0104843	-0.718008	0.152646
A0A4X1T015;Q6PQZ1	AQP1	Aquaporin-1	Aquaporin-1	GO:0019934;GO:0006833;GO:0046875;GO:0021670;GO:0042476;GO:0030950;GO:0022857;GO:0003097;GO:0009992;GO:0042060;GO:0003094;GO:0071241;GO:0008519;GO:0071260;GO:0005634;GO:0005267;GO:0071300;GO:0033326;GO:0033363;GO:0016323;GO:0005901;GO:0071280;GO:0046878;GO:0034644;GO:0015793;GO:0070301;GO:0072488;GO:0010761;GO:0070062;GO:0071288;GO:0035378;GO:0071320;GO:0051649;GO:0048593;GO:0016324;GO:0005886;GO:…	AQP1	ENSSSCG00030002622.1;ENSSSCG00050022220.1;ENSSSCG00035023965.1;ENSSSCG00025076186.1;ENSSSCG00060011960.1;ENSSSCG00015078179.1;ENSSSCG00070005506.1;ENSSSCG00065007492.1;ENSSSCG00045034308.1;ENSSSCG00055005492.1	Q6PQZ1	AQP1	-0.611443	0.135652	-0.392917	0.0581571	-0.144968	0.641442
A0A4X1T024	GALC	Galactocerebrosidase	Galactocerebrosidase	GO:0006683;GO:0004336	GALC	ENSSSCG00070005153.1	A0A4X1T024	GALC	0.220044	0.506873	0.182176	0.261852	0.205223	0.332972
A0A4X1T081	TM4SF1	Uncharacterized protein	TM4SF1	GO:0016021	TM4SF1	ENSSSCG00005023387.1;ENSSSCG00015047404.1;ENSSSCG00025025146.1;ENSSSCG00030042322.1;ENSSSCG00035014640.1;ENSSSCG00040070837.1;ENSSSCG00045029314.1;ENSSSCG00050014280.1;ENSSSCG00055019515.1;ENSSSCG00060048243.1;ENSSSCG00065067591.1;ENSSSCG00070005219.1	A0A4X1T081	TM4SF1	-0.117896	0.731468	-0.0245265	0.93163	0.52201	0.240563
A0A4X1T086	NaN	F-box domain-containing protein	F-box domain-containing protein		FBXO7	ENSSSCG00005018758.1;ENSSSCG00030022837.1;ENSSSCG00055015264.1;ENSSSCG00070004872.1	A0A4X1T086	A0A4X1T086	0.567312	0.175063	-0.35787	0.0823193	-0.373552	0.354214
A0A4X1T087;A0A4X1T0V7	PRKAR2A	cAMP-dependent protein kinase type II-alpha regulatory subunit	cAMP-dependent protein kinase type II-alpha regulatory subunit	GO:0044853;GO:0019904;GO:0031625;GO:0005813;GO:0031588;GO:0030552;GO:0005952;GO:0034236;GO:0004862;GO:0005930	PRKAR2A	ENSSSCG00035071097.1;ENSSSCG00040046185.1;ENSSSCG00060056564.1;ENSSSCG00055016686.1;ENSSSCG00070005298.1;ENSSSCG00065032454.1;ENSSSCG00050034132.1;ENSSSCG00045034155.1;ENSSSCG00015066913.1;ENSSSCG00030056318.1;ENSSSCG00025054258.1	A0A4X1T0V7	PRKAR2A	0.518808	0.0254387	-0.10139	0.638124	0.126812	0.660063
A0A4X1T0A4	NaN	Uncharacterized protein	A0A4X1T0A4			ENSSSCG00070005544.1	A0A4X1T0A4	A0A4X1T0A4	0.331265	0.273696	-0.0356802	0.861711	-0.258109	0.216068
A0A4X1T0A9;A0A4X1T179;A0A4X1T1V8	RPL7A	60S ribosomal protein L7a	60S ribosomal protein L7a	GO:0003723;GO:0022625;GO:0042254	RPL7A	ENSSSCG00045031515.1;ENSSSCG00050036882.1;ENSSSCG00060011292.1;ENSSSCG00005016068.1;ENSSSCG00025029019.1;ENSSSCG00055004774.1;ENSSSCG00040006808.1;ENSSSCG00015023163.1;ENSSSCG00065003393.1;ENSSSCG00070005563.1	A0A4X1T1V8	RPL7A	-0.29061	0.495551	0.638036	0.188673	0.302795	0.430658
A0A4X1T0E6	NaN	CCHC-type domain-containing protein	CCHC-type domain-containing protein	GO:0003676;GO:0019068;GO:0008270;GO:0016020		ENSSSCG00070005832.1	A0A4X1T0E6	A0A4X1T0E6	-0.450965	0.433397	-0.0397758	0.946161	-0.597857	0.349298
A0A4X1T0G0;A0A4X1T0J5;A0A4X1T1J5;A0A4X1T2F0;A0A4X1T2G9	NIPSNAP2	NIPSNAP domain-containing protein	NIPSNAP domain-containing protein		NIPSNAP2	ENSSSCG00065069548.1;ENSSSCG00050068320.1;ENSSSCG00060030408.1;ENSSSCG00070005807.1	A0A4X1T2G9	NIPSNAP2	-0.0712955	0.84787	-0.402186	0.206631	0.396175	0.169747
A0A4X1T0G8;A0A4X1T176;A0A4X1T1Q5;A0A4X1T1R1;A0A4X1T1T2;A0A4X1T207	PPARD	Uncharacterized protein;Uncharacterized protein;Uncharacterized protein;Uncharacterized protein;Uncharacterized protein;NR LBD domain-containing protein	NR LBD domain-containing protein (?)	GO:0008270;GO:0004879;GO:0043565;GO:0003677;GO:0005634	PPARD	ENSSSCG00070005458.1;ENSSSCG00005037943.1;ENSSSCG00015078574.1;ENSSSCG00035022417.1;ENSSSCG00050017690.1;ENSSSCG00065045084.1;ENSSSCG00025046026.1;ENSSSCG00045037135.1;ENSSSCG00055014217.1;ENSSSCG00060077628.1	A0A4X1T207	PPARD	-1.99005	0.201694	-1.83293	0.0505964	-0.476884	0.715536
A0A4X1T0H2	ADAMTSL2	PLAC domain-containing protein	PLAC domain-containing protein	GO:0060481;GO:0030198;GO:0050436;GO:0031012;GO:0030512;GO:0005576	ADAMTSL2	ENSSSCG00025032351.1;ENSSSCG00035005237.1;ENSSSCG00045024763.1;ENSSSCG00055004641.1;ENSSSCG00065004092.1;ENSSSCG00070005272.1	A0A4X1T0H2	ADAMTSL2	0.656074	0.192822	0.0154267	0.938464	-0.491176	0.274904
A0A4X1T0J0	NaN	Ig-like domain-containing protein	Ig-like domain-containing protein			ENSSSCG00070005410.1	A0A4X1T0J0	A0A4X1T0J0	-0.333694	0.292705	-0.0485967	0.836244	-0.0548955	0.841566
A0A4X1T0K1;A0A4X1T0L8;A0A4X1T1D3	USO1	General vesicular transport factor p115	General vesicular transport factor p115	GO:0048280;GO:0006886;GO:0000139	USO1	ENSSSCG00070005405.1	A0A4X1T1D3	USO1	0.393376	0.298349	-0.156334	0.551581	0.177961	0.51815
A0A4X1T0K5	NaN	Uncharacterized protein	A0A4X1T0K5	GO:0005576	C8H4orf48	ENSSSCG00070005423.1	A0A4X1T0K5	A0A4X1T0K5	0.180094	0.904911	0.180259	0.48474	0.166753	0.784598
A0A4X1T0M3;A0A4X1T0M7;A0A4X1T1D8;A0A4X1T1U5	CP	Uncharacterized protein	CP	GO:0005507;GO:0016491;GO:0006825	CP	ENSSSCG00040069886.1;ENSSSCG00035013241.1;ENSSSCG00050013776.1;ENSSSCG00045029728.1;ENSSSCG00065068930.1;ENSSSCG00005022803.1;ENSSSCG00055019918.1;ENSSSCG00070005473.1	A0A4X1T1U5	CP	0.434259	0.071726	0.00384893	0.98976	-0.319019	0.366968
A0A4X1T0M5;A0A4X1T3D0;A0A4X1T3E6;Q29058	ECH1;ECH1;ECH1;LGALS4	Galectin;Galectin;Galectin;Galectin-4	Galectin-4 (?)	GO:0030246	ECH1	ENSSSCG00025055221.1;ENSSSCG00070005833.1;ENSSSCG00035060525.1	Q29058	ECH1	-0.269997	0.312353	-0.101896	0.622939	0.0533423	0.830287
A0A4X1T0S7	LOC100739163	GST class-pi	GST class-pi	GO:0004364	LOC100739163	ENSSSCG00070005457.1	A0A4X1T0S7	LOC100739163	-0.112682	0.762033	0.360216	0.104491	0.457893	0.249631
A0A4X1T0S8	NaN	Uncharacterized protein	A0A4X1T0S8	GO:0042981		ENSSSCG00070005665.1	A0A4X1T0S8	A0A4X1T0S8	0.549812	0.466003	-0.522878	0.167871	-0.453534	0.328538
A0A4X1T0T3	APOA5	Uncharacterized protein	APOA5	GO:0006869;GO:0008289;GO:0042157;GO:0034364	APOA5	ENSSSCG00045014094.1;ENSSSCG00070005668.1	A0A4X1T0T3	APOA5	0.933815	0.171764	-0.131853	0.440037	0.0341875	0.912333
A0A4X1T0W5	NaN	Coiled-coil domain-containing protein 72	Coiled-coil domain-containing protein 72		TMA7	ENSSSCG00005037986.1;ENSSSCG00015057374.1;ENSSSCG00025063963.1;ENSSSCG00030058938.1;ENSSSCG00035075171.1;ENSSSCG00040036427.1;ENSSSCG00045029244.1;ENSSSCG00050026326.1;ENSSSCG00055020674.1;ENSSSCG00060061719.1;ENSSSCG00065037529.1;ENSSSCG00070005940.1	A0A4X1T0W5	TMA7	-0.162735	0.734263	0.255596	0.412702	0.357713	0.35904
A0A4X1T0X5;A0A4X1T203;A0A4X1T3D4	GYG1	Uncharacterized protein	GYG1	GO:0008466;GO:0030145;GO:0042803;GO:0102751;GO:0005978;GO:0016757	GYG1	ENSSSCG00035009539.1;ENSSSCG00060062386.1;ENSSSCG00040067573.1;ENSSSCG00025028118.1;ENSSSCG00030043687.1;ENSSSCG00070005921.1;ENSSSCG00065070516.1;ENSSSCG00050012248.1;ENSSSCG00055021442.1;ENSSSCG00045031975.1	A0A4X1T3D4	GYG1	0.748879	0.000760226	0.221277	0.246687	0.205782	0.510915
A0A4X1T0Z0;A0A4X1T1C9;A0A4X1T1I9	NaN	Uncharacterized protein	A0A4X1T1I9 (?)	GO:0003723		ENSSSCG00070005372.1	A0A4X1T1I9	A0A4X1T0Z0	0.264629	0.326312	0.256773	0.200932	0.444136	0.111131
A0A4X1T159;A0A4X1T2K0	NaN	Uncharacterized protein	A0A4X1T2K0 (?)	GO:0003723;GO:0005634;GO:0006397	HNRNPL	ENSSSCG00040048766.1;ENSSSCG00015072231.1;ENSSSCG00050010514.1;ENSSSCG00055026884.1;ENSSSCG00030060801.1;ENSSSCG00065013075.1;ENSSSCG00070005731.1;ENSSSCG00035060054.1;ENSSSCG00045035584.1;ENSSSCG00025054360.1;ENSSSCG00060028398.1	A0A4X1T2K0	HNRNPL	-0.0594109	0.833764	0.182056	0.541673	0.465254	0.135053
A0A4X1T160;P62197	PSMC5	26S proteasome regulatory subunit 8	26S proteasome regulatory subunit 8	GO:0031090;GO:0005737;GO:0000502;GO:0030163;GO:0016887;GO:0036402;GO:0005524	PSMC5	ENSSSCG00035003144.1;ENSSSCG00060070251.1;ENSSSCG00030007423.1;ENSSSCG00050072624.1;ENSSSCG00025038395.1;ENSSSCG00040048057.1;ENSSSCG00055020316.1;ENSSSCG00065009301.1;ENSSSCG00045027586.1;ENSSSCG00015050234.1;ENSSSCG00005001713.1;ENSSSCG00070005507.1	P62197	PSMC5	0.254034	0.226187	-0.495944	0.0156854	-0.267186	0.363519
A0A4X1T182;A0A4X1T3X2	NaN	Uncharacterized protein	A0A4X1T3X2 (?)		SPINK5	ENSSSCG00065051153.1;ENSSSCG00070005965.1	A0A4X1T3X2	A0A4X1T182	-0.249707	0.0726545	0.287926	0.100201	-0.111513	0.49484
A0A4X1T1F0;A0A4X1T3B2	LBR	3-beta-hydroxysterol Delta (14)-reductase	3-beta-hydroxysterol Delta (14)-reductase	GO:0006695;GO:0005789;GO:0005637;GO:0016021;GO:0050613;GO:0003677	LBR	ENSSSCG00070006068.1	A0A4X1T3B2	LBR	-0.615163	0.137594	0.0790207	0.802417	0.474359	0.143869
A0A4X1T1F8	NaN	Uncharacterized protein	A0A4X1T1F8	GO:0006869;GO:0008289;GO:0042157;GO:0034364	APOA1	ENSSSCG00015078354.1;ENSSSCG00015078354.1;ENSSSCG00015078354.1;ENSSSCG00025006514.1;ENSSSCG00030064688.1;ENSSSCG00035023762.1;ENSSSCG00040025825.1;ENSSSCG00040025825.1;ENSSSCG00045014260.1;ENSSSCG00050065996.1;ENSSSCG00055013380.1;ENSSSCG00060013353.1;ENSSSCG00065005860.1;ENSSSCG00065005860.1;ENSSSCG00070005620.1	A0A4X1T1F8	A0A4X1T1F8	0.444562	0.315829	0.10081	0.348587	-0.473437	0.182123
A0A4X1T1G4	BCAP31	B-cell receptor-associated protein	B-cell receptor-associated protein	GO:0043280;GO:0006626;GO:0044233;GO:0005789;GO:0034976;GO:0035584;GO:0044877;GO:0070973;GO:0007283;GO:0006888;GO:1903071;GO:1904154;GO:0051561;GO:0000139;GO:2001244;GO:0005887;GO:0005811;GO:0042288;GO:0032471;GO:0007204;GO:0097038;GO:0005739	BCAP31	ENSSSCG00015018144.1;ENSSSCG00015018144.1;ENSSSCG00015018144.1;ENSSSCG00015018144.1;ENSSSCG00030026287.1;ENSSSCG00040074379.1;ENSSSCG00040074379.1;ENSSSCG00040074379.1;ENSSSCG00040074379.1;ENSSSCG00040074379.1;ENSSSCG00050052236.1;ENSSSCG00055010229.1;ENSSSCG00055010229.1;ENSSSCG00055010229.1;ENSSSCG00055010229.1;ENSSSCG00055010229.1;ENSSSCG00060012425.1;ENSSSCG00060012425.1;ENSSSCG00060012425.1;…	A0A4X1T1G4	BCAP31	0.0216771	0.953009	-0.102906	0.640731	0.522529	0.263019
A0A4X1T1H9;A0A4X1TYR2;A0A4X1TZ18;A0A4X1UMU8	NaN	Uncharacterized protein	A0A4X1UMU8 (?)	GO:0016021		ENSSSCG00070012751.1;ENSSSCG00070005644.1;ENSSSCG00070018565.1;ENSSSCG00070012817.1	A0A4X1UMU8	A0A4X1T1H9	-1.65546	0.0264669	-0.47503	0.279676	-0.813404	0.0618042
A0A4X1T1K3	NaN	Uncharacterized protein	A0A4X1T1K3	GO:0045087;GO:0008289		ENSSSCG00070005554.1	A0A4X1T1K3	A0A4X1T1K3	-0.238997	0.413343	-0.739439	0.0714945	-0.533093	0.147514
A0A4X1T1L0	NaN	Uncharacterized protein	A0A4X1T1L0	GO:0006869;GO:0008289;GO:0042157;GO:0034364	APOA4	ENSSSCG00015078476.1;ENSSSCG00015078476.1;ENSSSCG00025033815.1;ENSSSCG00035023145.1;ENSSSCG00045014135.1;ENSSSCG00050065596.1;ENSSSCG00055013249.1;ENSSSCG00070005657.1	A0A4X1T1L0	APOA4	0.341121	0.448613	0.0528654	0.829893	0.277563	0.420594
A0A4X1T1N1;A0A4X1T2T4;A0A4X1T2Y2;A0A4X1T328;A0A4X1T346	CDH13	Cadherin-13	Cadherin-13	GO:0042803;GO:0005509;GO:0031225;GO:0007156;GO:0005886	CDH13	ENSSSCG00030061679.1;ENSSSCG00055024576.1;ENSSSCG00025043389.1;ENSSSCG00040066632.1;ENSSSCG00045003795.1;ENSSSCG00060059431.1;ENSSSCG00070005820.1;ENSSSCG00035039137.1;ENSSSCG00065041773.1;ENSSSCG00005031718.1	A0A4X1T346	CDH13	0.573768	0.430262	0.0923611	0.753319	0.126048	0.568955
A0A4X1T1N5;A0A4X1T393	NaN	Secretogranin III	Secretogranin III	GO:0005576;GO:0030658	SCG3	ENSSSCG00065074218.1;ENSSSCG00070005843.1;ENSSSCG00055010242.1	A0A4X1T393	A0A4X1T1N5	0.756393	0.0240075	0.280909	0.116975	0.0035957	0.989538
A0A4X1T1R3	NaN	Uncharacterized protein	A0A4X1T1R3	GO:0005832;GO:0140662;GO:0016887;GO:0005524;GO:0051082	CCT6A	ENSSSCG00070005675.1	A0A4X1T1R3	A0A4X1T1R3	0.380006	0.258893	-0.016645	0.934806	0.105384	0.768755
A0A4X1T1R6;A0A4X1T200	NaN	Complement component C6	Complement component C6	GO:0006958;GO:0005579;GO:0019835;GO:0005576;GO:0045087		ENSSSCG00070005489.1	A0A4X1T200	A0A4X1T1R6	-0.110923	0.727198	-0.024324	0.914303	-0.54716	0.0956681
A0A4X1T1S4	NaN	Uncharacterized protein	A0A4X1T1S4			ENSSSCG00070006174.1	A0A4X1T1S4	A0A4X1T1S4	-0.0578715	0.852672	0.689124	0.0270302	0.64545	0.144572
A0A4X1T1S8;A0A4X1T1T7;A0A4X1T2G1	BPIFB1	BPI1 domain-containing protein	BPI1 domain-containing protein	GO:0008289;GO:0005615	BPIFB1	ENSSSCG00070005662.1	A0A4X1T2G1	BPIFB1	0.121567	0.624046	0.128292	0.388892	-0.104403	0.696016
A0A4X1T214;A0A4X1T2M9;A0A4X1T2Y6;A0A4X1T307;A0A4X1T308;A0A4X1T339	NaN	Uncharacterized protein	A0A4X1T339 (?)		MYBPC1	ENSSSCG00070005555.1;ENSSSCG00065027523.1;ENSSSCG00035050030.1	A0A4X1T339	MYBPC1	0.0769793	0.80176	-0.369994	0.537907	0.446059	0.533873
A0A4X1T236;A0A4X1T240;A0A4X1T399;A0A4X1T4V2;P26461	LOC396905;LOC396905;LOC396905;LOC396905;	Kazal-like domain-containing protein;Uncharacterized protein;Uncharacterized protein;Uncharacterized protein;Sperm-associated acrosin inhibitor	Sperm-associated acrosin inhibitor (?)	GO:0005576;GO:0004867	LOC396905	ENSSSCG00000029257;ENSSSCG00070006218.1	P26461	LOC396905	-1.13674	0.424279	0.474113	0.514884	-1.47338	0.00113221
A0A4X1T2C1	QPCT	Glutaminyl-peptide cyclotransferase	Glutaminyl-peptide cyclotransferase	GO:0016603;GO:0008270;GO:0017186	QPCT	ENSSSCG00005035001.1;ENSSSCG00025053584.1;ENSSSCG00030012574.1;ENSSSCG00035046091.1;ENSSSCG00040043740.1;ENSSSCG00045001462.1;ENSSSCG00050048882.1;ENSSSCG00055009482.1;ENSSSCG00060061191.1;ENSSSCG00065006789.1;ENSSSCG00070005828.1	A0A4X1T2C1	QPCT	0.137433	0.571665	0.159397	0.530687	0.00261489	0.989262
A0A4X1T2C4;A0A4X1T2I7	NaN	Amidohydro-rel domain-containing protein	Amidohydro-rel domain-containing protein	GO:0051017;GO:0051491;GO:0048678;GO:0010975;GO:0005737;GO:0030426;GO:0030334;GO:0016810		ENSSSCG00050041003.1;ENSSSCG00040013948.1;ENSSSCG00035001816.1;ENSSSCG00065071772.1;ENSSSCG00015021199.1;ENSSSCG00045023856.1;ENSSSCG00060012125.1;ENSSSCG00030064960.1;ENSSSCG00025049556.1;ENSSSCG00070005703.1;ENSSSCG00055001332.1	A0A4X1T2I7	A0A4X1T2C4	0.606141	0.0156348	0.0552625	0.633953	-0.171713	0.312052
A0A4X1T2D8	CORO1B	Coronin	Coronin	GO:0005856;GO:0005737	CORO1B	ENSSSCG00070006001.1	A0A4X1T2D8	CORO1B	0.485161	0.145984	0.121659	0.631675	0.157148	0.619839
A0A4X1T2D9	NaN	Uncharacterized protein	A0A4X1T2D9	GO:0110165;GO:0007160;GO:0005509		ENSSSCG00070005648.1	A0A4X1T2D9	A0A4X1T2D9	0.242513	0.103592	0.324593	0.0281582	0.0293155	0.826947
A0A4X1T2F3;A0A4X1T4Z1;A0A4X1T5A9	LOC100525396	C-X-C motif chemokine	C-X-C motif chemokine	GO:0008009;GO:0006952;GO:0005615;GO:0006955	LOC100525396	ENSSSCG00015029216.1;ENSSSCG00070006301.1	A0A4X1T5A9	LOC100525396	2.10339	0.0133039	0.712122	0.0477372	0.368121	0.284447
A0A4X1T2H0;A0A4X1T397;A0A4X1T3A7	TMOD3	Uncharacterized protein	TMOD3	GO:0048821;GO:0005856;GO:0030036;GO:0051694;GO:0005523	TMOD3	ENSSSCG00070006042.1;ENSSSCG00035016893.1;ENSSSCG00030068662.1;ENSSSCG00015013430.1;ENSSSCG00050040853.1;ENSSSCG00025013899.1;ENSSSCG00065074858.1;ENSSSCG00055010457.1;ENSSSCG00060008718.1;ENSSSCG00045031549.1	A0A4X1T3A7	TMOD3	-0.165092	0.609985	0.204294	0.315575	0.589496	0.0530786
A0A4X1T2H9	NaN	6-phosphofructokinase	6-phosphofructokinase	GO:0046872;GO:0003872;GO:0006002;GO:0005737;GO:0005524		ENSSSCG00070005800.1	A0A4X1T2H9	A0A4X1T2H9	0.289493	0.252986	0.123818	0.522739	0.267478	0.451335
A0A4X1T2J7;A0A4X1T3P2;A0A4X1T4M5;A0A4X1T5D6	;EIF3K;EIF3K;EIF3K	PCI domain-containing protein;Eukaryotic translation initiation factor 3 subunit K;Eukaryotic translation initiation factor 3 subunit K;Eukaryotic translation initiation factor 3 subunit K	Eukaryotic translation initiation factor 3 subunit K (?)	GO:0016282;GO:0005634;GO:0003723;GO:0043022;GO:0005852;GO:0033290;GO:0006446;GO:0003743;GO:0001732	EIF3K	ENSSSCG00040067971.1;ENSSSCG00055029994.1;ENSSSCG00050050019.1;ENSSSCG00035043038.1;ENSSSCG00070006281.1;ENSSSCG00025059960.1;ENSSSCG00015074639.1;ENSSSCG00045001314.1	A0A4X1T5D6	EIF3K	-0.250455	0.166074	0.093794	0.659878	0.28101	0.283561
A0A4X1T2M0;A0A4X1T2Q9	PLXNB1	Sema domain-containing protein	Sema domain-containing protein	GO:0016310;GO:0005524;GO:0016301;GO:0017154;GO:0005886	PLXNB1	ENSSSCG00070006041.1	A0A4X1T2Q9	PLXNB1	0.617694	0.172385	-0.212936	0.317853	-0.727255	0.0327391
A0A4X1T2P2	NaN	Uncharacterized protein	A0A4X1T2P2	GO:0018146;GO:0016021;GO:0032580;GO:0005975;GO:0046872;GO:0000139;GO:0001572;GO:0006486;GO:0003945	B4GALT4	ENSSSCG00005036778.1;ENSSSCG00005036778.1;ENSSSCG00015010844.1;ENSSSCG00025073213.1;ENSSSCG00030045777.1;ENSSSCG00035007416.1;ENSSSCG00040069336.1;ENSSSCG00045026996.1;ENSSSCG00050072625.1;ENSSSCG00055001960.1;ENSSSCG00060075900.1;ENSSSCG00065032112.1;ENSSSCG00070005746.1	A0A4X1T2P2	B4GALT4	0.0877972	0.85037	-0.251398	0.377377	-0.707386	0.018471
A0A4X1T2R3	PLA1A	Lipase domain-containing protein	Lipase domain-containing protein				A0A4X1T2R3	PLA1A	-0.00687892	0.963125	-0.138634	0.478773	0.139016	0.434788
A0A4X1T2U3;A0A4X1T3V0	ANXA7	Annexin	Annexin	GO:0005544;GO:0005509	ANXA7	ENSSSCG00070006366.1	A0A4X1T3V0	ANXA7	0.293024	0.45137	-0.43985	0.0490712	0.147243	0.622681
A0A4X1T2W4;A0A4X1T406;A0A4X1T5F9	NaN	Complement component C9	Complement component C9	GO:0006958;GO:0006957;GO:0005579;GO:0019835;GO:0005576;GO:0044218	C9	ENSSSCG00070006386.1;ENSSSCG00065058182.1;ENSSSCG00045021788.1	A0A4X1T5F9	A0A4X1T2W4	-0.925121	0.000901988	4.24202e-05	0.999899	-0.285113	0.285846
A0A4X1T2W7;A0A4X1T2X2;A0A4X1T3A4	NaN	Uncharacterized protein	A0A4X1T3A4 (?)	GO:0006958;GO:0005579;GO:0019835;GO:0005576;GO:0045087	C7	ENSSSCG00025057184.1;ENSSSCG00070005748.1	A0A4X1T3A4	A0A4X1T2W7	-0.11268	0.759215	0.191108	0.256797	-0.14851	0.70195
A0A4X1T2Y0;A0A4X1T5E9	MAP4K1	Non-specific serine/threonine protein kinase	Non-specific serine/threonine protein kinase				A0A4X1T5E9	MAP4K1	-0.579437	0.271735	-0.0801835	0.781468	-0.179644	0.73923
A0A4X1T312;A0A4X1T4X2;A0A4X1T501;A0A4X1T505;A0A4X1T506;A0A4X1T5U1	ANKRD13A	ANK_REP_REGION domain-containing protein	ANK_REP_REGION domain-containing protein	GO:0005770;GO:0005886;GO:0016020	ANKRD13A	ENSSSCG00060032138.1;ENSSSCG00045036850.1;ENSSSCG00065073978.1;ENSSSCG00015056857.1;ENSSSCG00055019112.1;ENSSSCG00025041921.1;ENSSSCG00070006324.1;ENSSSCG00040002725.1;ENSSSCG00035063481.1;ENSSSCG00050059718.1;ENSSSCG00030009831.1	A0A4X1T5U1	ANKRD13A	0.691701	0.0196451	0.184347	0.340568	-0.247876	0.127586
A0A4X1T325;A0A4X1T476	AFM	Uncharacterized protein	AFM				A0A4X1T476	AFM	0.0495723	0.958216	-0.176661	0.249065	-0.364668	0.417853
A0A4X1T336;A0A4X1T5Y8	DYNLRB1	Dynein light chain roadblock	Dynein light chain roadblock	GO:0045505;GO:0005737;GO:0005868;GO:0007018;GO:0005874	DYNLRB1	ENSSSCG00005004153.1;ENSSSCG00040006674.1;ENSSSCG00025050143.1;ENSSSCG00045012930.1;ENSSSCG00060038857.1;ENSSSCG00070006469.1;ENSSSCG00055019248.1;ENSSSCG00015005737.1;ENSSSCG00065045244.1;ENSSSCG00035074698.1;ENSSSCG00050040974.1;ENSSSCG00030025135.1	A0A4X1T5Y8	DYNLRB1	-0.507126	0.364052	0.246259	0.308527	0.0794918	0.872104
A0A4X1T343;A0A4X1T461;A0A4X1T5L0;A0A4X1T6T0;A0A4X1T796;A0A4X1T8V6	NaN	Band 4.1	Band 4.1	GO:0051301;GO:0005856;GO:0003779;GO:0005938;GO:0005198;GO:0007049;GO:0005516;GO:0030866;GO:0005634		ENSSSCG00070005362.1	A0A4X1T8V6	A0A4X1T343	-0.0163566	0.94451	-0.336539	0.129713	0.148799	0.6876
A0A4X1T354	COTL1	ADF-H domain-containing protein	ADF-H domain-containing protein	GO:0050832;GO:0019899;GO:0005829;GO:0003779	COTL1	ENSSSCG00065002820.1;ENSSSCG00070006489.1	A0A4X1T354	COTL1	0.26834	0.493132	0.224561	0.245503	0.306545	0.384301
A0A4X1T366;P00998	SPINK1	Serine protease inhibitor Kazal-type 1	Serine protease inhibitor Kazal-type 1	GO:0050732;GO:0018108;GO:1900004;GO:0005615;GO:0060046;GO:0048240;GO:0005576;GO:0010751;GO:0090281;GO:0007263;GO:0004867;GO:2001256	SPINK1	ENSSSCG00045022976.1;ENSSSCG00065070577.1;ENSSSCG00070005889.1;ENSSSCG00035002432.1;ENSSSCG00005024363;ENSSSCG00015011751.1;ENSSSCG00030065554.1	P00998	SPINK1	1.26341	0.124081	-0.106302	0.759496	-0.987249	0.117425
A0A4X1T373	NHLRC2	Thioredoxin-like_fold domain-containing protein	Thioredoxin-like_fold domain-containing protein		NHLRC2	ENSSSCG00070006493.1	A0A4X1T373	NHLRC2	0.358099	0.339863	-0.275456	0.261205	-0.285861	0.191182
A0A4X1T390;A0A4X1T5T2	NaN	UBZ4-type domain-containing protein	UBZ4-type domain-containing protein	GO:0046872;GO:0003677;GO:0005634;GO:0006281	DCLRE1A	ENSSSCG00070006528.1;ENSSSCG00045028992.1;ENSSSCG00065055669.1	A0A4X1T5T2	DCLRE1A	0.111097	0.552908	0.140742	0.249105	-0.00700431	0.968546
A0A4X1T3B8;A0A4X1T4D3;A0A4X1T4G0;A0A4X1T4H1;A0A4X1T598;A0A4X1T5R2;A0A4X1T5W2	IGF1	Insulin-like growth factor I	Insulin-like growth factor I	GO:0008083;GO:0005615;GO:0005179	IGF1	ENSSSCG00005040713.1;ENSSSCG00070006457.1;ENSSSCG00045016771.1;ENSSSCG00040046075.1;ENSSSCG00050047469.1;ENSSSCG00025065189.1;ENSSSCG00015039194.1;ENSSSCG00035000834.1;ENSSSCG00055006711.1;ENSSSCG00060036476.1;ENSSSCG00030032527.1	A0A4X1T5W2	IGF1	-0.227789	0.426152	0.172066	0.430655	0.0300905	0.871762
A0A4X1T3C5;A0A4X1T3H6	TCEA1	Uncharacterized protein	TCEA1	GO:0003677;GO:0005634;GO:0008270;GO:0006368	TCEA1	ENSSSCG00035076661.1;ENSSSCG00055011565.1;ENSSSCG00050031472.1;ENSSSCG00070006167.1;ENSSSCG00060060052.1	A0A4X1T3H6	TCEA1	-0.148763	0.636451	-0.216731	0.488377	-0.150535	0.727737
A0A4X1T3F0;A0A4X1T4E9;A0A4X1T4F5;A0A4X1T5B1;A0A4X1T5Q8;A0A4X1T5V7;A0A4X1T5X0	GPNMB	PKD domain-containing protein	PKD domain-containing protein	GO:0016021	GPNMB	ENSSSCG00045034473.1;ENSSSCG00005011095.1;ENSSSCG00035062010.1;ENSSSCG00070006421.1;ENSSSCG00065038520.1;ENSSSCG00015079739.1;ENSSSCG00030037374.1;ENSSSCG00060034780.1;ENSSSCG00050023591.1;ENSSSCG00040028284.1	A0A4X1T5X0	GPNMB	0.711906	0.031545	0.7965	0.0243392	0.841058	0.00223354
A0A4X1T3F8	CHMP4B	Uncharacterized protein	CHMP4B	GO:0006620;GO:0043162;GO:0046761;GO:1904930;GO:0039702;GO:0000815;GO:0000776;GO:0005765;GO:0005828;GO:0032585;GO:0010824;GO:0061952;GO:0005829;GO:1901673;GO:0031468;GO:1901215;GO:0001778;GO:0007080;GO:0097352;GO:0010458;GO:0051258;GO:0090148;GO:1902774;GO:0030496;GO:0009898;GO:0030117;GO:1902902;GO:0071985;GO:0005643;GO:0042803;GO:0036438;GO:0090611	CHMP4B	ENSSSCG00005005224.1;ENSSSCG00025053243.1;ENSSSCG00030025703.1;ENSSSCG00035072846.1;ENSSSCG00040007376.1;ENSSSCG00045014251.1;ENSSSCG00050044671.1;ENSSSCG00055024317.1;ENSSSCG00060058717.1;ENSSSCG00065075810.1;ENSSSCG00070006104.1	A0A4X1T3F8	CHMP4B	-0.251484	0.388127	0.117069	0.479567	0.3194	0.227418
A0A4X1T3H3;A0A4X1T4N5;A0A4X1T6D7	VIT	Uncharacterized protein;LCCL domain-containing protein;Uncharacterized protein	Uncharacterized protein (?)		VIT	ENSSSCG00035076984.1;ENSSSCG00030004989.1;ENSSSCG00070006566.1;ENSSSCG00055010350.1;ENSSSCG00065040642.1;ENSSSCG00045016760.1;ENSSSCG00060054868.1;ENSSSCG00040006279.1;ENSSSCG00050045005.1;ENSSSCG00015053829.1;ENSSSCG00025060130.1	A0A4X1T6D7	VIT	-0.355837	0.0670957	0.0177902	0.876918	0.0207292	0.891068
A0A4X1T3H9;A0A4X1T3N5;A0A4X1T604	NaN	WH1 domain-containing protein	WH1 domain-containing protein	GO:0005856;GO:0003779;GO:0017124;GO:0005737;GO:0042995		ENSSSCG00070006354.1	A0A4X1T604	A0A4X1T3H9	0.0505184	0.775431	-0.161903	0.439531	0.340895	0.214707
A0A4X1T3I1	SPON2	Spondin domain-containing protein	Spondin domain-containing protein	GO:0007155;GO:0005576;GO:0046872	SPON2	ENSSSCG00025052561.1;ENSSSCG00030053857.1;ENSSSCG00040071787.1;ENSSSCG00050003545.1;ENSSSCG00055010453.1;ENSSSCG00060031342.1;ENSSSCG00065067274.1;ENSSSCG00070005962.1	A0A4X1T3I1	SPON2	0.510613	0.344034	-0.118891	0.256423	-0.888721	0.0507006
A0A4X1T3L2;A0A4X1T4W1;A0A4X1T503;A0A4X1T596;A0A4X1T5B6	LOC100525396	C-X-C motif chemokine	C-X-C motif chemokine	GO:0008009;GO:0006952;GO:0005615;GO:0006955	LOC100525396	ENSSSCG00065015894.1;ENSSSCG00040074774.1;ENSSSCG00055030658.1;ENSSSCG00060041299.1;ENSSSCG00035068885.1;ENSSSCG00045010203.1;ENSSSCG00025017022.1;ENSSSCG00050007760.1;ENSSSCG00070006301.1	A0A4X1T5B6	LOC100525396	0.647205	0.268313	0.238773	0.333822	0.0957595	0.722438
A0A4X1T3P5;A0A4X1T4X9;A0A4X1T678;A0A4X1T6N5;P00377	DHFR	Dihydrofolate reductase	Dihydrofolate reductase	GO:0006730;GO:0046654;GO:0050661;GO:2000121;GO:0005739;GO:0035999;GO:0031427;GO:0051000;GO:0006729;GO:0004146;GO:0005634;GO:0006545	DHFR	ENSSSCG00025073236.1;ENSSSCG00050066095.1;ENSSSCG00055003010.1;ENSSSCG00015071929.1;ENSSSCG00070006620.1;ENSSSCG00045036189.1;ENSSSCG00005016426.1	P00377	DHFR	-0.239198	0.52577	0.247459	0.280526	0.189058	0.553599
A0A4X1T3T7	NaN	Uncharacterized protein	A0A4X1T3T7			ENSSSCG00070006621.1	A0A4X1T3T7	A0A4X1T3T7	0.49182	0.375922	-0.474823	0.0307511	-0.915942	0.128722
A0A4X1T3V1	NaN	Uncharacterized protein	A0A4X1T3V1	GO:0110165		ENSSSCG00070006560.1	A0A4X1T3V1	A0A4X1T3V1	-0.793847	0.0417411	-1.17566	0.0171768	-0.535428	0.144022
A0A4X1T3W7	NaN	Uncharacterized protein	A0A4X1T3W7	GO:0005634	HNRNPU	ENSSSCG00015045512.1;ENSSSCG00025013068.1;ENSSSCG00030002777.1;ENSSSCG00035021061.1;ENSSSCG00040032082.1;ENSSSCG00045033519.1;ENSSSCG00050026609.1;ENSSSCG00055024119.1;ENSSSCG00060065319.1;ENSSSCG00070005806.1	A0A4X1T3W7	A0A4X1T3W7	-0.234586	0.459285	0.558484	0.164893	0.498201	0.117676
A0A4X1T3Y5;A0A4X1T3Z1	CEL	Carboxylic ester hydrolase	Carboxylic ester hydrolase	GO:0006629;GO:0016788	CEL	ENSSSCG00070005996.1	A0A4X1T3Z1	CEL	1.43048	0.0717416	0.443942	0.106461	-0.232631	0.520913
A0A4X1T3Z4;Q2QDF0	DNASE1L1	Deoxyribonuclease;Deoxyribonuclease-1-like 1	Deoxyribonuclease-1-like 1 (?)	GO:0016021;GO:0004536;GO:0006308;GO:0004519;GO:0005783	DNASE1L1	ENSSSCG00025000008.1;ENSSSCG00065009960.1;ENSSSCG00055005256.1;ENSSSCG00070006674.1;ENSSSCG00040055057.1;ENSSSCG00035048832.1;ENSSSCG00045000852.1;ENSSSCG00050075370.1	Q2QDF0	DNASE1L1	0.0754058	0.815272	-0.0671083	0.827077	0.55316	0.138198
A0A4X1T409	NaN	Malignant T-cell-amplified sequence	Malignant T-cell-amplified sequence	GO:0003723;GO:0005737		ENSSSCG00070006051.1	A0A4X1T409	A0A4X1T409	0.147822	0.587584	-0.00635185	0.972819	0.303315	0.348484
A0A4X1T410	FAM98A	Uncharacterized protein	FAM98A		FAM98A	ENSSSCG00070006683.1	A0A4X1T410	FAM98A	0.567539	0.100215	-0.101181	0.559041	0.122038	0.625687
A0A4X1T429	NaN	Ig-like domain-containing protein	Ig-like domain-containing protein			ENSSSCG00070006056.1	A0A4X1T429	A0A4X1T429	-0.00629455	0.982165	-0.0478833	0.792328	-0.550401	0.0345087
A0A4X1T451;A0A4X1T5U6;A0A4X1T5W1	LYPLA1	Abhydrolase_2 domain-containing protein;Abhydrolase_2 domain-containing protein;Uncharacterized protein	Uncharacterized protein (?)	GO:0016787	LYPLA1	ENSSSCG00040008939.1;ENSSSCG00055029633.1;ENSSSCG00070006402.1	A0A4X1T5W1	LYPLA1	0.643706	0.205151	0.353037	0.0991703	-0.240882	0.493398
A0A4X1T469	THBS4	Uncharacterized protein	THBS4	GO:0007155;GO:0005576;GO:0005509	THBS4	ENSSSCG00070006452.1;ENSSSCG00070006452.1	A0A4X1T469	THBS4	0.416809	0.523966	0.445214	0.027648	-0.0737965	0.882613
A0A4X1T474;A0A4X1T765	ATP6AP1	Uncharacterized protein	ATP6AP1	GO:0016021;GO:0031267;GO:0006879;GO:0099638;GO:0036295;GO:0036035	ATP6AP1	ENSSSCG00055005421.1;ENSSSCG00070006721.1;ENSSSCG00050075273.1;ENSSSCG00045000721.1;ENSSSCG00015023269.1;ENSSSCG00065009284.1;ENSSSCG00030013403.1;ENSSSCG00060034822.1;ENSSSCG00035048317.1;ENSSSCG00025000005.1;ENSSSCG00040054487.1	A0A4X1T765	ATP6AP1	0.492595	0.043991	0.211945	0.153839	-0.161876	0.39345
A0A4X1T488;A0A4X1T545;A0A4X1T554;A0A4X1T622	FYB1	Uncharacterized protein	FYB1	GO:0015629;GO:0032991;GO:0006955;GO:0008289;GO:0007229;GO:0072659;GO:0005886	FYB1	ENSSSCG00070006481.1	A0A4X1T622	FYB1	-0.0638951	0.899418	0.0147305	0.957069	0.711709	0.123343
A0A4X1T4A1	TIMP3	Metalloproteinase inhibitor 3	Metalloproteinase inhibitor 3	GO:0046872;GO:0071310;GO:1904684;GO:1903984;GO:0008191;GO:0005604;GO:0005576;GO:0051045;GO:0070373	TIMP3	ENSSSCG00015048080.1;ENSSSCG00030022400.1;ENSSSCG00035060889.1;ENSSSCG00040051786.1;ENSSSCG00045025917.1;ENSSSCG00050042595.1;ENSSSCG00055015213.1;ENSSSCG00060036125.1;ENSSSCG00065034101.1;ENSSSCG00070006098.1	A0A4X1T4A1	TIMP3	-0.187765	0.686549	0.218169	0.517591	0.370355	0.405596
A0A4X1T4A2;A0A4X1T696	NaN	Rab GDP dissociation inhibitor	Rab GDP dissociation inhibitor	GO:0005093;GO:0005737;GO:0005096;GO:0007264;GO:0015031	GDI2	ENSSSCG00070006686.1;ENSSSCG00005042036.1	A0A4X1T696	A0A4X1T4A2	0.190556	0.391636	0.010273	0.943107	0.0424455	0.803391
A0A4X1T4A9	THBS4	Uncharacterized protein	THBS4	GO:0007155;GO:0005576;GO:0005509	THBS4	ENSSSCG00070006452.1	A0A4X1T4A9	THBS4	0.108148	0.849102	0.46	0.006671	-0.027547	0.949129
A0A4X1T4B0	NaN	LAM_G_DOMAIN domain-containing protein	LAM_G_DOMAIN domain-containing protein			ENSSSCG00070005823.1	A0A4X1T4B0	A0A4X1T4B0	-0.194506	0.509887	-0.437799	0.171748	-0.627827	0.180816
A0A4X1T4B1	WFDC1	WAP domain-containing protein	WAP domain-containing protein	GO:0005576;GO:0030414	WFDC1	ENSSSCG00070006269.1	A0A4X1T4B1	WFDC1	-0.0636601	0.839125	0.492956	0.0162797	0.105247	0.737032
A0A4X1T4B8	LOC100736951	Uncharacterized protein	LOC100736951	GO:0005576;GO:0006952	LOC100736951	ENSSSCG00025042943.1;ENSSSCG00035057339.1;ENSSSCG00065041471.1;ENSSSCG00070006280.1	A0A4X1T4B8	LOC100736951	-0.409878	0.436937	0.495675	0.131877	0.846894	0.0858443
A0A4X1T4F6	ACTN4	Uncharacterized protein	ACTN4	GO:0005509;GO:0003779	ACTN4	ENSSSCG00070006064.1	A0A4X1T4F6	ACTN4	0.195045	0.501804	-0.159902	0.461438	0.00234299	0.9924
A0A4X1T4F9	NaN	Aldo_ket_red domain-containing protein	Aldo_ket_red domain-containing protein				A0A4X1T4F9	A0A4X1T4F9	-0.335278	0.503647	0.0720472	0.870479	-0.0408122	0.943313
A0A4X1T4H6;A0A4X1T4I6;A0A4X1T5Q4;A0A4X1T5S8;A0A4X1T5U2;A0A4X1T5V2;A0A4X1T5Y4;A0A4X1T5Z6;A0A4X1T699	AKT3	Non-specific serine/threonine protein kinase;Non-specific serine/threonine protein kinase;Uncharacterized protein;Non-specific serine/threonine protein kinase;Non-specific serine/threonine protein kinase;Non-specific serine/threonine protein kinase;Non-specific serine/threonine protein kinase;Non-specific serine/threonine protein kinase;Non-specific serine/threonine protein kinase	Non-specific serine/threonine protein kinase (?)				A0A4X1T699	AKT3	0.220752	0.167906	0.109585	0.794773	0.313028	0.467686
A0A4X1T4K1;A0A4X1T4Q4;A0A4X1T5F0;A0A4X1T5J0;A0A4X1T5J5	GSK3B	Glycogen synthase kinase-3 beta	Glycogen synthase kinase-3 beta				A0A4X1T5J5	GSK3B	-0.0398428	0.885288	0.0276802	0.874047	0.184009	0.319061
A0A4X1T4K3;P30034	;PF4	C-X-C motif chemokine;Platelet factor 4	Platelet factor 4 (?)	GO:0008201;GO:0005615;GO:0008009;GO:0030595;GO:0030168;GO:0006952;GO:0006955		ENSSSCG00025017142.1;ENSSSCG00070006329.1	P30034	PF4	-0.501559	0.181384	0.247818	0.293749	0.324956	0.267408
A0A4X1T4L3;A0A4X1T5G4	NaN	Uncharacterized protein	A0A4X1T5G4 (?)				A0A4X1T5G4	A0A4X1T4L3	0.105743	0.859649	-0.115221	0.404422	-0.620124	0.152808
A0A4X1T4Q9	CRISPLD2	Uncharacterized protein	CRISPLD2	GO:0005576	CRISPLD2	ENSSSCG00050028682.1;ENSSSCG00070006581.1	A0A4X1T4Q9	CRISPLD2	-0.561276	0.350241	0.714295	0.00926258	0.795969	0.0937235
A0A4X1T4R6	NaN	Uncharacterized protein	A0A4X1T4R6	GO:0110165;GO:0051015;GO:0030036		ENSSSCG00070006224.1	A0A4X1T4R6	A0A4X1T4R6	0.0626922	0.883831	-0.0730778	0.812282	0.600937	0.201946
A0A4X1T4S4	NaN	Uncharacterized protein	A0A4X1T4S4	GO:0008138;GO:0006470;GO:0003779;GO:0030837;GO:0017018		ENSSSCG00070006803.1	A0A4X1T4S4	A0A4X1T4S4	0.190932	0.657387	-0.0597271	0.86572	0.595639	0.162423
A0A4X1T4S6	EIF2S2	eIF2B_5 domain-containing protein	eIF2B_5 domain-containing protein	GO:0001701;GO:0005850;GO:0002176;GO:0008584;GO:0003743	EIF2S2	ENSSSCG00005005041.1;ENSSSCG00025052878.1;ENSSSCG00030025639.1;ENSSSCG00035073665.1;ENSSSCG00040007266.1;ENSSSCG00045013843.1;ENSSSCG00050043946.1;ENSSSCG00055017760.1;ENSSSCG00060041384.1;ENSSSCG00065043174.1;ENSSSCG00070006229.1	A0A4X1T4S6	EIF2S2	0.290502	0.339509	0.189398	0.419614	0.138322	0.687028
A0A4X1T4V4;A0A4X1T4X4;A0A4X1T4Z5;A0A4X1T508	ACE	Angiotensin-converting enzyme	Angiotensin-converting enzyme	GO:0016021;GO:0004180;GO:0006508;GO:0046872;GO:0008241;GO:0008237	ACE	ENSSSCG00070006470.1	A0A4X1T508	ACE	-0.0117074	0.968836	0.0568586	0.571521	-0.409848	0.178016
A0A4X1T4Y0;A0A4X1T4Y5	NaN	Uncharacterized protein	A0A4X1T4Y5 (?)	GO:0016021;GO:0030246;GO:0006897		ENSSSCG00070006860.1	A0A4X1T4Y5	A0A4X1T4Y0	0.773814	0.279672	0.708844	0.000578991	-0.335606	0.512987
A0A4X1T4Z7	LOC110258312	C1q domain-containing protein	C1q domain-containing protein		LOC110258312	ENSSSCG00035060604.1;ENSSSCG00045037714.1;ENSSSCG00055027982.1;ENSSSCG00065034414.1;ENSSSCG00070006263.1	A0A4X1T4Z7	LOC110258312	0.16144	0.585314	0.145555	0.257623	0.00121021	0.995305
A0A4X1T507	LRRFIP1	Uncharacterized protein	LRRFIP1	GO:0006355	LRRFIP1	ENSSSCG00025076324.1;ENSSSCG00040047311.1;ENSSSCG00070006920.1	A0A4X1T507	LRRFIP1	1.21995	0.08076	-0.235309	0.585945	-0.653776	0.110936
A0A4X1T555;A0A4X1T6M8;A0A4X1T6W8	NaN	Uncharacterized protein	A0A4X1T6W8 (?)	GO:0005576;GO:0005581		ENSSSCG00070006559.1	A0A4X1T6W8	A0A4X1T555	0.891896	0.0447095	0.135349	0.523641	-0.391066	0.0851426
A0A4X1T557;A0A4X1T5E1;A0A4X1UB05;P01846	NaN	Ig-like domain-containing protein;Ig-like domain-containing protein;Uncharacterized protein;Ig lambda chain C region	Ig lambda chain C region (?)	GO:0050853;GO:0042742;GO:0006958;GO:0034987;GO:0006910;GO:0003823;GO:0006911;GO:0042571;GO:0009897;GO:0045087;GO:0050871		ENSSSCG00005041603;ENSSSCG00070006261.1;ENSSSCG00070016454.1;ENSSSCG00070009195	P01846	A0A4X1T557	0.28657	0.155381	0.206098	0.122286	-0.0689466	0.635917
A0A4X1T574	NaN	C-C motif chemokine	C-C motif chemokine	GO:0008009;GO:0042056;GO:0005615;GO:0006955	CCL16	ENSSSCG00005006930.1;ENSSSCG00015022392.1;ENSSSCG00025020725.1;ENSSSCG00030049696.1;ENSSSCG00035076433.1;ENSSSCG00040076013.1;ENSSSCG00045013633.1;ENSSSCG00050075294.1;ENSSSCG00055021555.1;ENSSSCG00060020888.1;ENSSSCG00065077196.1;ENSSSCG00070006518.1	A0A4X1T574	CCL16	-0.481565	0.275456	-0.038711	0.860339	0.262649	0.49435
A0A4X1T577;A0A4X1T583;A0A4X1T6K7	FAM126A	Uncharacterized protein	FAM126A	GO:0016020;GO:0005829;GO:0046854;GO:0072659;GO:0005886	FAM126A	ENSSSCG00015079600.1;ENSSSCG00050054912.1;ENSSSCG00030072010.1;ENSSSCG00005010674.1;ENSSSCG00035046274.1;ENSSSCG00040016439.1;ENSSSCG00055020869.1;ENSSSCG00060064106.1;ENSSSCG00025056411.1;ENSSSCG00065045953.1;ENSSSCG00070006675.1	A0A4X1T6K7	HYCC1	-0.385338	0.126965	-0.504346	0.0984367	0.228661	0.6744
A0A4X1T5A0	NaN	Glucose-6-phosphate 1-dehydrogenase	Glucose-6-phosphate 1-dehydrogenase				A0A4X1T5A0	A0A4X1T5A0	-0.0207393	0.95121	-0.249539	0.152815	0.0823585	0.767054
A0A4X1T5D8;A0A4X1T6A3	DIPK2A	PIP49_C domain-containing protein	PIP49_C domain-containing protein	GO:0005615;GO:1900020;GO:0030126;GO:0034392;GO:0014066;GO:0000139;GO:0060038;GO:0005576	DIPK2A	ENSSSCG00040036462.1;ENSSSCG00060015218.1;ENSSSCG00055026903.1;ENSSSCG00025074253.1;ENSSSCG00015034103.1;ENSSSCG00035006536.1;ENSSSCG00030031900.1;ENSSSCG00050000852.1;ENSSSCG00045016969.1;ENSSSCG00065052470.1;ENSSSCG00070006562.1	A0A4X1T6A3	DIPK2A	-0.0479517	0.815463	0.428088	0.0584184	-0.0793869	0.678685
A0A4X1T5I1	LOC100623720	Uncharacterized protein	LOC100623720	GO:0110165	LOC100623720	ENSSSCG00025019616.1;ENSSSCG00045031781.1;ENSSSCG00060057323.1;ENSSSCG00070006690.1	A0A4X1T5I1	LOC100623720	0.0306879	0.847499	-0.0747988	0.556594	0.205994	0.216202
A0A4X1T5J1;A0A4X1T6Z1	NaN	LAM_G_DOMAIN domain-containing protein	LAM_G_DOMAIN domain-containing protein	GO:0005581		ENSSSCG00070006981.1	A0A4X1T6Z1	A0A4X1T5J1	-0.000388127	0.998474	0.2109	0.114483	0.136693	0.303199
A0A4X1T5K4	DTD2	D-aminoacyl-tRNA deacylase	D-aminoacyl-tRNA deacylase	GO:0106105;GO:0051500;GO:0005737	DTD2	ENSSSCG00025050650.1;ENSSSCG00045037592.1;ENSSSCG00065037256.1;ENSSSCG00070006381.1	A0A4X1T5K4	DTD2	0.705095	0.016886	0.151982	0.454834	-0.0263482	0.894962
A0A4X1T5L8	LOC100515857	C-C motif chemokine	C-C motif chemokine	GO:0008009;GO:0005615;GO:0006955	LOC100515857	ENSSSCG00005006688.1;ENSSSCG00030049268.1;ENSSSCG00070006477.1	A0A4X1T5L8	A0A4X1T5L8	-0.159042	0.488999	0.405698	0.0681065	0.508984	0.0257548
A0A4X1T5N2;A0A4X1T6X9;A0A4X1T7F7	NUDT3	S10_plectin domain-containing protein;Nudix hydrolase domain-containing protein;S10_plectin domain-containing protein	S10_plectin domain-containing protein (?)	GO:0016787;GO:0043232	NUDT3	ENSSSCG00025053292.1;ENSSSCG00035028468.1;ENSSSCG00005042186.1;ENSSSCG00015045420.1;ENSSSCG00055017405.1;ENSSSCG00070006746.1;ENSSSCG00040076169.1;ENSSSCG00030074708.1;ENSSSCG00045038478.1;ENSSSCG00060075960.1;ENSSSCG00065056170.1;ENSSSCG00050059451.1	A0A4X1T7F7	NUDT3	0.00572928	0.987562	0.6091	0.262551	0.577318	0.228751
A0A4X1T5P9	NaN	C-C motif chemokine	C-C motif chemokine	GO:0008009;GO:0005615;GO:0006955		ENSSSCG00005006791.1;ENSSSCG00035076357.1;ENSSSCG00045013570.1;ENSSSCG00055021466.1;ENSSSCG00070006502.1	A0A4X1T5P9	A0A4X1T5P9	-0.45943	0.251034	0.0245179	0.918833	0.258398	0.45653
A0A4X1T5S2	NaN	Uncharacterized protein	A0A4X1T5S2				A0A4X1T5S2	A0A4X1T5S2	0.565014	0.218128	-0.0195394	0.902656	-0.0124755	0.967489
A0A4X1T5S4	NaN	Uncharacterized protein	A0A4X1T5S4	GO:0110165		ENSSSCG00070006560.1	A0A4X1T5S4	A0A4X1T5S4	0.215989	0.463656	0.0192115	0.90421	0.296925	0.0983376
A0A4X1T5X7	PLA2G12B	Uncharacterized protein	PLA2G12B	GO:0050482;GO:0004623;GO:0016042;GO:0005509;GO:0006644;GO:0005576	PLA2G12B	ENSSSCG00015019445.1;ENSSSCG00025076562.1;ENSSSCG00030074875.1;ENSSSCG00035066998.1;ENSSSCG00040009270.1;ENSSSCG00045005739.1;ENSSSCG00050021838.1;ENSSSCG00055019645.1;ENSSSCG00060032179.1;ENSSSCG00065015277.1;ENSSSCG00070006821.1	A0A4X1T5X7	PLA2G12B	0.0145718	0.974289	-0.242046	0.219295	-0.260423	0.450339
A0A4X1T5Y1	GARS1	Diadenosine tetraphosphate synthetase	Diadenosine tetraphosphate synthetase	GO:0016740;GO:0005737;GO:0004820;GO:0006426;GO:0005524	GARS1	ENSSSCG00070006607.1	A0A4X1T5Y1	GARS1	-0.32087	0.461498	0.165438	0.358937	0.379449	0.169687
A0A4X1T5Y7	CSRP3	Uncharacterized protein	CSRP3	GO:0046872	CSRP3	ENSSSCG00005015262.1;ENSSSCG00015076466.1;ENSSSCG00025063480.1;ENSSSCG00030062820.1;ENSSSCG00035054888.1;ENSSSCG00040015402.1;ENSSSCG00045021155.1;ENSSSCG00050026851.1;ENSSSCG00055009388.1;ENSSSCG00060061625.1;ENSSSCG00065031514.1;ENSSSCG00070006827.1	A0A4X1T5Y7	CSRP3	2.16321	0.00541085	0.0463627	0.941877	0.281879	0.571746
A0A4X1T626	NaN	C-C motif chemokine	C-C motif chemokine	GO:0008009;GO:0005615;GO:0006955	CCL14	ENSSSCG00005006829.1;ENSSSCG00025020768.1;ENSSSCG00035076388.1;ENSSSCG00040076015.1;ENSSSCG00045013597.1;ENSSSCG00055021504.1;ENSSSCG00060021004.1;ENSSSCG00070006511.1	A0A4X1T626	CCL14	-0.0401392	0.748591	0.138715	0.193295	-0.04612	0.741863
A0A4X1T633	NaN	ZP domain-containing protein	ZP domain-containing protein	GO:1903118;GO:0005509	OIT3	ENSSSCG00005008518.1;ENSSSCG00025076595.1;ENSSSCG00035066792.1;ENSSSCG00055019493.1;ENSSSCG00065015954.1;ENSSSCG00070006854.1	A0A4X1T633	OIT3	0.34566	0.304788	0.17179	0.333974	0.0993078	0.66865
A0A4X1T665;A0A4X1T689;A0A4X1T7C9;Q9TVC1	ATP6V1H	V-type proton ATPase subunit H	V-type proton ATPase subunit H	GO:0000221;GO:0046961;GO:0030665	ATP6V1H	ENSSSCG00030041269.1;ENSSSCG00070006649.1;ENSSSCG00035076081.1;ENSSSCG00045000603.1;ENSSSCG00050029976.1;ENSSSCG00025072362.1;ENSSSCG00040009764.1;ENSSSCG00060058959.1;ENSSSCG00065051652.1;ENSSSCG00055011920.1;ENSSSCG00005001929.1	Q9TVC1	ATP6V1H	0.653892	0.0791638	-0.293603	0.281682	0.22344	0.379028
A0A4X1T674	GLCE	Heparosan-N-sulfate-glucuronate 5-epimerase	Heparosan-N-sulfate-glucuronate 5-epimerase	GO:0015012;GO:0047464;GO:0030210;GO:0042803;GO:0005509;GO:0005794	GLCE	ENSSSCG00005031345.1;ENSSSCG00005031345.1;ENSSSCG00015067802.1;ENSSSCG00025048823.1;ENSSSCG00030010909.1;ENSSSCG00035022326.1;ENSSSCG00040071064.1;ENSSSCG00045016955.1;ENSSSCG00050067350.1;ENSSSCG00055001256.1;ENSSSCG00060015447.1;ENSSSCG00065038781.1;ENSSSCG00070006725.1	A0A4X1T674	GLCE	0.397271	0.198262	0.203446	0.564566	-0.762171	0.140743
A0A4X1T6G7;A0A4X1T6H3;A0A4X1T837;A0A4X1T9Q1;P00339	LDHA	L-lactate dehydrogenase;L-lactate dehydrogenase;L-lactate dehydrogenase;L-lactate dehydrogenase;L-lactate dehydrogenase A chain	L-lactate dehydrogenase A chain (?)	GO:0004459;GO:0019752;GO:0005737	LDHA	ENSSSCG00030061278.1;ENSSSCG00040057686.1;ENSSSCG00015071677.1;ENSSSCG00045023074.1;ENSSSCG00025058148.1;ENSSSCG00035050987.1;ENSSSCG00050028683.1;ENSSSCG00055010571.1;ENSSSCG00070007248.1;ENSSSCG00060057733.1;ENSSSCG00065030216.1	P00339	LDHA	-0.0901778	0.643838	0.0157841	0.893574	0.333619	0.0648952
A0A4X1T6H1;A0A4X1T707	PCOLCE2	Uncharacterized protein	PCOLCE2	GO:0016021;GO:1990830;GO:0016504;GO:0005518;GO:0005576;GO:0008201	PCOLCE2	ENSSSCG00025072249.1;ENSSSCG00070006777.1;ENSSSCG00035018351.1;ENSSSCG00050020055.1;ENSSSCG00065011560.1;ENSSSCG00060014847.1;ENSSSCG00040006459.1;ENSSSCG00045018342.1;ENSSSCG00015021409.1;ENSSSCG00030013586.1;ENSSSCG00055019013.1	A0A4X1T707	PCOLCE2	0.137265	0.255995	-0.0506568	0.624308	-0.0541966	0.764141
A0A4X1T6H6;A0A4X1T7J4	ANP32A	LRRcap domain-containing protein	LRRcap domain-containing protein		ANP32A	ENSSSCG00070006787.1;ENSSSCG00065039851.1;ENSSSCG00005031834.1;ENSSSCG00035021451.1;ENSSSCG00025048054.1;ENSSSCG00050068223.1;ENSSSCG00015075437.1;ENSSSCG00055001161.1;ENSSSCG00030010786.1;ENSSSCG00040021923.1;ENSSSCG00045016757.1	A0A4X1T7J4	A0A4X1T6H6	0.619949	0.111198	-0.0417242	0.91739	-0.0180368	0.971222
A0A4X1T6H8	NaN	Exostosin-1	Exostosin-1	GO:0015012;GO:0005789;GO:0016021;GO:0046872;GO:0050509;GO:0006486;GO:0050508		ENSSSCG00070007277.1	A0A4X1T6H8	A0A4X1T6H8	-0.0777498	0.775463	0.0969591	0.539698	0.453673	0.0269325
A0A4X1T6I4	PPP1CA	Serine/threonine-protein phosphatase	Serine/threonine-protein phosphatase	GO:0046872;GO:0072357;GO:0006470;GO:0005977;GO:0005829;GO:0005730;GO:0048754;GO:0030324;GO:0043153;GO:0051301;GO:0005886;GO:2001241;GO:0005654;GO:0098641;GO:0005912;GO:0017018;GO:0032922;GO:0000781;GO:0000164	PPP1CA	ENSSSCG00015079238.1;ENSSSCG00025077254.1;ENSSSCG00030009616.1;ENSSSCG00035067000.1;ENSSSCG00040072348.1;ENSSSCG00045003269.1;ENSSSCG00050078368.1;ENSSSCG00055026129.1;ENSSSCG00060027836.1;ENSSSCG00065043047.1;ENSSSCG00070006658.1	A0A4X1T6I4	PPP1CA	0.16472	0.448387	0.0221593	0.898942	0.186357	0.489684
A0A4X1T6I8	NaN	Uncharacterized protein	A0A4X1T6I8	GO:0005540;GO:0016021;GO:0005509;GO:0007155		ENSSSCG00070006659.1	A0A4X1T6I8	A0A4X1T6I8	0.15114	0.465266	0.483744	0.00533783	0.472822	0.00596694
A0A4X1T6J6;A0A4X1T6K8;A0A4X1T756	RHOC	Uncharacterized protein	RHOC	GO:0043297;GO:0030335;GO:0016020;GO:0032420;GO:0000281;GO:0051496;GO:0060193;GO:0007264;GO:0031334;GO:0005525;GO:0005634;GO:0032154;GO:0003924	RHOC	ENSSSCG00060071783.1;ENSSSCG00035073148.1;ENSSSCG00005029519.1;ENSSSCG00045037928.1;ENSSSCG00050018755.1;ENSSSCG00040016680.1;ENSSSCG00065049101.1;ENSSSCG00055009877.1;ENSSSCG00025010985.1;ENSSSCG00030055077.1;ENSSSCG00070006789.1;ENSSSCG00015067748.1	A0A4X1T756	RHOC	0.29873	0.391756	0.268551	0.296942	0.391886	0.227837
A0A4X1T6K3;A0A4X1T7M8	CKMT2	Creatine kinase	Creatine kinase				A0A4X1T7M8	CKMT2	1.56478	0.00717354	-0.46516	0.189542	0.554078	0.264956
A0A4X1T6K6;A0A4X1T766;A0A4X1T7Q5;A0A4X1T8B2	LRRFIP1	Uncharacterized protein	LRRFIP1	GO:0006355	LRRFIP1	ENSSSCG00070006920.1	A0A4X1T8B2	LRRFIP1	1.13067	0.0584745	-0.0738927	0.814988	-0.517494	0.111592
A0A4X1T6Q4;A0A4X1T7B5;A0A4X1T7V5;A0A4X1T8D9	NaN	Glutathione synthetase	Glutathione synthetase				A0A4X1T8D9	A0A4X1T6Q4	-0.159952	0.712088	-0.12911	0.75042	-0.54322	0.0993158
A0A4X1T6R6	NaN	Uncharacterized protein	A0A4X1T6R6			ENSSSCG00070006727.1	A0A4X1T6R6	A0A4X1T6R6	-0.366508	0.308428	0.0972184	0.710698	0.421643	0.311762
A0A4X1T6S1	CABP1	Malectin domain-containing protein	Malectin domain-containing protein	GO:0005789;GO:0030246;GO:0016021	CABP1	ENSSSCG00040000872.1;ENSSSCG00050016153.1;ENSSSCG00070006700.1	A0A4X1T6S1	CABP1	0.329567	0.0554204	0.230532	0.0764694	-0.0751671	0.653404
A0A4X1T6Y5;A0A4X1T8K8	SNX6	PX domain-containing protein;Sorting nexin	Sorting nexin (?)	GO:0006886;GO:0035091	SNX6	ENSSSCG00070006978.1	A0A4X1T8K8	SNX6	0.277862	0.297564	0.247948	0.368251	0.196831	0.42091
A0A4X1T706;A0A4X1T8P7	HABP2	Uncharacterized protein	HABP2	GO:0006508;GO:0007596;GO:0004252;GO:0005509;GO:0005576	HABP2	ENSSSCG00055029597.1;ENSSSCG00065059114.1;ENSSSCG00050038977.1;ENSSSCG00045016762.1;ENSSSCG00025021900.1;ENSSSCG00035054884.1;ENSSSCG00070007043.1;ENSSSCG00015038986.1	A0A4X1T8P7	HABP2	-0.366269	0.189851	0.134886	0.266772	0.334251	0.129439
A0A4X1T712;A0A4X1T7K0;A0A4X1T7L5	ACSS2	Propionate--CoA ligase	Propionate--CoA ligase	GO:0006629;GO:0050218;GO:0003987	ACSS2	ENSSSCG00070006882.1	A0A4X1T7L5	ACSS2	0.587283	0.0232502	-0.323018	0.150924	0.0487356	0.845297
A0A4X1T726;A0A4X1T740	P4HA1	Procollagen-proline 4-dioxygenase	Procollagen-proline 4-dioxygenase	GO:0031418;GO:0042802;GO:0004656;GO:0005788;GO:0005506;GO:0005739	P4HA1	ENSSSCG00045003493.1;ENSSSCG00025076450.1;ENSSSCG00055019730.1;ENSSSCG00035067931.1;ENSSSCG00070006719.1	A0A4X1T740	P4HA1	-0.0872951	0.761189	0.00210773	0.987882	-0.162536	0.220436
A0A4X1T763;A0A4X1T9M5	XRCC4	Uncharacterized protein	XRCC4	GO:0007155;GO:0005540;GO:0005509;GO:0005576;GO:0030246	XRCC4	ENSSSCG00070007341.1	A0A4X1T9M5	XRCC4	0.236416	0.321742	0.171368	0.0949657	0.0539439	0.694336
A0A4X1T775;A0A4X1T7U0;A0A4X1T899;A0A4X1T8Z4	NaN	Uncharacterized protein	A0A4X1T8Z4 (?)			ENSSSCG00070006733.1	A0A4X1T8Z4	A0A4X1T775	0.273442	0.382267	-0.170321	0.589406	0.270648	0.420933
A0A4X1T788	DYNLL1	Dynein light chain	Dynein light chain	GO:0042326;GO:0007017;GO:0005813;GO:0072686;GO:0000776;GO:0005737;GO:0005868;GO:0008180;GO:0005874	DYNLL1	ENSSSCG00005038848.1;ENSSSCG00015063781.1;ENSSSCG00025048071.1;ENSSSCG00030019586.1;ENSSSCG00035040862.1;ENSSSCG00040050264.1;ENSSSCG00045035064.1;ENSSSCG00050015487.1;ENSSSCG00055016298.1;ENSSSCG00060037487.1;ENSSSCG00065034553.1;ENSSSCG00070006838.1	A0A4X1T788	DYNLL1	0.563069	0.0354715	-0.00446301	0.976729	-0.00254694	0.993004
A0A4X1T7A4;A0A4X1T993;A0A4X1TAK7;A0A4X1TAN3	NaN	Uncharacterized protein	A0A4X1TAN3 (?)			ENSSSCG00070006881.1	A0A4X1TAN3	A0A4X1T7A4	0.125957	0.618632	-0.175319	0.691564	0.299739	0.636866
A0A4X1T7A5	CCN3	Uncharacterized protein	CCN3	GO:0002062;GO:0046676;GO:0005921;GO:0045747;GO:0061484;GO:0007165;GO:0005178;GO:0035767;GO:0033627;GO:1901223;GO:0010761;GO:0043231;GO:0001525;GO:0071603;GO:0048659;GO:0010832;GO:1902731;GO:0050728;GO:0005576;GO:0060392;GO:0030308;GO:0014909;GO:0005737;GO:0090027;GO:0005112;GO:1990523;GO:0044342	CCN3	ENSSSCG00015067179.1;ENSSSCG00070007104.1	A0A4X1T7A5	CCN3	0.0285929	0.928994	-0.540501	0.0240091	0.00651187	0.979057
A0A4X1T7P7;A0A4X1T886	POFUT2	Peptide-O-fucosyltransferase	Peptide-O-fucosyltransferase	GO:0046922;GO:0006004	POFUT2	ENSSSCG00045034632.1;ENSSSCG00070007066.1	A0A4X1T886	POFUT2	0.583895	0.592858	0.123297	0.829034	0.853314	0.105712
A0A4X1T7V6;A0A4X1T9I2	GC	Gc-globulin	Gc-globulin	GO:0090482;GO:0005499;GO:0005615;GO:0003779	GC	ENSSSCG00070007212.1	A0A4X1T9I2	GC	0.240724	0.59338	-0.0373153	0.734977	-0.158745	0.477954
A0A4X1T7W3	NaN	Uncharacterized protein	A0A4X1T7W3	GO:0002026;GO:0031674;GO:0006942;GO:0031672;GO:0055010;GO:0060048;GO:0005509;GO:0003785	MYL3	ENSSSCG00070007233.1	A0A4X1T7W3	A0A4X1T7W3	1.7507	0.00151944	1.22145	0.00601029	0.960908	0.0513161
A0A4X1T817	GRK2	G protein-coupled receptor kinase	G protein-coupled receptor kinase				A0A4X1T817	GRK2	0.0240371	0.917952	0.149851	0.446482	0.468508	0.17663
A0A4X1T821	COLEC10	C-type lectin domain-containing protein	C-type lectin domain-containing protein	GO:0001867;GO:0005537;GO:0005615;GO:1904888;GO:0005581;GO:0042056;GO:0006508;GO:0005737;GO:1903028	COLEC10	ENSSSCG00015012934.1;ENSSSCG00025006807.1;ENSSSCG00035056824.1;ENSSSCG00045009893.1;ENSSSCG00050075760.1;ENSSSCG00055000047.1;ENSSSCG00065036969.1;ENSSSCG00070007167.1	A0A4X1T821	COLEC10	-0.0315634	0.900267	0.340497	0.0242024	0.12654	0.468512
A0A4X1T835	NaN	Uncharacterized protein	A0A4X1T835	GO:0005509	LTBP1	ENSSSCG00070006887.1	A0A4X1T835	A0A4X1T835	-0.23671	0.173216	0.26643	0.134319	0.0930376	0.598212
A0A4X1T854;A0A4X1T9R2	AP2B1	AP complex subunit beta	AP complex subunit beta	GO:0098884;GO:0030122;GO:0016192;GO:0098794;GO:0030276;GO:0003281;GO:0035904;GO:0030131;GO:0098978;GO:0072583;GO:0001822;GO:0006886;GO:0060976	AP2B1	ENSSSCG00040075435.1;ENSSSCG00030050925.1;ENSSSCG00035077952.1;ENSSSCG00015046170.1;ENSSSCG00005008015.1;ENSSSCG00045014252.1;ENSSSCG00060018543.1;ENSSSCG00055022451.1;ENSSSCG00025018551.1;ENSSSCG00050075872.1;ENSSSCG00065075787.1;ENSSSCG00070006930.1	A0A4X1T9R2	AP2B1	0.346107	0.138893	-0.169087	0.174148	0.258303	0.362073
A0A4X1T859	NaN	RING-type domain-containing protein	RING-type domain-containing protein	GO:0046872	ZNRF2	ENSSSCG00025075518.1;ENSSSCG00045035701.1;ENSSSCG00050018535.1;ENSSSCG00055024698.1;ENSSSCG00070007253.1	A0A4X1T859	A0A4X1T859	-0.087388	0.854187	0.0750459	0.737245	0.438491	0.179734
A0A4X1T867;A0A4X1TA94;P35624	;;TIMP1	Metalloproteinase inhibitor 1	Metalloproteinase inhibitor 1	GO:0008284;GO:0005615;GO:0008270;GO:0005125;GO:0071492;GO:2001044;GO:0046872;GO:1901164;GO:0008191;GO:0051045;GO:1905049;GO:0005604;GO:0008083;GO:0005576;GO:0002248	TIMP1	ENSSSCG00030054326.1;ENSSSCG00070007675.1;ENSSSCG00055001934.1;ENSSSCG00015015579.1;ENSSSCG00035074401.1;ENSSSCG00050076567.1;ENSSSCG00065077947.1;ENSSSCG00025063315.1;ENSSSCG00040054567.1;ENSSSCG00060078968.1;ENSSSCG00045023267.1	P35624	TIMP1	0.346475	0.322625	0.0177263	0.944769	-0.544563	0.0819345
A0A4X1T893	F8	Coagulation factor VIII	Coagulation factor VIII	GO:0005576;GO:0016491;GO:0005507	F8	ENSSSCG00070007187.1	A0A4X1T893	F8	-0.266051	0.12463	-0.0771367	0.697547	0.143307	0.45102
A0A4X1T8C9	NaN	Uncharacterized protein	A0A4X1T8C9			ENSSSCG00070007688.1	A0A4X1T8C9	A0A4X1T8C9	0.0228552	0.953934	0.0042959	0.972789	-0.282056	0.296276
A0A4X1T8D1	CHST11	Carbohydrate sulfotransferase	Carbohydrate sulfotransferase	GO:0042127;GO:0007179;GO:0036342;GO:0016051;GO:0048703;GO:0001701;GO:0050659;GO:0030512;GO:0047756;GO:0007585;GO:0009791;GO:0030206;GO:0033037;GO:0000139;GO:0048589;GO:0043066;GO:0016021;GO:0042733;GO:0006915;GO:0001537;GO:0002063	CHST11	ENSSSCG00005045308.1;ENSSSCG00070007243.1	A0A4X1T8D1	CHST11	0.0584117	0.810865	0.441964	0.0229996	0.0425444	0.813319
A0A4X1T8E4;A0A4X1T8S9;A0A4X1T9A9	VBP1	Prefoldin subunit 3;Uncharacterized protein;Prefoldin subunit 3	Prefoldin subunit 3 (?)	GO:1905907;GO:0005829;GO:0001540;GO:0006457;GO:0016272;GO:0043231;GO:0051082	VBP1	ENSSSCG00050073547.1;ENSSSCG00035015969.1;ENSSSCG00030007723.1;ENSSSCG00055023809.1;ENSSSCG00060020935.1;ENSSSCG00040056492.1;ENSSSCG00025070020.1;ENSSSCG00065005027.1;ENSSSCG00045004319.1;ENSSSCG00070007328.1;ENSSSCG00005006372.1	A0A4X1T9A9	VBP1	0.216341	0.467796	-0.313273	0.360268	-0.210521	0.476699
A0A4X1T8E6;A0A4X1T916;A0A4X1T921;A0A4X1T9M9	HCLS1	SH3 domain-containing protein	SH3 domain-containing protein	GO:0110165;GO:0030041;GO:0003779	HCLS1	ENSSSCG00030073516.1;ENSSSCG00070007230.1;ENSSSCG00035074945.1;ENSSSCG00025032564.1;ENSSSCG00050040894.1;ENSSSCG00045023791.1;ENSSSCG00015030643.1;ENSSSCG00065054191.1;ENSSSCG00055011737.1;ENSSSCG00005031957.1	A0A4X1T9M9	HCLS1	-0.194657	0.49018	0.287836	0.0649311	0.428463	0.1053
A0A4X1T8I3;A0A4X1T8K1	CAPZA1	F-actin-capping protein subunit alpha	F-actin-capping protein subunit alpha	GO:0008290;GO:0051016;GO:0003779	CAPZA1	ENSSSCG00065046383.1;ENSSSCG00070007119.1	A0A4X1T8K1	CAPZA1	-0.0989409	0.705091	-0.0513171	0.728076	0.234047	0.376105
A0A4X1T8J9	LOC100624067	Cytochrome c oxidase subunit 4	Cytochrome c oxidase subunit 4	GO:0006123;GO:0016021;GO:0005751	LOC100624067	ENSSSCG00025027754.1;ENSSSCG00045032355.1;ENSSSCG00055014696.1;ENSSSCG00065053943.1;ENSSSCG00065053943.1;ENSSSCG00070007023.1	A0A4X1T8J9	LOC100624067	0.0450182	0.887982	-0.212039	0.509492	0.244181	0.421687
A0A4X1T8K6	CLIC2	Chloride intracellular channel protein	Chloride intracellular channel protein	GO:0005244;GO:0005737;GO:0005254;GO:0060315;GO:0034707	CLIC2	ENSSSCG00005006978.1;ENSSSCG00015040929.1;ENSSSCG00025002179.1;ENSSSCG00030064766.1;ENSSSCG00035061210.1;ENSSSCG00040032908.1;ENSSSCG00045004299.1;ENSSSCG00050073220.1;ENSSSCG00055019860.1;ENSSSCG00060021518.1;ENSSSCG00065005212.1;ENSSSCG00070007374.1	A0A4X1T8K6	CLIC2	0.190445	0.313298	0.0367837	0.886796	-0.154902	0.496845
A0A4X1T8N4;A0A4X1TAF7	ATP5F1C	ATP synthase subunit gamma	ATP synthase subunit gamma	GO:0005753;GO:0045261;GO:0042776;GO:0046933	ATP5F1C	ENSSSCG00015074419.1;ENSSSCG00045021477.1;ENSSSCG00040017303.1;ENSSSCG00070007744.1;ENSSSCG00035001023.1;ENSSSCG00060013452.1;ENSSSCG00025025401.1;ENSSSCG00050056064.1	A0A4X1TAF7	ATP5F1C	0.311486	0.418272	-0.150126	0.601322	0.36695	0.278463
A0A4X1T8P4;A0A4X1T9W7	NaN	Small ubiquitin-related modifier;Ubiquitin-like domain-containing protein	Ubiquitin-like domain-containing protein (?)	GO:0043392;GO:0016605;GO:0016925;GO:1900180	SUMO3	ENSSSCG00055008427.1;ENSSSCG00025060922.1;ENSSSCG00070007313.1	A0A4X1T9W7	A0A4X1T8P4	0.904817	0.0343799	0.1091	0.686293	-0.290128	0.366992
A0A4X1T8P8	SPOCK2	Uncharacterized protein	SPOCK2	GO:0005576;GO:0005509	SPOCK2	ENSSSCG00005011904.1;ENSSSCG00015032199.1;ENSSSCG00025076907.1;ENSSSCG00030058157.1;ENSSSCG00035010421.1;ENSSSCG00040069968.1;ENSSSCG00045019550.1;ENSSSCG00050024033.1;ENSSSCG00055008178.1;ENSSSCG00060049440.1;ENSSSCG00065059545.1;ENSSSCG00070007156.1	A0A4X1T8P8	SPOCK2	-0.0842596	0.726232	0.105368	0.457378	0.0268704	0.951036
A0A4X1T8Q7	TNFRSF11B	Tumor necrosis factor receptor superfamily member 11B	Tumor necrosis factor receptor superfamily member 11B	GO:0006915;GO:0110165;GO:0007165	TNFRSF11B	ENSSSCG00025006876.1;ENSSSCG00040066802.1;ENSSSCG00060016155.1;ENSSSCG00070007193.1	A0A4X1T8Q7	TNFRSF11B	0.0784617	0.838169	0.0728498	0.75312	0.0293729	0.918847
A0A4X1T8R1;A0A4X1T8R5	EIF3H	Eukaryotic translation initiation factor 3 subunit H	Eukaryotic translation initiation factor 3 subunit H	GO:0016282;GO:0005852;GO:0033290;GO:0008237;GO:0003743;GO:0001732	EIF3H	ENSSSCG00035000863.1;ENSSSCG00045036765.1;ENSSSCG00025007651.1;ENSSSCG00030009416.1;ENSSSCG00015058845.1;ENSSSCG00005017290.1;ENSSSCG00065067266.1;ENSSSCG00070007406.1;ENSSSCG00040043769.1;ENSSSCG00060031488.1;ENSSSCG00055014323.1	A0A4X1T8R5	EIF3H	0.102035	0.662537	-0.065887	0.823225	0.0370949	0.913799
A0A4X1T8R2;A0A4X1TBM6	NaN	Uncharacterized protein	A0A4X1TBM6 (?)	GO:0015031;GO:0043130;GO:0035091	TOM1	ENSSSCG00070007480.1;ENSSSCG00035001166.1;ENSSSCG00065030201.1	A0A4X1TBM6	TOM1	0.290001	0.422814	0.0178124	0.937618	0.230597	0.413068
A0A4X1T8R9	PSMD8	26S proteasome non-ATPase regulatory subunit 8	26S proteasome non-ATPase regulatory subunit 8	GO:0006508;GO:0005838	PSMD8	ENSSSCG00015037068.1;ENSSSCG00025001649.1;ENSSSCG00030052490.1;ENSSSCG00035036729.1;ENSSSCG00040058964.1;ENSSSCG00045002692.1;ENSSSCG00055030764.1;ENSSSCG00060036447.1;ENSSSCG00065033754.1;ENSSSCG00070007336.1	A0A4X1T8R9	PSMD8	0.527883	0.183972	-0.654056	0.0271161	-0.292261	0.498748
A0A4X1T8Y1;A0A4X1T9A4	NaN	Uncharacterized protein	A0A4X1T9A4 (?)	GO:0110165		ENSSSCG00070007272.1	A0A4X1T9A4	A0A4X1T8Y1	0.330195	0.217453	-0.130186	0.564553	0.0259099	0.904993
A0A4X1T8Z2;A0A4X1T8Z6	SRP54	Signal recognition particle 54 kDa protein	Signal recognition particle 54 kDa protein	GO:0005786;GO:0019003;GO:0005829;GO:0030851;GO:0008312;GO:0043021;GO:0030942;GO:0006614;GO:0005525;GO:0016607;GO:0003924	SRP54	ENSSSCG00015058678.1;ENSSSCG00025069878.1;ENSSSCG00060075143.1;ENSSSCG00065062734.1;ENSSSCG00035075558.1;ENSSSCG00030059854.1;ENSSSCG00050005909.1;ENSSSCG00040037713.1;ENSSSCG00055017225.1;ENSSSCG00005043377.1;ENSSSCG00070007239.1;ENSSSCG00045009252.1	A0A4X1T8Z6	SRP54	-0.0903722	0.766135	0.293032	0.190407	0.51722	0.0919566
A0A4X1T924	NaN	Uncharacterized protein	A0A4X1T924				A0A4X1T924	A0A4X1T924	-0.283309	0.44223	0.279625	0.288799	0.424851	0.22019
A0A4X1T930	EIF6	Eukaryotic translation initiation factor 6	Eukaryotic translation initiation factor 6	GO:0042273;GO:0000054;GO:0005737;GO:0043022;GO:0042256;GO:0005730;GO:0003743;GO:0043023	EIF6	ENSSSCG00025043589.1;ENSSSCG00030024178.1;ENSSSCG00035066033.1;ENSSSCG00045010404.1;ENSSSCG00050032119.1;ENSSSCG00055019211.1;ENSSSCG00060075071.1;ENSSSCG00065051709.1;ENSSSCG00070007278.1	A0A4X1T930	EIF6	0.424285	0.0158325	-0.0311874	0.851502	-0.174337	0.313639
A0A4X1T951;A0A4X1T9F7;A0A4X1TAW1;A0A4X1TCU1;A0A4X1TEA5;A0A4X1TGX6;A0A4X1THM1	STAT1	Signal transducer and activator of transcription	Signal transducer and activator of transcription	GO:0003700;GO:0005737;GO:0003677;GO:0007165;GO:0005634	STAT1	ENSSSCG00060030177.1;ENSSSCG00015079466.1;ENSSSCG00025056300.1;ENSSSCG00050068172.1;ENSSSCG00005017595.1;ENSSSCG00040061449.1;ENSSSCG00070006877.1;ENSSSCG00035014315.1;ENSSSCG00065040455.1;ENSSSCG00055014835.1;ENSSSCG00045012941.1;ENSSSCG00030041421.1	A0A4X1THM1	STAT1	-0.17473	0.519295	0.0716405	0.754035	0.231761	0.49872
A0A4X1T967	NaN	Integrin beta	Integrin beta	GO:0008305;GO:0046872;GO:0007160;GO:0006909;GO:0038023;GO:0007229	ITGB2	ENSSSCG00040056632.1;ENSSSCG00045035814.1;ENSSSCG00070007262.1	A0A4X1T967	A0A4X1T967	-0.715887	0.00201279	0.0809348	0.653333	0.333644	0.0449209
A0A4X1T9C7	LTF	Lactotransferrin	Lactotransferrin	GO:0001817;GO:0019731;GO:0005615;GO:0006508;GO:0001503;GO:0004252;GO:0005506;GO:0019732	LTF	ENSSSCG00025052654.1;ENSSSCG00065033918.1;ENSSSCG00070007434.1	A0A4X1T9C7	LTF	0.0767147	0.892981	0.440453	0.163169	0.851872	0.0506545
A0A4X1T9E0;A0A4X1TAB1;A0A4X1TBD9	PSAP	Saposin-B-Val	Saposin-B-Val	GO:0006665;GO:0005615;GO:0019216;GO:0005764;GO:0007193	PSAP	ENSSSCG00070007351.1	A0A4X1TBD9	PSAP	0.936738	0.0718509	0.496425	0.00102925	-0.17917	0.675471
A0A4X1T9E4	CHST3	Sulfotransferase	Sulfotransferase	GO:0016021;GO:0008459;GO:0030206;GO:0005975;GO:0000139	CHST3	ENSSSCG00005011861.1;ENSSSCG00005011861.1;ENSSSCG00015032105.1;ENSSSCG00025076926.1;ENSSSCG00030058203.1;ENSSSCG00035010575.1;ENSSSCG00040070074.1;ENSSSCG00045019490.1;ENSSSCG00045019490.1;ENSSSCG00050024117.1;ENSSSCG00055008146.1;ENSSSCG00060049291.1;ENSSSCG00065059776.1;ENSSSCG00065059776.1;ENSSSCG00070007211.1	A0A4X1T9E4	CHST3	0.169225	0.51901	0.110068	0.428017	-0.0768627	0.631821
A0A4X1T9E9;Q29214	RPLP0	60S acidic ribosomal protein P0	60S acidic ribosomal protein P0	GO:0022625;GO:0003735;GO:0002181;GO:1990904;GO:0000027;GO:0005737;GO:0070180;GO:0005634	RPLP0	ENSSSCG00035037418;ENSSSCG00060053490;ENSSSCG00035037418.1;ENSSSCG00065029708;ENSSSCG00055013468;ENSSSCG00045004115;ENSSSCG00070007168.1;ENSSSCG00060053490.1;ENSSSCG00065029708.1;ENSSSCG00025048049.1;ENSSSCG00055013468.1;ENSSSCG00030019041;ENSSSCG00070007168;ENSSSCG00050014204;ENSSSCG00030019041.1;ENSSSCG00040074902.1;ENSSSCG00025048049;ENSSSCG00050014204.1;ENSSSCG00045004115.1	Q29214	RPLP0	0.426726	0.183845	0.0292769	0.925147	0.0900202	0.797985
A0A4X1T9F1	NaN	Fibrinogen C-terminal domain-containing protein	Fibrinogen C-terminal domain-containing protein		ANGPTL3	ENSSSCG00025021832.1;ENSSSCG00070007358.1	A0A4X1T9F1	A0A4X1T9F1	0.659858	0.142611	0.249067	0.172692	-0.0163903	0.954866
A0A4X1T9G6	PDGFRB	Platelet-derived growth factor receptor beta	Platelet-derived growth factor receptor beta				A0A4X1T9G6	PDGFRB	0.296608	0.349105	-0.0390346	0.784039	-0.547889	0.0491919
A0A4X1T9H7;Q6SA96	;RPS23	40S ribosomal protein S23	40S ribosomal protein S23	GO:0006412;GO:0015935;GO:0003735;GO:0002181;GO:0031090;GO:0042788;GO:0098556;GO:0022627;GO:1990145	RPS23;	ENSSSCG00015054880.1;ENSSSCG00030043950.1;ENSSSCG00070007226.1;ENSSSCG00025066398.1;ENSSSCG00055017602.1;ENSSSCG00050070147.1;ENSSSCG00045034291.1;ENSSSCG00060036153.1;ENSSSCG00040003195.1;ENSSSCG00035049676.1	Q6SA96	RPS23	0.0617528	0.87864	0.572919	0.149807	0.0639648	0.829818
A0A4X1T9J2;A0A4X1T9L0;A0A4X1TBF9;Q6QRN9	SLC25A6	ADP/ATP translocase;ADP/ATP translocase;ADP/ATP translocase;ADP/ATP translocase 3	ADP/ATP translocase 3 (?)	GO:0016021;GO:0005743;GO:1990544;GO:0140021;GO:0005471	SLC25A6	ENSSSCG00035074807.1;ENSSSCG00065073742.1;ENSSSCG00045035052.1;ENSSSCG00060036104.1;ENSSSCG00070007967.1;ENSSSCG00055001334.1;ENSSSCG00050016727.1;ENSSSCG00030039223.1;ENSSSCG00025042789.1;ENSSSCG00040040405.1	Q6QRN9	SLC25A6	-0.398806	0.434567	-0.109625	0.711225	0.600358	0.207279
A0A4X1T9N1;A0A4X1TB44;A0A4X1TBA5;A0A4X1TBB1	NCAM1	Uncharacterized protein	NCAM1	GO:0007155;GO:0016021;GO:0016020	NCAM1	ENSSSCG00070007729.1;ENSSSCG00060069802.1	A0A4X1TBB1	NCAM1	0.959286	0.133508	-0.0792047	0.862577	-1.12869	0.0410315
A0A4X1T9Q0;A0A4X1TBB5	NaN	Uncharacterized protein	A0A4X1TBB5 (?)	GO:0005509		ENSSSCG00070007526.1	A0A4X1TBB5	A0A4X1T9Q0	0.376094	0.627642	0.00338195	0.993919	-0.472197	0.6673
A0A4X1T9R4;Q28990	;OVGP1	Glyco_18 domain-containing protein;Oviduct-specific glycoprotein	Oviduct-specific glycoprotein (?)	GO:0005975;GO:0008061		ENSSSCG00070007549.1	Q28990	OVGP1	0.335836	0.768499	-0.399895	0.536125	0.900036	0.100275
A0A4X1T9V9	MEMO1	Mediator of ErbB2-driven cell motility 1	Mediator of ErbB2-driven cell motility 1	GO:0032886	MEMO1	ENSSSCG00030033265.1;ENSSSCG00035045970.1;ENSSSCG00040008092.1;ENSSSCG00045015264.1;ENSSSCG00050048525.1;ENSSSCG00055011533.1;ENSSSCG00060048824.1;ENSSSCG00065006577.1;ENSSSCG00070008027.1;ENSSSCG00070008027.1	A0A4X1T9V9	MEMO1	0.103453	0.839792	0.0615974	0.832547	0.664937	0.140206
A0A4X1T9Y2	ITGB3	Integrin beta	Integrin beta	GO:0007229;GO:0008305;GO:0005178;GO:0070527	ITGB3	ENSSSCG00070007279.1	A0A4X1T9Y2	ITGB3	-0.152105	0.731706	-0.1023	0.734962	0.605589	0.216329
A0A4X1T9Y7	CCL8	C-C motif chemokine	C-C motif chemokine	GO:0001938;GO:0007611;GO:0030335;GO:0060444;GO:0043547;GO:0005615;GO:0008009;GO:0046983;GO:0050768;GO:0007010;GO:0060763;GO:0030838;GO:0045766;GO:0031728;GO:0008360;GO:0048245;GO:0006955	CCL8	ENSSSCG00005012948.1;ENSSSCG00035063005.1;ENSSSCG00040009929.1;ENSSSCG00045018219.1;ENSSSCG00070008056.1	A0A4X1T9Y7	CCL11	-0.360889	0.334386	0.185124	0.411686	-0.0712149	0.783899
A0A4X1T9Z8;O18734	PPP1R14A;CPI17	Uncharacterized protein;Protein phosphatase 1 regulatory subunit 14A	Protein phosphatase 1 regulatory subunit 14A (?)	GO:0004865;GO:0004864;GO:0042325;GO:0005737	PPP1R14A	ENSSSCG00030056455;ENSSSCG00065035831;ENSSSCG00045002943;ENSSSCG00025002455;ENSSSCG00060034795;ENSSSCG00070007478;ENSSSCG00070007478.1;ENSSSCG00040057186;ENSSSCG00050043939;ENSSSCG00035035095.1;ENSSSCG00055030798;ENSSSCG00060034795.1;ENSSSCG00025002455.1;ENSSSCG00035035095	O18734	PPP1R14A	0.0982468	0.82446	0.274415	0.376696	0.379701	0.38304
A0A4X1TA02	NaN	Uncharacterized protein	A0A4X1TA02	GO:0110165		ENSSSCG00070007272.1	A0A4X1TA02	A0A4X1TA02	0.416539	0.0119388	0.0626626	0.580637	-0.00588376	0.976184
A0A4X1TA04	NaN	AlbA_2 domain-containing protein	AlbA_2 domain-containing protein		SLFN14	ENSSSCG00025017889.1;ENSSSCG00070007337.1	A0A4X1TA04	A0A4X1TA04	-0.0342723	0.91157	-0.673921	0.0765641	0.319905	0.509769
A0A4X1TA07	NaN	Uncharacterized protein	A0A4X1TA07	GO:0005576;GO:0004867;GO:0030212		ENSSSCG00070007556.1	A0A4X1TA07	A0A4X1TA07	-0.333852	0.207225	0.0114113	0.92983	-0.0527271	0.749483
A0A4X1TA40;A0A4X1TAD0;Q2XQV4	ALDH2	Aldehyde dehydrogenase, mitochondrial;Aldehyde dehydrogenase, mitochondrial;Aldehyde dehydrogenase, mitochondrial	Aldehyde dehydrogenase, mitochondrial (?)	GO:0004029;GO:0052689;GO:0018547;GO:0016620;GO:0046185	ALDH2	ENSSSCG00055011877.1;ENSSSCG00065025693.1;ENSSSCG00040006895.1;ENSSSCG00070007644.1;ENSSSCG00045003770.1;ENSSSCG00060055813.1;ENSSSCG00025050497.1;ENSSSCG00035033776.1	Q2XQV4	ALDH2	-0.1755	0.710658	-0.0312962	0.895218	0.624331	0.255642
A0A4X1TA41	NaN	Uncharacterized protein	A0A4X1TA41	GO:0007155;GO:0005581;GO:0110165;GO:0004867		ENSSSCG00070007272.1	A0A4X1TA41	A0A4X1TA41	0.127891	0.440216	0.0003907	0.998309	-0.029864	0.869532
A0A4X1TA51;A0A4X1TB30	CUTA	Uncharacterized protein	CUTA	GO:0008104;GO:0010038;GO:0016021;GO:0019899	CUTA	ENSSSCG00045006988.1;ENSSSCG00060073790.1;ENSSSCG00070007490.1;ENSSSCG00005026274.1;ENSSSCG00040075389.1;ENSSSCG00050066678.1;ENSSSCG00055018489.1;ENSSSCG00025045123.1;ENSSSCG00015036271.1;ENSSSCG00065051477.1;ENSSSCG00030074898.1;ENSSSCG00035005486.1	A0A4X1TB30	CUTA	0.222478	0.651103	0.0389739	0.785413	-0.287309	0.234724
A0A4X1TA99;A0A4X1TAG6	NaN	Uncharacterized protein	A0A4X1TAG6 (?)	GO:0007165;GO:0005096;GO:0046580;GO:0043547		ENSSSCG00070007660.1	A0A4X1TAG6	A0A4X1TA99	0.110984	0.537676	-0.163436	0.452058	0.26806	0.301473
A0A4X1TAA0	PSMA6	Proteasome subunit alpha type	Proteasome subunit alpha type	GO:0003723;GO:0005844;GO:0000932;GO:0005654;GO:0016363;GO:0051059;GO:0006511;GO:0019773;GO:0051092	PSMA6	ENSSSCG00005043757.1;ENSSSCG00015028532.1;ENSSSCG00025067831.1;ENSSSCG00030059110.1;ENSSSCG00035074235.1;ENSSSCG00040040115.1;ENSSSCG00045009864.1;ENSSSCG00050006124.1;ENSSSCG00055029677.1;ENSSSCG00060072523.1;ENSSSCG00065061132.1;ENSSSCG00070007364.1	A0A4X1TAA0	PSMA6	0.866496	0.0713254	-0.501411	0.204381	-0.890258	0.0447916
A0A4X1TAA3;A0A4X1TB19;A0A4X1TB27;A0A4X1TCC5	ATP1B3	Sodium/potassium-transporting ATPase subunit beta;Sodium/potassium-transporting ATPase subunit beta;Sodium/potassium-transporting ATPase subunit beta;Uncharacterized protein	Uncharacterized protein (?)	GO:0006813;GO:0006814;GO:0005890	ATP1B3	ENSSSCG00035077754.1;ENSSSCG00045030303.1;ENSSSCG00070007706.1	A0A4X1TCC5	ATP1B3	-0.126886	0.767763	0.279204	0.132393	0.160644	0.289576
A0A4X1TAA8	NaN	6-phosphofructokinase	6-phosphofructokinase	GO:0046872;GO:0003872;GO:0006002;GO:0005737;GO:0005524		ENSSSCG00070007618.1	A0A4X1TAA8	A0A4X1TAA8	0.349764	0.241506	0.0546621	0.79742	0.21965	0.56476
A0A4X1TAC2;A0A4X1TC49;A0A4X1TCT0;A0A4X1TE64	NSF	Vesicle-fusing ATPase	Vesicle-fusing ATPase	GO:0035494;GO:0046872;GO:0005737;GO:0016887;GO:0005524;GO:0015031	NSF	ENSSSCG00070008082.1;ENSSSCG00030023956.1;ENSSSCG00005041185.1;ENSSSCG00040064297.1;ENSSSCG00035067739.1	A0A4X1TE64	NSF	0.432142	0.177541	-0.20045	0.156313	-0.0373994	0.890919
A0A4X1TAE1;A0A4X1TB95	HNRNPD	Uncharacterized protein	HNRNPD	GO:0097167;GO:1905663;GO:0042752;GO:0045202;GO:0003723;GO:1904355;GO:1900152;GO:1990904;GO:0042162;GO:0005654;GO:0005737;GO:0010604;GO:0070934;GO:2000767;GO:0106002;GO:0005634	HNRNPD	ENSSSCG00030005617.1;ENSSSCG00070007662.1;ENSSSCG00055026639.1;ENSSSCG00060073941.1;ENSSSCG00065075301.1;ENSSSCG00035068723.1;ENSSSCG00025036999.1;ENSSSCG00050058560.1	A0A4X1TB95	HNRNPD	-0.388096	0.19925	0.479419	0.158583	0.384333	0.162346
A0A4X1TAE2	CD74	Thyroglobulin type-1 domain-containing protein	Thyroglobulin type-1 domain-containing protein	GO:0016021;GO:0070206;GO:0042289;GO:0019882;GO:0006886;GO:0006955;GO:0035718	CD74	ENSSSCG00070007571.1	A0A4X1TAE2	CD74	-0.169908	0.308066	-0.00655864	0.952746	-0.0942493	0.529785
A0A4X1TAH2	NaN	Serum amyloid A protein	Serum amyloid A protein	GO:0006953;GO:0034364		ENSSSCG00060023264.1;ENSSSCG00070007570.1	A0A4X1TAH2	A0A4X1TAH2	1.19881	0.11241	0.841578	0.180488	0.920879	0.157977
A0A4X1TAH5	RAP1A	Uncharacterized protein	RAP1A	GO:0048471;GO:0031267;GO:2000301;GO:0043005;GO:0044877;GO:2001214;GO:0071320;GO:0098793;GO:0097225;GO:0098978;GO:1901888;GO:0070374;GO:0072659;GO:0005886;GO:0003924;GO:0098696;GO:0032486;GO:0032045;GO:0016079;GO:0061028;GO:0005525;GO:0010976	RAP1A	ENSSSCG00005027676.1;ENSSSCG00005027676.1;ENSSSCG00005027676.1;ENSSSCG00015005595.1;ENSSSCG00025055833.1;ENSSSCG00030056581.1;ENSSSCG00035040910.1;ENSSSCG00040026972.1;ENSSSCG00045037138.1;ENSSSCG00050058028.1;ENSSSCG00055013021.1;ENSSSCG00060016886.1;ENSSSCG00065042332.1;ENSSSCG00065042332.1;ENSSSCG00065042332.1;ENSSSCG00065042332.1;ENSSSCG00070007400.1;ENSSSCG00070007400.1;ENSSSCG00070007400.1;…	A0A4X1TAH5	RAP1A	0.186044	0.713674	-0.0430685	0.867889	0.682521	0.158245
A0A4X1TAJ6;P0DSN9	;SAA4	Serum amyloid A protein;Serum amyloid A-4 protein	Serum amyloid A-4 protein (?)	GO:0006953;GO:0005576;GO:0034364	SAA4	ENSSSCG00055012171;ENSSSCG00060024336;ENSSSCG00025011644;ENSSSCG00040053874;ENSSSCG00070007616;ENSSSCG00030060625	P0DSN9	SAA4	-2.01176	0.0480492	-1.69	0.0994593	-2.7662	0.00836093
A0A4X1TAK5	NaN	Chitinase	Chitinase	GO:0005576;GO:0005975;GO:0004568;GO:0008061		ENSSSCG00070007626.1	A0A4X1TAK5	A0A4X1TAK5	0.701821	8.42971e-05	0.323907	0.257715	0.309645	0.285899
A0A4X1TAN5;A0A4X1TCY2	PGM1	Uncharacterized protein	PGM1	GO:0004614;GO:0000287;GO:0006006	PGM1	ENSSSCG00065023627.1;ENSSSCG00055018354.1;ENSSSCG00040015059.1;ENSSSCG00015080781.1;ENSSSCG00070007911.1;ENSSSCG00005001413.1;ENSSSCG00045029153.1;ENSSSCG00025010746.1	A0A4X1TCY2	PGM1	-0.177052	0.406541	0.221885	0.333916	-0.0117174	0.974772
A0A4X1TAT7	RNF7	RING-type domain-containing protein	RING-type domain-containing protein	GO:0008270	RNF7	ENSSSCG00005024634.1;ENSSSCG00015004937.1;ENSSSCG00025056049.1;ENSSSCG00030014510.1;ENSSSCG00035078258.1;ENSSSCG00040005297.1;ENSSSCG00045030723.1;ENSSSCG00050015521.1;ENSSSCG00055026066.1;ENSSSCG00060007686.1;ENSSSCG00065015417.1;ENSSSCG00070007790.1;ENSSSCG00070007790.1;ENSSSCG00070007790.1	A0A4X1TAT7	A0A4X1TAT7	0.195617	0.571631	-0.305373	0.151434	-0.422472	0.0703659
A0A4X1TAV6	NaN	Uncharacterized protein	A0A4X1TAV6			ENSSSCG00070007685.1	A0A4X1TAV6	A0A4X1TAV6	0.0418407	0.912944	0.165879	0.258476	-0.159347	0.406097
A0A4X1TAZ1;A0A4X1TCS7	CD53	Tetraspanin	Tetraspanin	GO:0016021;GO:0042802;GO:0005911;GO:1901741;GO:0001772	CD53	ENSSSCG00025065051.1;ENSSSCG00070007866.1;ENSSSCG00060021802.1;ENSSSCG00045035517.1;ENSSSCG00035020308.1;ENSSSCG00050052771.1;ENSSSCG00040033348.1;ENSSSCG00055014775.1;ENSSSCG00065033496.1;ENSSSCG00015065127.1;ENSSSCG00030038195.1	A0A4X1TCS7	CD53	-0.0845815	0.710832	0.300105	0.256834	0.18331	0.269869
A0A4X1TB13	MGAT1	Uncharacterized protein	MGAT1	GO:0016021;GO:0018279;GO:0030145;GO:0000139;GO:0003827	MGAT1	ENSSSCG00015029526.1;ENSSSCG00015029526.1;ENSSSCG00015029526.1;ENSSSCG00015029526.1;ENSSSCG00015029526.1;ENSSSCG00015029526.1;ENSSSCG00015029526.1;ENSSSCG00015029526.1;ENSSSCG00025002511.1;ENSSSCG00025002511.1;ENSSSCG00025002511.1;ENSSSCG00025002511.1;ENSSSCG00025002511.1;ENSSSCG00025002511.1;ENSSSCG00025002511.1;ENSSSCG00025002511.1;ENSSSCG00030046012.1;ENSSSCG00030046012.1;ENSSSCG00030046012.1;…	A0A4X1TB13	MGAT1	0.128641	0.554602	-0.00431546	0.986793	-0.031922	0.917206
A0A4X1TB20;A0A4X1TB62	DCTN4	Uncharacterized protein	DCTN4	GO:0005869	DCTN4	ENSSSCG00015000854.1;ENSSSCG00070007847.1	A0A4X1TB62	DCTN4	0.198903	0.595101	-0.151902	0.654311	-0.0555892	0.893238
A0A4X1TB48;A0A4X1TB65;A0A4X1TBE6	CPNE1	C2 domain-containing protein	C2 domain-containing protein	GO:0005544	CPNE1	ENSSSCG00025037201.1;ENSSSCG00050067962.1;ENSSSCG00060069808.1;ENSSSCG00070007853.1	A0A4X1TBE6	CPNE1	0.233005	0.446176	-0.252379	0.374109	0.441439	0.20588
A0A4X1TB66	RPL4	60S ribosomal protein L4	60S ribosomal protein L4	GO:0006412;GO:1990904;GO:0005840;GO:0003735	RPL4	ENSSSCG00005036648.1;ENSSSCG00005036648.1;ENSSSCG00005036648.1;ENSSSCG00015018312.1;ENSSSCG00015018312.1;ENSSSCG00015018312.1;ENSSSCG00030047182.1;ENSSSCG00030047182.1;ENSSSCG00030047182.1;ENSSSCG00035061533.1;ENSSSCG00035061533.1;ENSSSCG00035061533.1;ENSSSCG00045010213.1;ENSSSCG00045010213.1;ENSSSCG00045010213.1;ENSSSCG00055030296.1;ENSSSCG00055030296.1;ENSSSCG00055030296.1;ENSSSCG00065050492.1;…	A0A4X1TB66	RPL4	-0.447153	0.237602	0.437017	0.422717	0.27231	0.496017
A0A4X1TBC6	TMED10	GOLD domain-containing protein	GOLD domain-containing protein	GO:1902960;GO:0106272;GO:0005789;GO:0016021;GO:1902003;GO:0045055;GO:0032732;GO:0106273;GO:0005793;GO:0050714;GO:0070765;GO:0008320;GO:0042589;GO:0035964;GO:0005794;GO:0019905;GO:0007030;GO:0006886	TMED10	ENSSSCG00005035190.1;ENSSSCG00025047281.1;ENSSSCG00045036945.1;ENSSSCG00050063201.1;ENSSSCG00055002018.1;ENSSSCG00065061998.1;ENSSSCG00070007802.1	A0A4X1TBC6	TMED10	-0.301805	0.456206	0.0210519	0.934578	0.333984	0.473429
A0A4X1TBG4;A0A4X1TD69;A0A4X1TFD4;A0A4X1TFD9	PDGFA	PDGF_2 domain-containing protein	PDGF_2 domain-containing protein	GO:0051897;GO:0008083;GO:0010512;GO:0014910;GO:0005161;GO:0050919;GO:0031954;GO:0035793;GO:0005615;GO:0016020;GO:0046982;GO:0070374;GO:0014068;GO:0009986;GO:0048146;GO:0009611;GO:0005518;GO:0042803;GO:0048407;GO:0010544;GO:0051781;GO:1990265;GO:0043406	PDGFA	ENSSSCG00045011286.1;ENSSSCG00035043758.1;ENSSSCG00030060241.1;ENSSSCG00060024656.1;ENSSSCG00070008452.1;ENSSSCG00055006242.1;ENSSSCG00015058161.1;ENSSSCG00065054238.1;ENSSSCG00050014706.1;ENSSSCG00025003107.1	A0A4X1TFD9	PDGFA	0.0352235	0.915162	-0.0915282	0.645915	-0.324074	0.0639402
A0A4X1TBJ1;P04574	CAPNS1	Calcium-activated neutral proteinase small subunit;Calpain small subunit 1	Calpain small subunit 1 (?)	GO:0005509;GO:0005886;GO:0005737	CAPNS1	ENSSSCG00055023005.1;ENSSSCG00070008417.1;ENSSSCG00045037628.1	P04574	CAPNS1	0.777034	0.0163434	-0.0650792	0.762061	-0.26795	0.1185
A0A4X1TBJ4;A0A4X1TD61;A0A4X1TDY4	CD46	Membrane cofactor protein	Membrane cofactor protein	GO:0016021;GO:0007338;GO:0009986;GO:0002079	CD46	ENSSSCG00070008393.1	A0A4X1TDY4	CD46	-0.200122	0.480494	-0.00243753	0.991308	0.16141	0.436155
A0A4X1TBM8;A0A4X1TDE1	DNAJC5	J domain-containing protein	J domain-containing protein	GO:0016021	DNAJC5	ENSSSCG00070008487.1;ENSSSCG00060022671.1;ENSSSCG00055008141.1;ENSSSCG00050070752.1;ENSSSCG00035024638.1;ENSSSCG00005029436.1	A0A4X1TDE1	DNAJC5	-0.545401	0.0894763	0.106352	0.561959	0.385909	0.368854
A0A4X1TBN3	TBCB	CAP-Gly domain-containing protein	CAP-Gly domain-containing protein	GO:0005829	TBCB	ENSSSCG00005029786.1;ENSSSCG00025061470.1;ENSSSCG00030024911.1;ENSSSCG00035033323.1;ENSSSCG00040074492.1;ENSSSCG00045037681.1;ENSSSCG00050023533.1;ENSSSCG00055023353.1;ENSSSCG00060068663.1;ENSSSCG00065069391.1;ENSSSCG00070008501.1	A0A4X1TBN3	TBCB	0.311529	0.34878	0.129566	0.418482	-0.0511428	0.81534
A0A4X1TBN7;A0A4X1TDB6;A0A4X1TDX0	ITGAD	VWFA domain-containing protein	VWFA domain-containing protein	GO:0007155;GO:0008305;GO:0046872;GO:0007229	ITGAD	ENSSSCG00070007063.1	A0A4X1TDX0	ITGAD	-0.356832	0.121368	0.213654	0.349673	0.3946	0.0951503
A0A4X1TBP5	RPS14	40S ribosomal protein S14	40S ribosomal protein S14	GO:0006412;GO:0030218;GO:0000122;GO:0045182;GO:0003735;GO:0014069;GO:0048027;GO:0022627;GO:0000028;GO:0005730	RPS14	ENSSSCG00005041249.1;ENSSSCG00015001232.1;ENSSSCG00035070997.1;ENSSSCG00040008055.1;ENSSSCG00055006094.1;ENSSSCG00060031762.1;ENSSSCG00065034887.1;ENSSSCG00070007590.1	A0A4X1TBP5	RPS14	-0.475909	0.231275	0.703277	0.229715	0.371308	0.441384
A0A4X1TBT2;A0A4X1TDJ5;A0A4X1TEV0;A0A4X1TEW6	CD34	Uncharacterized protein	CD34	GO:0007155;GO:0016021	CD34	ENSSSCG00005038296.1;ENSSSCG00070008527.1;ENSSSCG00055002180.1;ENSSSCG00065027685.1;ENSSSCG00035015562.1;ENSSSCG00045015961.1	A0A4X1TEW6	CD34	0.108442	0.847859	0.0285345	0.946238	-0.946169	0.088316
A0A4X1TBT8	NCAM1	Uncharacterized protein	NCAM1	GO:0007155;GO:0016020	NCAM1	ENSSSCG00070007729.1	A0A4X1TBT8	NCAM1	1.31809	0.111072	-0.05719	0.909904	-1.31519	0.0241849
A0A4X1TBT9;A0A4X1TDK0;A0A4X1TEB7;A0A4X1TEF4	NaN	Tubulin beta chain	Tubulin beta chain	GO:0007017;GO:0005737;GO:0005200;GO:0005874;GO:0005525;GO:0003924		ENSSSCG00035001601.1;ENSSSCG00070008525.1	A0A4X1TEF4	A0A4X1TBT9	-0.163657	0.680326	0.144766	0.566743	-0.0380847	0.915873
A0A4X1TBV2;A0A4X1TBV9;A0A4X1TDH8;A0A4X1TEC7;A0A4X1TEU4	NaN	Glutathione transferase;Glutathione transferase;Glutathione S-transferase;Glutathione S-transferase;Glutathione transferase	Glutathione transferase (?)	GO:0042802;GO:0004364		ENSSSCG00070008505.1	A0A4X1TEU4	A0A4X1TBV2	-0.295963	0.442958	0.107834	0.729187	-0.0652542	0.818596
A0A4X1TBV3;A0A4X1TCB0	RPL13	60S ribosomal protein L13	60S ribosomal protein L13	GO:0006412;GO:1990904;GO:0005840;GO:0003735	RPL13	ENSSSCG00070008072.1;ENSSSCG00060045642.1;ENSSSCG00040075480.1;ENSSSCG00055006048.1;ENSSSCG00015023294.1;ENSSSCG00050031105.1;ENSSSCG00065071739.1;ENSSSCG00030063087.1	A0A4X1TCB0	RPL13	-0.757905	0.0446921	0.846074	0.0991177	0.639175	0.150266
A0A4X1TBV5;A0A4X1TDA9	RAD23A	UV excision repair protein RAD23	UV excision repair protein RAD23	GO:0006289;GO:0043161;GO:0043130;GO:0003684;GO:0005829;GO:0005654;GO:0000502;GO:0031593	RAD23A	ENSSSCG00060014503.1;ENSSSCG00035043013.1;ENSSSCG00045023940.1;ENSSSCG00025060435.1;ENSSSCG00050060136.1;ENSSSCG00055021767.1;ENSSSCG00065018721.1;ENSSSCG00070007766.1;ENSSSCG00040013995.1;ENSSSCG00030008798.1;ENSSSCG00005045815.1	A0A4X1TDA9	RAD23A	0.261173	0.45649	-0.418209	0.0917468	-0.245853	0.607226
A0A4X1TBV8;A0A4X1W1G5	MOB1B;MOB1A	Uncharacterized protein	MOB1A (?)	GO:0005730;GO:0035329;GO:0005829;GO:0005654	MOB1B	ENSSSCG00060034025.1;ENSSSCG00070029292.1;ENSSSCG00045029246.1;ENSSSCG00035057022.1;ENSSSCG00050054700.1;ENSSSCG00070008085.1;ENSSSCG00040067060.1;ENSSSCG00055000634.1;ENSSSCG00055014428.1;ENSSSCG00025037943.1;ENSSSCG00045036996.1;ENSSSCG00065019777.1;ENSSSCG00040051657.1;ENSSSCG00025035071.1;ENSSSCG00035080887.1;ENSSSCG00030051679.1	A0A4X1W1G5	MOB1B	0.2099	0.516951	-0.10661	0.716853	0.173099	0.605868
A0A4X1TBY0;A0A4X1TC17	ACSL5	AMP-binding domain-containing protein	AMP-binding domain-containing protein	GO:0004467;GO:0016021;GO:0005524	ACSL5	ENSSSCG00065062856.1;ENSSSCG00005021309.1;ENSSSCG00070007841.1;ENSSSCG00035051562.1;ENSSSCG00015061165.1;ENSSSCG00045014356.1;ENSSSCG00055012000.1;ENSSSCG00025051664.1	A0A4X1TC17	ACSL5	0.324934	0.432559	0.018414	0.943698	0.367941	0.420888
A0A4X1TBY2;A0A4X1TDP7	AMPD2	AMP deaminase	AMP deaminase	GO:0032264;GO:0003876;GO:0046872	AMPD2	ENSSSCG00045023690.1;ENSSSCG00030034754.1;ENSSSCG00040062297.1;ENSSSCG00055027395.1;ENSSSCG00070008576.1;ENSSSCG00035000956.1;ENSSSCG00025018173.1;ENSSSCG00060076310.1	A0A4X1TDP7	AMPD2	0.0561873	0.864924	-0.286511	0.205659	0.432551	0.303099
A0A4X1TBY7;A0A4X1TDQ3;A0A4X1TF22	HNRNPDL	Uncharacterized protein	HNRNPDL	GO:0003723;GO:0005654;GO:0005737;GO:0003677;GO:0005634	HNRNPDL	ENSSSCG00015026727.1;ENSSSCG00040012423.1;ENSSSCG00065075108.1;ENSSSCG00070008512.1;ENSSSCG00025036037.1;ENSSSCG00045025962.1;ENSSSCG00035068043.1	A0A4X1TF22	HNRNPDL	0.184671	0.662178	0.244403	0.636945	0.331844	0.389476
A0A4X1TC09	ITIH2	Inter-alpha-trypsin inhibitor heavy chain H2	Inter-alpha-trypsin inhibitor heavy chain H2	GO:0005576;GO:0004867;GO:0030212	ITIH2	ENSSSCG00035000800.1;ENSSSCG00070007656.1	A0A4X1TC09	ITIH2	0.3072	0.586955	0.203666	0.187994	-0.623113	0.227038
A0A4X1TC44	NCAM1	Uncharacterized protein	NCAM1	GO:0007155;GO:0016020	NCAM1	ENSSSCG00070007729.1	A0A4X1TC44	NCAM1	1.23239	0.0982606	-0.0550869	0.912238	-1.19256	0.0412877
A0A4X1TCG6;A0A4X1TEB8;A0A4X1TEF8;A0A4X1TFH8;A0A4X1TFV8;A0A4X1TFZ6;A0A4X1TG07	ZNF207	Uncharacterized protein;Uncharacterized protein;C2H2-type domain-containing protein;Uncharacterized protein;Uncharacterized protein;C2H2-type domain-containing protein;Uncharacterized protein	Uncharacterized protein (?)	GO:0008608;GO:0050821;GO:0007094;GO:0008017;GO:0005654;GO:0000776;GO:0090307;GO:1990047;GO:0005730;GO:0000070;GO:0008201	ZNF207	ENSSSCG00015010862.1;ENSSSCG00025056520.1;ENSSSCG00050044297.1;ENSSSCG00045028240.1;ENSSSCG00060057871.1;ENSSSCG00065064762.1;ENSSSCG00040012077.1;ENSSSCG00055007363.1;ENSSSCG00035066717.1;ENSSSCG00070008623.1;ENSSSCG00030060193.1	A0A4X1TG07	ZNF207	-0.0149055	0.952638	0.27663	0.13057	0.35885	0.0487337
A0A4X1TCJ5;A0A4X1TEA9;A0A4X1TGN5;A0A4X1TGP8	DLGAP4	Uncharacterized protein	DLGAP4	GO:0098981;GO:0023052;GO:0031594;GO:0098978;GO:0099572	DLGAP4	ENSSSCG00025026856.1;ENSSSCG00055029187.1;ENSSSCG00005038555.1;ENSSSCG00050062151.1;ENSSSCG00045008546.1;ENSSSCG00040050609.1;ENSSSCG00070008665.1;ENSSSCG00035026048.1;ENSSSCG00015065824.1;ENSSSCG00030035340.1;ENSSSCG00065063667.1	A0A4X1TGP8	DLGAP4	0.285947	0.645294	0.117921	0.700792	0.879783	0.110707
A0A4X1TCK2;A0A4X1TD58;A0A4X1VTP7;A0A4X1VYA1;A0A4X1VYS4;A0A4X1W0L9	KPNA5;KPNA5;KPNA6;KPNA6;KPNA6;KPNA6	Importin subunit alpha	Importin subunit alpha	GO:0061608;GO:0006606;GO:0005737	KPNA6	ENSSSCG00030046603.1;ENSSSCG00005032545.1;ENSSSCG00025001848.1;ENSSSCG00035045856.1;ENSSSCG00015052804.1;ENSSSCG00060072053.1;ENSSSCG00065049538.1;ENSSSCG00070027640.1;ENSSSCG00050050087.1;ENSSSCG00040056668.1;ENSSSCG00065063249.1;ENSSSCG00030026179.1;ENSSSCG00045004219.1;ENSSSCG00005033830.1;ENSSSCG00070008210.1;ENSSSCG00040067004.1	A0A4X1W0L9	KPNA5	0.170083	0.604303	-0.309372	0.0786065	-0.0477963	0.852818
A0A4X1TCL1;Q711S8	SPP2	Secreted phosphoprotein 2;Secreted phosphoprotein 24	Secreted phosphoprotein 24 (?)	GO:0005576;GO:0046849	SPP2	ENSSSCG00070008276.1	Q711S8	SPP2	1.17388	0.0880066	-0.233396	0.641404	-0.190343	0.700885
A0A4X1TCV7;A0A4X1TDH4	NaN	Uncharacterized protein	A0A4X1TDH4 (?)	GO:0016021;GO:0110165;GO:0032099;GO:0005509	NUCB2	ENSSSCG00070008349.1;ENSSSCG00040047569.1	A0A4X1TDH4	NUCB2	0.252022	0.223518	0.200784	0.0784538	-0.011355	0.932018
A0A4X1TD05;Q29290	;CSTB	Cystatin-B	Cystatin-B	GO:0004869;GO:0005615;GO:0008344;GO:0002020;GO:0005829;GO:0005737;GO:1990000;GO:0005730	CSTB	ENSSSCG00045018269.1;ENSSSCG00070008242.1;ENSSSCG00045018269;ENSSSCG00055020262;ENSSSCG00070008242;ENSSSCG00000027357;ENSSSCG00025009470;ENSSSCG00035017614	Q29290	CSTB	0.0639727	0.817211	-0.0349044	0.867208	0.353957	0.221681
A0A4X1TD22	CHMP1A	Charged multivesicular body protein 1a	Charged multivesicular body protein 1a	GO:0010629;GO:0043162;GO:0046761;GO:0005769;GO:1904930;GO:0039702;GO:0000815;GO:0000776;GO:0016363;GO:0005765;GO:0005828;GO:0032585;GO:0010824;GO:0061952;GO:1901673;GO:0031468;GO:0001778;GO:0097352;GO:0007080;GO:0019904;GO:0000794;GO:1902774;GO:0030496;GO:0060548;GO:0005886;GO:0071985;GO:0007076;GO:0005643;GO:0042803;GO:0005815	CHMP1A	ENSSSCG00025025932.1;ENSSSCG00030074818.1;ENSSSCG00035003920.1;ENSSSCG00040075407.1;ENSSSCG00045008616.1;ENSSSCG00050029946.1;ENSSSCG00055005815.1;ENSSSCG00060046344.1;ENSSSCG00065071099.1;ENSSSCG00070008196.1	A0A4X1TD22	CHMP1A	-0.308072	0.404647	0.105218	0.548024	0.262226	0.376832
A0A4X1TD39	PKM	Multifunctional fusion protein	Multifunctional fusion protein	GO:0000287;GO:0030955;GO:0004743;GO:0003950;GO:0005524;GO:0016301	PKM	ENSSSCG00070008772.1	A0A4X1TD39	PKM	0.492957	0.0224411	0.220913	0.0361244	0.330209	0.155492
A0A4X1TD56	NaN	Uncharacterized protein	A0A4X1TD56	GO:0005509		ENSSSCG00070008751.1	A0A4X1TD56	A0A4X1TD56	-0.52622	0.0208266	-0.445466	0.199738	0.213377	0.442068
A0A4X1TD86	ERP29	Endoplasmic reticulum resident protein 29	Endoplasmic reticulum resident protein 29	GO:0010629;GO:0009986;GO:1902235;GO:0009306;GO:0050709;GO:0010628;GO:0005788;GO:0042470;GO:0043406	ERP29	ENSSSCG00015058139.1;ENSSSCG00025025064.1;ENSSSCG00030037887.1;ENSSSCG00035067219.1;ENSSSCG00040057212.1;ENSSSCG00045039535.1;ENSSSCG00055025255.1;ENSSSCG00060068308.1;ENSSSCG00065043248.1;ENSSSCG00070007959.1	A0A4X1TD86	ERP29	0.0638207	0.789741	-0.373918	0.0250705	-0.0727281	0.81409
A0A4X1TDD8;A0A4X1TDF8	JCHAIN	Uncharacterized protein	JCHAIN		JCHAIN	ENSSSCG00045027886.1;ENSSSCG00055000927.1;ENSSSCG00025037873.1;ENSSSCG00065026009.1;ENSSSCG00030014223.1;ENSSSCG00015040837.1;ENSSSCG00035074409.1;ENSSSCG00060033014.1;ENSSSCG00070008282.1;ENSSSCG00050060631.1;ENSSSCG00005044176.1;ENSSSCG00040068832.1	A0A4X1TDF8	JCHAIN	-0.2439	0.336157	0.139412	0.343398	-0.134019	0.39731
A0A4X1TDN5;A0A4X1TF60	NaN	Uncharacterized protein	A0A4X1TF60 (?)			ENSSSCG00070008392.1	A0A4X1TF60	A0A4X1TDN5	0.986164	0.424324	0.0914697	0.890514	-0.430049	0.597695
A0A4X1TDS7;A0A4X1TFF0;A0A4X1TFH4;A0A4X1TFJ3	NaN	Gonadotropin-releasing hormone receptor	Gonadotropin-releasing hormone receptor	GO:0016021;GO:0016567;GO:0008641;GO:0004930;GO:0005524;GO:0016500;GO:0005886	UBA6	ENSSSCG00055021687.1;ENSSSCG00065030184.1;ENSSSCG00070008818.1;ENSSSCG00025040776.1	A0A4X1TFJ3	A0A4X1TDS7	0.525783	0.183762	-0.173433	0.447326	0.45195	0.196543
A0A4X1TDT8;A0A4X1TFM6;A0A4X1TFN3;A0A4X1THZ7	APLP1	Uncharacterized protein	APLP1	GO:0046914;GO:0016021;GO:0008201	APLP1	ENSSSCG00060066568.1;ENSSSCG00050020882.1;ENSSSCG00070008977.1;ENSSSCG00030024456.1;ENSSSCG00055025020.1	A0A4X1THZ7	APLP1	0.466554	0.228886	0.0260536	0.915978	-0.503741	0.0450018
A0A4X1TDU0;A0A4X1TEM2	PIK3CB	Phosphatidylinositol-4,5-bisphosphate 3-kinase;Phosphatidylinositol-4,5-bisphosphate 3-kinase	Phosphatidylinositol-4,5-bisphosphate 3-kinase (?)	GO:0046934;GO:0052812;GO:0016310;GO:0005524;GO:0014065	PIK3CB	ENSSSCG00025003049.1;ENSSSCG00035077813.1;ENSSSCG00030048932.1;ENSSSCG00015070746.1;ENSSSCG00050029313.1;ENSSSCG00065056515.1;ENSSSCG00045022707.1;ENSSSCG00055030092.1;ENSSSCG00070008475.1	A0A4X1TEM2	PIK3CB	0.117119	0.744874	0.0208041	0.94665	0.356794	0.381263
A0A4X1TDW1;A0A4X1THB8;Q29599	OAS2;OAS2;OAS1	2'-5' oligoadenylate synthase;2'-5' oligoadenylate synthase;2'-5'-oligoadenylate synthase 1	2'-5'-oligoadenylate synthase 1 (?)	GO:0001730;GO:0005737;GO:0045087;GO:0051607;GO:0003725	OAS2	ENSSSCG00070009051.1	Q29599	OAS2	0.247995	0.652308	-0.446237	0.30656	0.0270821	0.927333
A0A4X1TDW5	GNAI3	Uncharacterized protein	GNAI3	GO:0005789;GO:0046039;GO:0019003;GO:0007212;GO:0031683;GO:0051301;GO:0005813;GO:0030496;GO:0000139;GO:0007193;GO:0016239;GO:0005525;GO:0005886;GO:0003924	GNAI3	ENSSSCG00005019015.1;ENSSSCG00040063637.1;ENSSSCG00050045087.1;ENSSSCG00065001308.1;ENSSSCG00070008611.1	A0A4X1TDW5	GNAI3	-0.562714	0.226962	-0.0211632	0.8936	0.29303	0.265118
A0A4X1TDW9	NaN	Uncharacterized protein	A0A4X1TDW9	GO:0120036;GO:0060170;GO:0032456;GO:0005509;GO:0055038;GO:0005524;GO:0015031;GO:0005525		ENSSSCG00070008440.1	A0A4X1TDW9	A0A4X1TDW9	0.335036	0.215271	-0.0310455	0.851461	0.185933	0.488135
A0A4X1TDY8;A0A4X1TE01	ANKMY2	Uncharacterized protein	ANKMY2	GO:0046872;GO:0019899	ANKMY2	ENSSSCG00030014339.1;ENSSSCG00025051216.1;ENSSSCG00005006514.1;ENSSSCG00050012291.1;ENSSSCG00045011731.1;ENSSSCG00065063884.1;ENSSSCG00070009059.1;ENSSSCG00035022219.1;ENSSSCG00015068725.1;ENSSSCG00040034274.1;ENSSSCG00055030106.1;ENSSSCG00060047580.1	A0A4X1TE01	ANKMY2	-0.634425	0.109639	-0.222872	0.516125	0.776965	0.128462
A0A4X1TDZ5;A0A4X1TEU6;Q7M2W6	CRYAB	Alpha(B)-crystallin;Alpha(B)-crystallin;Alpha-crystallin B chain	Alpha-crystallin B chain (?)	GO:0010629;GO:0031333;GO:0060561;GO:0002088;GO:0030018;GO:0005829;GO:0001540;GO:0044877;GO:0051082;GO:0045892;GO:0007021;GO:1905907;GO:0071480;GO:0032991;GO:0042542;GO:0001666;GO:0005886;GO:0032387;GO:0043154;GO:0050821;GO:0005737;GO:0042803;GO:0007517;GO:0005634;GO:0005739;GO:0005212	CRYAB	ENSSSCG00030070976.1;ENSSSCG00065076595.1;ENSSSCG00055014007.1;ENSSSCG00070008603.1;ENSSSCG00035064861.1;ENSSSCG00025042507.1	Q7M2W6	CRYAB	2.06397	0.0156196	-0.548431	0.330362	0.341009	0.521518
A0A4X1TE36	FAM20C	Fam20C domain-containing protein	Fam20C domain-containing protein	GO:0005615;GO:0043621;GO:0004674;GO:0046777;GO:0030173;GO:0002020;GO:0030145;GO:0031214	FAM20C	ENSSSCG00025003278.1;ENSSSCG00035044493.1;ENSSSCG00045011409.1;ENSSSCG00065055100.1;ENSSSCG00070008412.1	A0A4X1TE36	FAM20C	0.148632	0.694086	0.0833442	0.524544	-0.32117	0.366984
A0A4X1TE81	NaN	PCI domain-containing protein	PCI domain-containing protein	GO:0000502;GO:0043248	PSMD11	ENSSSCG00005017756.1;ENSSSCG00015011877.1;ENSSSCG00015011877.1;ENSSSCG00025055153.1;ENSSSCG00030059751.1;ENSSSCG00035065496.1;ENSSSCG00040011283.1;ENSSSCG00050042340.1;ENSSSCG00055007913.1;ENSSSCG00060058456.1;ENSSSCG00070008478.1;ENSSSCG00070008478.1	A0A4X1TE81	A0A4X1TE81	0.539342	0.0282539	-0.616401	0.0219813	-0.484393	0.179853
A0A4X1TE91;A0A4X1TIV6;A0A4X1TPD4;A0A4X1TPI3;A0A4X1TQR6;A0A4X1TS38	COL15A1	Uncharacterized protein	COL15A1	GO:0005581	COL15A1	ENSSSCG00070005605.1	A0A4X1TS38	COL15A1	-0.138815	0.610227	-0.307313	0.0118722	-0.13082	0.450364
A0A4X1TE96	PSMA5	Proteasome subunit alpha type	Proteasome subunit alpha type	GO:0019773;GO:0005634;GO:0005829;GO:0043161	PSMA5	ENSSSCG00005011346.1;ENSSSCG00015044237.1;ENSSSCG00015044237.1;ENSSSCG00045033303.1;ENSSSCG00070008688.1	A0A4X1TE96	PSMA5	0.942072	0.0441908	-0.384961	0.267324	-0.834171	0.0283135
A0A4X1TEA2	APRT	Adenine phosphoribosyltransferase	Adenine phosphoribosyltransferase	GO:0006168;GO:0044209;GO:0003999;GO:0006166;GO:0005737	APRT	ENSSSCG00070008522.1	A0A4X1TEA2	APRT	0.130616	0.745977	-0.426598	0.051024	0.0994347	0.825131
A0A4X1TEE0;A0A4X1THY9;P10173	FH	Fumarate hydratase, mitochondrial;Fumarate hydratase, mitochondrial;Fumarate hydratase, mitochondrial	Fumarate hydratase, mitochondrial (?)	GO:0006106;GO:0006099;GO:0045239;GO:0004333	FH	ENSSSCG00070009166.1	P10173	FH	-0.2503	0.626875	0.0628874	0.845239	0.105832	0.750949
A0A4X1TEJ3	CLEC3B	C-type lectin domain-containing protein	C-type lectin domain-containing protein	GO:0005615;GO:0005737;GO:0036143;GO:0071560;GO:0005509;GO:0001652;GO:0030282;GO:0030246;GO:0008201	CLEC3B	ENSSSCG00015043923.1;ENSSSCG00025044099.1;ENSSSCG00030069358.1;ENSSSCG00035077190.1;ENSSSCG00040045663.1;ENSSSCG00045022831.1;ENSSSCG00050064846.1;ENSSSCG00055013865.1;ENSSSCG00060014897.1;ENSSSCG00065008675.1;ENSSSCG00070008582.1	A0A4X1TEJ3	CLEC3B	0.0418439	0.875188	-0.111081	0.3686	-0.322086	0.222124
A0A4X1TEM7;A0A4X1TES0;A0A4X1TH79;A0A4X1THG9	PKM	Pyruvate kinase;Multifunctional fusion protein;Multifunctional fusion protein;Pyruvate kinase	Pyruvate kinase (?)	GO:0000287;GO:0030955;GO:0004743;GO:0003950;GO:0005524;GO:0016301	PKM	ENSSSCG00005042664.1;ENSSSCG00065011135.1;ENSSSCG00060064480.1;ENSSSCG00070008772.1;ENSSSCG00015001646.1;ENSSSCG00045036038.1	A0A4X1THG9	PKM	0.716551	0.0917405	0.256371	0.0689712	0.0294377	0.857514
A0A4X1TEN0;A0A4X1TF61	PDIA5	Uncharacterized protein	PDIA5	GO:0015035;GO:0003756;GO:0006457	PDIA5	ENSSSCG00070008590.1;ENSSSCG00025018624.1;ENSSSCG00045015001.1;ENSSSCG00035039590.1;ENSSSCG00040050352.1;ENSSSCG00015026272.1;ENSSSCG00055001119.1;ENSSSCG00050042808.1;ENSSSCG00065074428.1;ENSSSCG00030066163.1;ENSSSCG00060007106.1	A0A4X1TF61	PDIA5	-0.257324	0.48106	0.0983984	0.653445	0.509064	0.236994
A0A4X1TEQ8	ADD3	Aldolase_II domain-containing protein	Aldolase_II domain-containing protein	GO:0005856;GO:0000794;GO:0014069;GO:0005903;GO:0005938;GO:0005200;GO:0005911;GO:0005886	ADD3	ENSSSCG00005011935.1;ENSSSCG00005011935.1;ENSSSCG00005011935.1;ENSSSCG00005011935.1;ENSSSCG00005011935.1;ENSSSCG00015026062.1;ENSSSCG00025064800.1;ENSSSCG00030057120.1;ENSSSCG00035001119.1;ENSSSCG00040009912.1;ENSSSCG00045014231.1;ENSSSCG00050030542.1;ENSSSCG00055009518.1;ENSSSCG00055009518.1;ENSSSCG00055009518.1;ENSSSCG00055009518.1;ENSSSCG00055009518.1;ENSSSCG00055009518.1;ENSSSCG00055009518.1;…	A0A4X1TEQ8	ADD3	0.354875	0.391202	0.122011	0.533392	0.196656	0.42567
A0A4X1TER7	CSF1	Macrophage colony-stimulating factor 1	Macrophage colony-stimulating factor 1	GO:0016021;GO:0005615;GO:0030316;GO:0005125;GO:0042803;GO:0008083;GO:0045087;GO:0006954	CSF1	ENSSSCG00070008277.1	A0A4X1TER7	CSF1	0.116042	0.616772	0.126754	0.258521	0.0426819	0.725746
A0A4X1TEU2	NaN	Uncharacterized protein	A0A4X1TEU2	GO:0005509		ENSSSCG00070008751.1	A0A4X1TEU2	A0A4X1TEU2	-0.520745	0.133046	-0.483788	0.176675	0.348706	0.221835
A0A4X1TEV2;A0A4X1TIA8	IGDCC4	Uncharacterized protein	IGDCC4	GO:0016021	IGDCC4	ENSSSCG00070009221.1;ENSSSCG00055025392.1	A0A4X1TIA8	IGDCC4	0.554992	0.0460186	0.109785	0.529472	-0.251956	0.381447
A0A4X1TEX6	UBE2I	UBC core domain-containing protein	UBC core domain-containing protein	GO:0016740;GO:0005524	UBE2I	ENSSSCG00070008524.1	A0A4X1TEX6	UBE2I	-0.0469045	0.893473	0.251636	0.214636	0.112091	0.716431
A0A4X1TF04	FUS	Uncharacterized protein	FUS	GO:0003723;GO:0006355;GO:0046872;GO:0005634	FUS	ENSSSCG00070008783.1	A0A4X1TF04	FUS	-0.302159	0.135432	-0.0582744	0.754932	-0.0701669	0.790798
A0A4X1TF37;A0A4X1TIM9;A0A4X1TIX1	CAB39	Uncharacterized protein	CAB39	GO:0019900;GO:0035556;GO:0005737;GO:0043539;GO:0018105;GO:0010800;GO:1902554	CAB39	ENSSSCG00050066590.1;ENSSSCG00065078725.1;ENSSSCG00040000389.1;ENSSSCG00030074102.1;ENSSSCG00045008029.1;ENSSSCG00070009341.1;ENSSSCG00035074100.1;ENSSSCG00055018903.1;ENSSSCG00005006126.1;ENSSSCG00025002329.1;ENSSSCG00015077636.1;ENSSSCG00060066671.1	A0A4X1TIX1	CAB39	0.125778	0.640071	-0.0231295	0.866195	0.036852	0.875351
A0A4X1TFC7;A0A4X1TIW8;A0A4X1TIZ4;A0A4X1TJ56;A0A4X1TJC1;A0A4X1TJH0;A0A4X1TJQ5	NaN	Uncharacterized protein	A0A4X1TJQ5 (?)	GO:0007165;GO:0006897;GO:0005886;GO:0005737	FNBP1	ENSSSCG00070009152.1;ENSSSCG00030057024.1;ENSSSCG00025027811.1;ENSSSCG00035077073.1;ENSSSCG00055002304.1;ENSSSCG00065075175.1;ENSSSCG00050022864.1;ENSSSCG00045013665.1;ENSSSCG00040048483.1;ENSSSCG00060023304.1	A0A4X1TJQ5	FNBP1	-0.451254	0.0860704	0.700439	0.117013	0.309571	0.41063
A0A4X1TFD7;A0A4X1TGW9;A0A4X1TGZ0;A0A4X1TH17;A0A4X1TH46;A0A4X1TJK1	NaN	Uncharacterized protein	A0A4X1TJK1 (?)	GO:0005681;GO:0016192;GO:0006397;GO:0008380;GO:0015031	STXBP3	ENSSSCG00030038364.1;ENSSSCG00025013268.1;ENSSSCG00035047159.1;ENSSSCG00070009251.1	A0A4X1TJK1	A0A4X1TFD7	-0.114221	0.716846	0.140855	0.415572	0.0662532	0.831898
A0A4X1TFF1	CILP	Cartilage intermediate layer protein 1	Cartilage intermediate layer protein 1	GO:0005576	CILP	ENSSSCG00070009435.1	A0A4X1TFF1	CILP	-0.256919	0.1865	0.208049	0.289825	0.314507	0.0787152
A0A4X1TFG8;O97763	NPC2	Epididymal secretory protein E1;NPC intracellular cholesterol transporter 2	NPC intracellular cholesterol transporter 2 (?)	GO:0030301;GO:0015485;GO:0033344;GO:0005615;GO:0005783;GO:0008203;GO:0005764;GO:0032934;GO:0015918;GO:0005576;GO:0032367	NPC2	ENSSSCG00060007744;ENSSSCG00040057371;ENSSSCG00025011176;ENSSSCG00065024849.1;ENSSSCG00000002366;ENSSSCG00055000690;ENSSSCG00035011913;ENSSSCG00070009444;ENSSSCG00015079034;ENSSSCG00045034006.1;ENSSSCG00025011176.1;ENSSSCG00030031683.1;ENSSSCG00045034006;ENSSSCG00065024849;ENSSSCG00060007744.1;ENSSSCG00035011913.1;ENSSSCG00055000690.1;ENSSSCG00050069000;ENSSSCG00070009444.1;ENSSSCG00030031683;ENS…	O97763	NPC2	-0.062681	0.844235	0.112216	0.489816	-0.201489	0.314617
A0A4X1TFJ8;A0A4X1TFP1;A0A4X1THY1;A0A4X1TI02;P51781	NaN	Glutathione S-transferase;Glutathione transferase;Glutathione S-transferase;Glutathione S-transferase;Glutathione S-transferase alpha M14	Glutathione S-transferase alpha M14 (?)	GO:0004364		ENSSSCG00025049620.1;ENSSSCG00035066027.1;ENSSSCG00070008988.1	P51781	A0A4X1TFJ8	0.0758068	0.889713	-0.058905	0.719387	-0.658642	0.284764
A0A4X1TFQ9	NUDT5	Nudix hydrolase domain-containing protein	Nudix hydrolase domain-containing protein	GO:0016787	NUDT5	ENSSSCG00005028341.1;ENSSSCG00015075283.1;ENSSSCG00035033229.1;ENSSSCG00040068744.1;ENSSSCG00050039606.1;ENSSSCG00055004193.1;ENSSSCG00060047624.1;ENSSSCG00070009062.1	A0A4X1TFQ9	NUDT5	0.49226	0.220305	0.236395	0.24897	0.148553	0.449001
A0A4X1TFR5;P62279	;RPS13	40S ribosomal protein S13;40S ribosomal protein S13 (Fragment)	40S ribosomal protein S13 (Fragment) (?)	GO:0006412;GO:0003735;GO:0014069;GO:0033119;GO:0048027;GO:0022627;GO:0070181;GO:0005730	RPS13;	ENSSSCG00045029142.1;ENSSSCG00070008529.1;ENSSSCG00050069669.1;ENSSSCG00005000771.1	P62279	RPS13	-0.442468	0.0876262	0.366594	0.410033	0.164372	0.586862
A0A4X1TFS8	NaN	Beta-hexosaminidase	Beta-hexosaminidase	GO:0006689;GO:0007628;GO:0001501;GO:1905379;GO:0019915;GO:0004563;GO:0005975;GO:0060395;GO:0050884;GO:0005829;GO:0048667;GO:0007040;GO:0102148;GO:0042582;GO:0008375;GO:0016020;GO:0007605;GO:0046982;GO:0019953;GO:0006024;GO:0042552;GO:0050885;GO:0030214;GO:0051651	HEXA	ENSSSCG00025046092.1;ENSSSCG00055018760.1;ENSSSCG00065052881.1;ENSSSCG00070009052.1	A0A4X1TFS8	A0A4X1TFS8	0.167553	0.714371	0.328114	0.0730248	0.563913	0.0420077
A0A4X1TFU1	SLA2	Uncharacterized protein	SLA2	GO:0009966;GO:0005737	SLA2	ENSSSCG00070008825.1	A0A4X1TFU1	SLA2	0.557754	0.102673	-0.0457305	0.736429	0.260191	0.387694
A0A4X1TFY9	NaN	SRCR domain-containing protein	SRCR domain-containing protein	GO:0005044;GO:0016020		ENSSSCG00070009594.1	A0A4X1TFY9	A0A4X1TFY9	0.100592	0.718657	-0.274503	0.300059	0.10432	0.708427
A0A4X1TG72	PTPN11	Tyrosine-protein phosphatase non-receptor type	Tyrosine-protein phosphatase non-receptor type				A0A4X1TG72	PTPN11	-0.041187	0.927866	0.152246	0.413008	0.521365	0.222633
A0A4X1TGN2;A0A4X1TKH2;A0A4X1TKL1;A0A4X1TKN1	PFKM	ATP-dependent 6-phosphofructokinase	ATP-dependent 6-phosphofructokinase				A0A4X1TKN1	PFKM	0.674427	0.0633019	-0.509288	0.172321	0.181773	0.713978
A0A4X1TGR6	C1QTNF3	C1q domain-containing protein	C1q domain-containing protein	GO:0045721;GO:0035356;GO:0070165;GO:0071638;GO:0045444;GO:1901223;GO:0042802;GO:0050728;GO:0001819;GO:0005576;GO:0032715	C1QTNF3	ENSSSCG00005033012.1;ENSSSCG00015065832.1;ENSSSCG00025029259.1;ENSSSCG00030046668.1;ENSSSCG00035025325.1;ENSSSCG00040044419.1;ENSSSCG00045028974.1;ENSSSCG00050065848.1;ENSSSCG00055005866.1;ENSSSCG00060044595.1;ENSSSCG00065019094.1;ENSSSCG00070008709.1	A0A4X1TGR6	C1QTNF3	0.384096	0.48291	-0.476136	0.174251	-0.889255	0.00429568
A0A4X1TGT0;A0A4X1TKS1;A0A4X1TKT8;A0A4X1TKU3;A0A4X1TLA2	VAV3	Uncharacterized protein	VAV3	GO:0007166;GO:0005085;GO:0046872;GO:0035556	VAV3	ENSSSCG00025015363.1;ENSSSCG00070009710.1	A0A4X1TLA2	VAV3	0.222742	0.451861	0.173511	0.312402	0.566354	0.172182
A0A4X1TGU9	EIF3E	Eukaryotic translation initiation factor 3 subunit E	Eukaryotic translation initiation factor 3 subunit E	GO:0016282;GO:0016605;GO:0033290;GO:0071540;GO:0003743;GO:0001732	EIF3E	ENSSSCG00005014472.1;ENSSSCG00015069810.1;ENSSSCG00025039305.1;ENSSSCG00030026752.1;ENSSSCG00035001502.1;ENSSSCG00040050461.1;ENSSSCG00045030653.1;ENSSSCG00050003953.1;ENSSSCG00055007340.1;ENSSSCG00060019476.1;ENSSSCG00065020803.1;ENSSSCG00070008947.1	A0A4X1TGU9	EIF3E	0.0321535	0.915211	0.205138	0.419248	0.450182	0.0607086
A0A4X1TGV9;A0A4X1TGZ1;A0A4X1TIR1	ENTPD5	Uncharacterized protein	ENTPD5				A0A4X1TIR1	ENTPD5	-0.129902	0.649953	-0.0369328	0.805067	0.0311521	0.88212
A0A4X1TGX4;A0A4X1TGY2;A0A4X1TIT6;A0A4X1TL71	FAM3B	ILEI domain-containing protein	ILEI domain-containing protein	GO:0005576;GO:0042593;GO:0030073;GO:0016021	FAM3B	ENSSSCG00050053713.1;ENSSSCG00070009839.1	A0A4X1TL71	FAM3B	-0.0597878	0.800917	-0.144279	0.534024	-0.0345103	0.872527
A0A4X1TGX5	NaN	Uncharacterized protein	A0A4X1TGX5	GO:0031267;GO:0008360;GO:0030036;GO:0003779		ENSSSCG00070008624.1	A0A4X1TGX5	A0A4X1TGX5	-0.0727685	0.821314	0.229546	0.139036	0.320258	0.260212
A0A4X1TGY6	SRGN	Uncharacterized protein	SRGN	GO:0005794;GO:0030502;GO:0140507;GO:0005615	SRGN	ENSSSCG00025077541.1;ENSSSCG00035009373.1;ENSSSCG00045023176.1;ENSSSCG00050026383.1;ENSSSCG00055028336.1;ENSSSCG00060015216.1;ENSSSCG00070009856.1	A0A4X1TGY6	SRGN	-0.669261	0.201973	0.197253	0.378391	0.59734	0.0969845
A0A4X1TGZ7;A0A4X1TH08;A0A4X1TH74	BZW2	W2 domain-containing protein	W2 domain-containing protein		BZW2	ENSSSCG00045011558.1;ENSSSCG00030014250.1;ENSSSCG00025051511.1;ENSSSCG00050012734.1;ENSSSCG00065064503.1;ENSSSCG00015069143.1;ENSSSCG00055030023.1;ENSSSCG00070008976.1;ENSSSCG00035021932.1;ENSSSCG00060064528.1;ENSSSCG00040033919.1	A0A4X1TH74	BZW2	1.01313	0.00605425	-0.261962	0.248173	0.245627	0.491806
A0A4X1TH19	NaN	Uncharacterized protein	A0A4X1TH19	GO:0016021;GO:0007166;GO:0004930;GO:0005509;GO:0007156;GO:0005886		ENSSSCG00070008816.1	A0A4X1TH19	A0A4X1TH19	-0.386918	0.239303	0.399039	0.099135	0.269644	0.127271
A0A4X1TH47	SARS1	Seryl-tRNA synthetase	Seryl-tRNA synthetase	GO:0005524;GO:0004828;GO:0097056;GO:0006434	SARS1	ENSSSCG00005006031.1;ENSSSCG00015041037.1;ENSSSCG00025011066.1;ENSSSCG00030036448.1;ENSSSCG00035003107.1;ENSSSCG00040046792.1;ENSSSCG00045030986.1;ENSSSCG00050041968.1;ENSSSCG00055025429.1;ENSSSCG00060009079.1;ENSSSCG00065048633.1;ENSSSCG00070008841.1	A0A4X1TH47	SARS1	0.287802	0.163042	0.0810029	0.665558	0.0985742	0.70349
A0A4X1TH55	NaN	RNB domain-containing protein	RNB domain-containing protein	GO:0003723;GO:0031090;GO:0004540		ENSSSCG00070008854.1	A0A4X1TH55	A0A4X1TH55	0.128482	0.656942	-0.0960084	0.627568	0.345112	0.331247
A0A4X1TH61	ANGPT1	Angiopoietin-1	Angiopoietin-1	GO:0030154;GO:0048014;GO:0001525;GO:0030971	ANGPT1	ENSSSCG00005013706.1;ENSSSCG00015008211.1;ENSSSCG00025055879.1;ENSSSCG00070009016.1	A0A4X1TH61	ANGPT1	0.360043	0.212189	0.540669	0.0655554	0.0392138	0.881736
A0A4X1THD1;A0A4X1TI48	NCL	Nucleolin	Nucleolin	GO:0005730;GO:0003677;GO:0003723;GO:0005737	NCL	ENSSSCG00050035204.1;ENSSSCG00065059224.1;ENSSSCG00040041063.1;ENSSSCG00045007054.1;ENSSSCG00060043856.1;ENSSSCG00070009057.1;ENSSSCG00015078616.1;ENSSSCG00025001309.1;ENSSSCG00055020356.1	A0A4X1TI48	NCL	-0.15566	0.716636	0.479709	0.224588	0.674461	0.141446
A0A4X1THF1	EIF3B	Eukaryotic translation initiation factor 3 subunit B	Eukaryotic translation initiation factor 3 subunit B	GO:0075522;GO:0016282;GO:0045202;GO:0003723;GO:0075525;GO:0033290;GO:0006446;GO:0071541;GO:0031369;GO:0003743;GO:0001732	EIF3B	ENSSSCG00015010785.1;ENSSSCG00025068183.1;ENSSSCG00030063390.1;ENSSSCG00035023621.1;ENSSSCG00040012291.1;ENSSSCG00045017067.1;ENSSSCG00050021842.1;ENSSSCG00055009668.1;ENSSSCG00060017195.1;ENSSSCG00065031193.1;ENSSSCG00070009919.1	A0A4X1THF1	EIF3B	-0.0304413	0.903961	0.19624	0.303474	0.197215	0.438698
A0A4X1THI0;A0A4X1TJP4	PDCD6	Uncharacterized protein	PDCD6	GO:0005509	PDCD6	ENSSSCG00040047733.1;ENSSSCG00045030485.1;ENSSSCG00070009470.1;ENSSSCG00005026637.1;ENSSSCG00055014949.1;ENSSSCG00065078600.1;ENSSSCG00030036297.1	A0A4X1TJP4	PDCD6	0.503187	0.148753	0.423607	0.215445	0.332322	0.204039
A0A4X1THJ0;A0A4X1TLR1;O02773	MAN1A1	alpha-1,2-Mannosidase;alpha-1,2-Mannosidase;Mannosyl-oligosaccharide 1,2-alpha-mannosidase IA	Mannosyl-oligosaccharide 1,2-alpha-mannosidase IA (?)	GO:0016021;GO:0045047;GO:0004571;GO:0031410;GO:0005975;GO:0005829;GO:0005793;GO:1904382;GO:0005509;GO:0005794	MAN1A1	ENSSSCG00045036264.1;ENSSSCG00065070504.1;ENSSSCG00030033117.1;ENSSSCG00035052820.1;ENSSSCG00060052221.1;ENSSSCG00040011066.1;ENSSSCG00025021998.1;ENSSSCG00070009962.1;ENSSSCG00055001019.1;ENSSSCG00050040331.1;ENSSSCG00015057248.1	O02773	MAN1A1	0.239728	0.259443	0.17993	0.302446	-0.125266	0.536104
A0A4X1THJ6;A0A4X1TIB9	UBA1	Ubiquitin-activating enzyme E1	Ubiquitin-activating enzyme E1	GO:0005524;GO:0004839	UBA1	ENSSSCG00055002334.1;ENSSSCG00030053276.1;ENSSSCG00070009096.1;ENSSSCG00015016893.1;ENSSSCG00060078977.1;ENSSSCG00035077733.1;ENSSSCG00045021861.1;ENSSSCG00065072970.1;ENSSSCG00040052102.1;ENSSSCG00050076351.1	A0A4X1TIB9	UBA1	0.431385	0.10869	-0.00453022	0.97958	0.0984818	0.694489
A0A4X1THN3;A0A4X1TJM1	PRDX2	Peroxiredoxin-2	Peroxiredoxin-2	GO:0051920	PRDX2	ENSSSCG00060008844.1;ENSSSCG00015048722.1;ENSSSCG00035048052.1;ENSSSCG00005033064.1;ENSSSCG00065024295.1;ENSSSCG00070009374.1;ENSSSCG00055024281.1	A0A4X1TJM1	PRDX2	0.583091	0.29653	-0.60102	0.0152458	-0.584837	0.138231
A0A4X1THR5;A0A4X1TM07	NaN	Tyrosine-protein kinase	Tyrosine-protein kinase				A0A4X1TM07	A0A4X1THR5	0.199625	0.610291	-0.0818304	0.735712	0.606156	0.173261
A0A4X1THV4;A0A4X1TIJ5	PSMD1	26S proteasome non-ATPase regulatory subunit 1	26S proteasome non-ATPase regulatory subunit 1	GO:0030234;GO:0008540;GO:0042176	PSMD1	ENSSSCG00045007524.1;ENSSSCG00065078782.1;ENSSSCG00055019585.1;ENSSSCG00025001766.1;ENSSSCG00035073353.1;ENSSSCG00040039365.1;ENSSSCG00030074270.1;ENSSSCG00050068138.1;ENSSSCG00005038697.1;ENSSSCG00070009137.1;ENSSSCG00060068494.1	A0A4X1TIJ5	PSMD1	0.326625	0.266042	-0.474794	0.0644018	-0.203036	0.582658
A0A4X1THZ4	NaN	Anion exchange protein	Anion exchange protein	GO:0016021;GO:0005452		ENSSSCG00070010075.1	A0A4X1THZ4	A0A4X1THZ4	-0.528142	0.132615	-0.784536	0.0148462	0.0518439	0.910492
A0A4X1TI08;A0A4X1TMH5	SH3BGR	Uncharacterized protein	SH3BGR		SH3BGR	ENSSSCG00025010372.1;ENSSSCG00060008096.1;ENSSSCG00035076120.1;ENSSSCG00050068967.1;ENSSSCG00070010087.1;ENSSSCG00055021703.1	A0A4X1TMH5	SH3BGR	1.23444	0.0733211	-0.123317	0.747209	-0.0385948	0.901829
A0A4X1TI19;A0A4X1TIM3;A0A4X1TIR7;A0A4X1TIT5;A0A4X1TIV1	SEC31A	WD_REPEATS_REGION domain-containing protein	WD_REPEATS_REGION domain-containing protein	GO:0005789;GO:0006888	SEC31A	ENSSSCG00065074210.1;ENSSSCG00035066039.1;ENSSSCG00070009077.1	A0A4X1TIV1	SEC31A	0.888461	0.045871	-0.00254421	0.993577	-0.257203	0.323239
A0A4X1TI42;A0A4X1TMA5;A0A4X1TMB5;A0A4X1TMD7;A0A4X1TMG3	NaN	Ena/VASP-like protein	Ena/VASP-like protein	GO:0005856;GO:0003779;GO:0030027;GO:0017124;GO:0005737;GO:0051289;GO:0008154;GO:0045010	EVL	ENSSSCG00055026057.1;ENSSSCG00070010028.1;ENSSSCG00040066447.1	A0A4X1TMG3	EVL	0.181639	0.164375	0.477301	0.0455813	0.340229	0.00587812
A0A4X1TI47;A0A4X1TKD7;A0A4X1TKQ9	NEO1	Uncharacterized protein	NEO1	GO:0098797;GO:0030513;GO:0055072;GO:0007411;GO:0038023;GO:0005654;GO:0039706;GO:0005794;GO:0005887	NEO1	ENSSSCG00070009469.1;ENSSSCG00030011337.1;ENSSSCG00065049294.1	A0A4X1TKQ9	NEO1	1.12927	0.0645186	-0.225452	0.478454	-0.630589	0.188661
A0A4X1TI68;A0A4X1TKA1;A0A4X1TKR4;P61292	PPP1CB	Serine/threonine-protein phosphatase;Serine/threonine-protein phosphatase;Serine/threonine-protein phosphatase;Serine/threonine-protein phosphatase PP1-beta catalytic subunit	Serine/threonine-protein phosphatase PP1-beta catalytic subunit (?)	GO:0050115;GO:0051301;GO:0042752;GO:0005977;GO:0030155;GO:0046872;GO:0005829;GO:0005654;GO:0005737;GO:0072357;GO:0019901;GO:0017018;GO:0005730;GO:0000781;GO:0005886	PPP1CB	ENSSSCG00015020897.1;ENSSSCG00050044249.1;ENSSSCG00005045104.1;ENSSSCG00025046860.1;ENSSSCG00035059293.1;ENSSSCG00065013367.1;ENSSSCG00040022736.1;ENSSSCG00055004233.1;ENSSSCG00030032671.1;ENSSSCG00070009590.1;ENSSSCG00045002206.1	P61292	PPP1CB	0.369683	0.107512	0.0405485	0.826806	0.424145	0.203579
A0A4X1TIB5;A0A4X1TKG2;A0A4X1TKK7;A0A4X1V5T0	EIF1AY;EIF1AY;EIF1AY;EIF1AX	Eukaryotic translation initiation factor 4C	Eukaryotic translation initiation factor 4C	GO:0003723;GO:0031090;GO:0003743	EIF1AY	ENSSSCG00070009713.1;ENSSSCG00005018440.1;ENSSSCG00030070662.1;ENSSSCG00070022762.1;ENSSSCG00045004668.1;ENSSSCG00060075667.1;ENSSSCG00025069180.1;ENSSSCG00035047869.1	A0A4X1V5T0	EIF1AY	0.138632	0.701815	-0.0796106	0.652017	0.343193	0.387327
A0A4X1TIE2	ADPGK	Uncharacterized protein	ADPGK	GO:0016773;GO:0006096	ADPGK	ENSSSCG00035009267.1;ENSSSCG00040049533.1;ENSSSCG00045007410.1;ENSSSCG00055017740.1;ENSSSCG00065049911.1;ENSSSCG00070009290.1	A0A4X1TIE2	ADPGK	0.718092	0.0933773	0.115843	0.546197	-0.484813	0.126065
A0A4X1TIG3;A0A4X1TKI6;A0A4X1TKM5;A0A4X1TKN2;A0A4X1TKW3	MYLK	Myosin light chain kinase, smooth muscle;Myosin light chain kinase, smooth muscle;Myosin light chain kinase, smooth muscle;Myosin light chain kinase, smooth muscle;Myosin light chain kinase, smooth muscle	Myosin light chain kinase, smooth muscle (?)				A0A4X1TKW3	MYLK	0.291576	0.366189	0.101944	0.639982	0.455208	0.214121
A0A4X1TIN3;A0A4X1TIS5;A0A4X1TL00	VPS26A	Uncharacterized protein	VPS26A	GO:0006886	VPS26A	ENSSSCG00035010957.1;ENSSSCG00055028429.1;ENSSSCG00015032742.1;ENSSSCG00005016653.1;ENSSSCG00060015084.1;ENSSSCG00040019319.1;ENSSSCG00065067268.1;ENSSSCG00070009825.1;ENSSSCG00050026239.1;ENSSSCG00045023329.1;ENSSSCG00030025070.1;ENSSSCG00025077521.1	A0A4X1TL00	VPS26A	0.653097	0.0930355	-0.0861814	0.788834	0.152806	0.36385
A0A4X1TIY7;A0A4X1TJI1	HSPB6	SHSP domain-containing protein;Uncharacterized protein	Uncharacterized protein (?)	GO:0044183;GO:0051082;GO:0061077;GO:0005829;GO:0005737;GO:0045766;GO:0005794;GO:0005576;GO:0051087;GO:0005634;GO:0005730;GO:0005212	HSPB6	ENSSSCG00025053887.1;ENSSSCG00040071972.1;ENSSSCG00030024187.1;ENSSSCG00015037512.1;ENSSSCG00035027092.1;ENSSSCG00050018241.1;ENSSSCG00065063182.1;ENSSSCG00045028452.1;ENSSSCG00070009372.1;ENSSSCG00060064110.1;ENSSSCG00055026692.1	A0A4X1TJI1	HSPB6	1.01925	0.00265766	-0.140049	0.758314	-0.585849	0.0697819
A0A4X1TJ14	NaN	Uncharacterized protein	A0A4X1TJ14	GO:0031012;GO:0005509		ENSSSCG00070009244.1	A0A4X1TJ14	A0A4X1TJ14	0.194021	0.550323	0.139052	0.124042	-0.142123	0.689114
A0A4X1TJF6	NaN	Carbohydrate sulfotransferase	Carbohydrate sulfotransferase	GO:0016021;GO:0008146;GO:0016051;GO:0000139		ENSSSCG00070009988.1	A0A4X1TJF6	A0A4X1TJF6	0.312996	0.108095	0.0580801	0.627325	0.100109	0.462241
A0A4X1TJK2;A0A4X1TK11;P12682	HMGB1	High mobility group protein 1;High mobility group protein 1;High mobility group protein B1	High mobility group protein B1 (?)	GO:0006954;GO:0016021;GO:0006914;GO:0006281;GO:0005694;GO:0006935;GO:0005793;GO:0048584;GO:0006310;GO:0008301;GO:0005576;GO:0045087;GO:0005634;GO:0005886	HMGB1	ENSSSCG00040051235.1;ENSSSCG00030011920.1;ENSSSCG00055026288.1;ENSSSCG00045036717.1;ENSSSCG00070009464.1;ENSSSCG00035041342.1;ENSSSCG00005010550.1;ENSSSCG00025038184.1;ENSSSCG00065047514.1	P12682	HMGB1	0.333575	0.26251	0.222086	0.56883	0.429429	0.325079
A0A4X1TJP8;A0A4X1TP22;A0A4X1TP50	LBP	Lipopolysaccharide-binding protein	Lipopolysaccharide-binding protein	GO:0005615;GO:0050829;GO:0006953;GO:0006869;GO:0045087;GO:0001530	LBP	ENSSSCG00070010524.1	A0A4X1TP50	LBP	-0.84876	0.0512353	-0.338806	0.381503	-1.86962	0.00572296
A0A4X1TJP9	LFNG	Beta-1,3-N-acetylglucosaminyltransferase	Beta-1,3-N-acetylglucosaminyltransferase				A0A4X1TJP9	LFNG	-0.252103	0.206424	0.219811	0.187302	0.105909	0.502301
A0A4X1TJR1;A0A4X1TKA3;A0A4X1TKB2;A0A4X1TKC5;A0A4X1TKF2	NaN	FERM domain-containing protein	FERM domain-containing protein				A0A4X1TKF2	RDX	-0.100164	0.727593	0.0225805	0.892869	0.253502	0.390989
A0A4X1TJW6;A0A4X1TME5	CAST	Calpain inhibitor	Calpain inhibitor	GO:0004869	CAST	ENSSSCG00070009854.1	A0A4X1TME5	CAST	0.926758	0.00158648	0.0346021	0.826672	-0.0793731	0.735046
A0A4X1TJZ6	STX4	t-SNARE coiled-coil homology domain-containing protein	t-SNARE coiled-coil homology domain-containing protein	GO:0005484;GO:0016021;GO:0016192;GO:0006886	STX4	ENSSSCG00005021841.1;ENSSSCG00005021841.1;ENSSSCG00015019341.1;ENSSSCG00025047510.1;ENSSSCG00030066221.1;ENSSSCG00035078292.1;ENSSSCG00035078292.1;ENSSSCG00040071083.1;ENSSSCG00045036294.1;ENSSSCG00050076455.1;ENSSSCG00055029862.1;ENSSSCG00060021494.1;ENSSSCG00070009552.1	A0A4X1TJZ6	STX4	-0.116423	0.580907	0.0910269	0.740604	0.102766	0.809902
A0A4X1TJZ9	SLK	Non-specific serine/threonine protein kinase	Non-specific serine/threonine protein kinase				A0A4X1TJZ9	SLK	0.12709	0.729151	0.0920018	0.627249	0.392567	0.376241
A0A4X1TK34	CTSF	Uncharacterized protein	CTSF	GO:0005764;GO:0006508;GO:0008234	CTSF	ENSSSCG00015030904.1;ENSSSCG00070009625.1	A0A4X1TK34	CTSF	-0.089737	0.803904	0.164459	0.314347	0.133012	0.42298
A0A4X1TK58;A0A4X1TKC7;A0A4X1TKM6	NaN	Hexokinase	Hexokinase	GO:0001678;GO:0004396;GO:0005741;GO:0005829;GO:0005536;GO:0019318;GO:0005524;GO:0006096	HK1	ENSSSCG00015025830.1;ENSSSCG00065065849.1;ENSSSCG00025077454.1;ENSSSCG00005015048.1;ENSSSCG00045025016.1;ENSSSCG00040018680.1;ENSSSCG00060013651.1;ENSSSCG00055029015.1;ENSSSCG00035013536.1;ENSSSCG00030025507.1;ENSSSCG00070009643.1	A0A4X1TKM6	A0A4X1TK58	-0.000957737	0.997866	0.227447	0.319791	0.51903	0.410763
A0A4X1TK83	NaN	Ig-like domain-containing protein	Ig-like domain-containing protein			ENSSSCG00070010748.1	A0A4X1TK83	A0A4X1TK83	0.21964	0.362145	-0.13073	0.716235	-0.482753	0.0995707
A0A4X1TK99	NaN	Ig-like domain-containing protein	Ig-like domain-containing protein			ENSSSCG00070010760.1	A0A4X1TK99	A0A4X1TK99	1.48484	0.0212401	-0.0376113	0.876341	-0.670945	0.126583
A0A4X1TKA8;A0A4X1TN03	HMGN1	Uncharacterized protein	HMGN1	GO:0031492;GO:0000785;GO:0005634	HMGN1	ENSSSCG00035075639.1;ENSSSCG00040027121.1;ENSSSCG00060009787.1;ENSSSCG00035071789.1;ENSSSCG00060034065.1;ENSSSCG00045019052.1;ENSSSCG00025009843.1;ENSSSCG00030032761.1;ENSSSCG00070010207.1;ENSSSCG00065074644.1	A0A4X1TN03	HMGN1	-0.964744	0.0685667	0.745022	0.041762	0.431146	0.398785
A0A4X1TKD6;A0A4X1TN14	PDGFD	Platelet-derived growth factor D	Platelet-derived growth factor D	GO:0005161;GO:0016020;GO:0051781;GO:0008083;GO:0048008	PDGFD	ENSSSCG00070010220.1	A0A4X1TN14	PDGFD	-0.454564	0.238965	0.764696	0.00503067	0.179119	0.48195
A0A4X1TKD8	NaN	TGc domain-containing protein	TGc domain-containing protein				A0A4X1TKD8	A0A4X1TKD8	-0.566577	0.0782168	-0.342941	0.108364	-0.221578	0.258294
A0A4X1TKG0	LMAN1	L-type lectin-like domain-containing protein	L-type lectin-like domain-containing protein	GO:0030134;GO:0016021;GO:0005537;GO:0007029;GO:0030017;GO:0005793;GO:0007030;GO:0005794;GO:0005783;GO:0010638;GO:0006888	LMAN1	ENSSSCG00015080766.1;ENSSSCG00025011601.1;ENSSSCG00030054071.1;ENSSSCG00035075937.1;ENSSSCG00040013186.1;ENSSSCG00045003238.1;ENSSSCG00050046688.1;ENSSSCG00055024538.1;ENSSSCG00065025970.1;ENSSSCG00070010807.1	A0A4X1TKG0	LMAN1	-0.103742	0.773111	-0.125072	0.475993	0.0452637	0.835352
A0A4X1TKH4	NaN	Uncharacterized protein	A0A4X1TKH4	GO:0016021;GO:0008194		ENSSSCG00070010826.1	A0A4X1TKH4	A0A4X1TKH4	-0.328476	0.0388635	-0.167339	0.325075	-0.103499	0.619667
A0A4X1TKV2;O77633	ADAM10	Disintegrin and metalloproteinase domain-containing protein 10	Disintegrin and metalloproteinase domain-containing protein 10				O77633	ADAM10	-0.15735	0.441444	0.0804424	0.640038	0.159276	0.440613
A0A4X1TL16;A0A4X1TLG8;A0A4X1TNN9;A0A4X1TR95;A0A4X1TRB4;A0A4X1TRE8	NUMB	PID domain-containing protein	PID domain-containing protein	GO:0007399;GO:0050769	NUMB	ENSSSCG00015021699.1;ENSSSCG00005011718.1;ENSSSCG00055026205.1;ENSSSCG00035013187.1;ENSSSCG00070010603.1	A0A4X1TRE8	NUMB	0.142175	0.775913	0.20566	0.477249	0.466511	0.223391
A0A4X1TL32;A0A4X1TL45;A0A4X1TN72;A0A4X1TQV6;A0A4X1TQX5;A0A4X1TQZ0	SET	Uncharacterized protein	SET	GO:0006334;GO:0005634	SET	ENSSSCG00030054512.1;ENSSSCG00065046180.1;ENSSSCG00005017390.1;ENSSSCG00050041683.1;ENSSSCG00045005258.1;ENSSSCG00035062797.1;ENSSSCG00025017498.1;ENSSSCG00040068372.1;ENSSSCG00060009319.1;ENSSSCG00070010962.1;ENSSSCG00055023804.1	A0A4X1TQZ0	SET	0.230709	0.417235	-0.379707	0.394465	0.0653903	0.875278
A0A4X1TL61;A0A4X1TL92	SDS	L-serine ammonia-lyase	L-serine ammonia-lyase	GO:0006520;GO:0005829;GO:0003941;GO:0042803;GO:0030170;GO:0006565;GO:0042866;GO:0005739	SDS	ENSSSCG00065039225.1;ENSSSCG00070009855.1;ENSSSCG00055012615.1;ENSSSCG00060047342.1;ENSSSCG00030058957.1;ENSSSCG00005034755.1;ENSSSCG00045035826.1;ENSSSCG00015001086.1;ENSSSCG00035076402.1;ENSSSCG00050029876.1;ENSSSCG00025064424.1	A0A4X1TL92	SDS	0.121229	0.663931	0.0496551	0.840564	0.394419	0.135005
A0A4X1TL91	NaN	Tyrosine-protein kinase	Tyrosine-protein kinase				A0A4X1TL91	CSK	0.286189	0.330736	0.197199	0.318605	0.162535	0.591864
A0A4X1TLC5	ITGA2B	Integrin_alpha2 domain-containing protein	Integrin_alpha2 domain-containing protein	GO:0007155;GO:0008305;GO:0007229	ITGA2B	ENSSSCG00070009815.1	A0A4X1TLC5	ITGA2B	-0.0806308	0.817574	-0.0563664	0.832978	0.428791	0.293238
A0A4X1TLE8;A0A4X1TLK2;A0A4X1TLK6;A0A4X1TNR6;A0A4X1TR55;A0A4X1TRH1	COL11A1	Fibrillar collagen NC1 domain-containing protein;Fibrillar collagen NC1 domain-containing protein;Fibrillar collagen NC1 domain-containing protein;Uncharacterized protein;Fibrillar collagen NC1 domain-containing protein;Uncharacterized protein	Uncharacterized protein (?)	GO:0005201	COL11A1	ENSSSCG00060011230.1;ENSSSCG00055010574.1;ENSSSCG00065059327.1;ENSSSCG00005011259.1;ENSSSCG00035005015.1;ENSSSCG00025018266.1;ENSSSCG00040057466.1;ENSSSCG00015020224.1;ENSSSCG00030071843.1;ENSSSCG00050060704.1;ENSSSCG00070010536.1;ENSSSCG00045001179.1	A0A4X1TRH1	COL11A1	-0.228168	0.366684	-0.0516047	0.74822	-0.465094	0.013954
A0A4X1TLF4	GRN	Uncharacterized protein	GRN	GO:0005576	GRN	ENSSSCG00030061775.1;ENSSSCG00030061775.1;ENSSSCG00060076329.1;ENSSSCG00070009898.1;ENSSSCG00070009898.1	A0A4X1TLF4	GRN	0.289454	0.170373	0.306999	0.00826519	0.0246978	0.901513
A0A4X1TLK4	SPON1	F-spondin	F-spondin	GO:0007155;GO:0050693;GO:1902430;GO:0016485;GO:1902993;GO:0046872;GO:0032092;GO:0010954;GO:0005576	SPON1	ENSSSCG00005041664.1;ENSSSCG00050020709.1;ENSSSCG00055027386.1;ENSSSCG00070009877.1	A0A4X1TLK4	SPON1	-0.0308482	0.880732	0.119931	0.33651	0.145094	0.403748
A0A4X1TLL1;A0A4X1TP84;A0A4X1TPA6;Q9GLP0	ITGB1	Integrin beta;Integrin beta;Integrin beta;Integrin beta-1	Integrin beta-1 (?)	GO:0005925;GO:0009986;GO:0030027;GO:0008305;GO:0055037;GO:0007160;GO:0038023;GO:0032587;GO:0007229;GO:0042470;GO:0007517	ITGB1	ENSSSCG00005016301.1;ENSSSCG00070010416.1;ENSSSCG00055028300.1;ENSSSCG00025002241.1	Q9GLP0	ITGB1	-0.186206	0.571712	-0.136739	0.603211	0.605323	0.170426
A0A4X1TLL8	NaN	Cytoplasmic FMR1-interacting protein	Cytoplasmic FMR1-interacting protein	GO:0030833;GO:0031267;GO:0005737	CYFIP1	ENSSSCG00035031575.1;ENSSSCG00050032342.1;ENSSSCG00055005461.1;ENSSSCG00065014224.1;ENSSSCG00070009628.1	A0A4X1TLL8	A0A4X1TLL8	0.0858065	0.812468	0.16127	0.532047	0.286932	0.39242
A0A4X1TLP8;A0A4X1TRI7;A0A4X1VJM6;A1XQU3	RPL14;RPL14;;RPL14	60S ribosomal protein L14	60S ribosomal protein L14	GO:0006412;GO:0022625;GO:0003735;GO:0003723;GO:0031090;GO:1990904;GO:0098556;GO:0015934;GO:0042273;GO:0005840	RPL14	ENSSSCG00070011089.1;ENSSSCG00070024699.1;ENSSSCG00035027660.1;ENSSSCG00025019967.1;ENSSSCG00060039541.1;ENSSSCG00030057493.1;ENSSSCG00005039532.1;ENSSSCG00005025594.1;ENSSSCG00015007324.1;ENSSSCG00040010336.1	A1XQU3	RPL14	-0.343886	0.33602	0.442079	0.297477	0.0574686	0.879457
A0A4X1TLS9	NaN	Triadin	Triadin	GO:0016021;GO:0033017;GO:0005102	TRDN	ENSSSCG00030072579.1;ENSSSCG00040049818.1;ENSSSCG00045013113.1;ENSSSCG00055024160.1;ENSSSCG00070010392.1	A0A4X1TLS9	TRDN	-0.335419	0.240122	0.386334	0.0477868	0.27422	0.326439
A0A4X1TLU9	NaN	Uncharacterized protein	A0A4X1TLU9			ENSSSCG00070009960.1	A0A4X1TLU9	A0A4X1TLU9	0.939572	0.163358	0.201185	0.251573	-0.232524	0.633783
A0A4X1TLW3;A0A4X1TRG4;A0A4X1TRI6	PLA2G4A	Phospholipase A2	Phospholipase A2	GO:0034638;GO:1902387;GO:0004622;GO:0005635;GO:0005509;GO:0070273;GO:0001516;GO:0005544;GO:0036151;GO:0034478;GO:0005829;GO:0009395;GO:0047499;GO:0019369;GO:0010572;GO:0004623;GO:0047498;GO:0000139;GO:0005737;GO:0008374;GO:0006640;GO:0019370;GO:0010314;GO:0032266	PLA2G4A	ENSSSCG00025069604.1;ENSSSCG00040052090.1;ENSSSCG00005025776.1;ENSSSCG00015044232.1;ENSSSCG00030002988.1;ENSSSCG00035028717.1;ENSSSCG00055008001.1;ENSSSCG00045008717.1;ENSSSCG00070010985.1;ENSSSCG00065035308.1;ENSSSCG00050029347.1	A0A4X1TRI6	PLA2G4A	0.116691	0.650095	-0.166814	0.54781	-0.0603999	0.813822
A0A4X1TLX5;P01356	CCK	Cholecystokinin-12;Cholecystokinin	Cholecystokinin (?)	GO:0042755;GO:0001764;GO:0005615;GO:0051428;GO:0005179;GO:0005184;GO:0007586;GO:0005576;GO:0007409;GO:0030424	CCK	ENSSSCG00070010008;ENSSSCG00015046493;ENSSSCG00070010008.1	P01356	CCK	-0.075607	0.836946	0.411706	0.128037	0.392956	0.260383
A0A4X1TM40	LOXL1	Lysyl oxidase homolog	Lysyl oxidase homolog	GO:0018057;GO:0005507;GO:0004720;GO:0005615	LOXL1	ENSSSCG00015048430.1;ENSSSCG00025049733.1;ENSSSCG00030017524.1;ENSSSCG00035022378.1;ENSSSCG00040046360.1;ENSSSCG00050034897.1;ENSSSCG00055015485.1;ENSSSCG00060070952.1;ENSSSCG00065046749.1;ENSSSCG00070010003.1	A0A4X1TM40	LOXL1	0.0912724	0.777942	0.0365423	0.791279	-0.0220633	0.84353
A0A4X1TM42	BASP1	Uncharacterized protein	BASP1		BASP1	ENSSSCG00025024130.1;ENSSSCG00035053523.1;ENSSSCG00045010803.1;ENSSSCG00055011442.1;ENSSSCG00070010707.1	A0A4X1TM42	BASP1	0.117701	0.636867	-0.0247164	0.908904	0.0180637	0.963984
A0A4X1TM49;A0A4X1TS03;A0A4X1TS11;A0A4X1TS37;O02705	HSP90AA1	Heat shock protein HSP 90-alpha	Heat shock protein HSP 90-alpha	GO:0140662;GO:0016887;GO:0005524;GO:0042470;GO:0051082	HSP90AA1	ENSSSCG00060008700.1;ENSSSCG00015010858.1;ENSSSCG00070011114.1;ENSSSCG00035056819.1;ENSSSCG00045009069.1;ENSSSCG00030037509.1;ENSSSCG00050002300.1;ENSSSCG00025026657.1;ENSSSCG00065071916.1	O02705	HSP90AA1	0.654604	0.0474608	-0.207548	0.352589	0.0199772	0.922888
A0A4X1TM67	NaN	Uncharacterized protein	A0A4X1TM67	GO:1903575	DMKN	ENSSSCG00025047051.1;ENSSSCG00035038988.1;ENSSSCG00040066621.1;ENSSSCG00070010000.1	A0A4X1TM67	A0A4X1TM67	0.368815	0.0965718	-0.307161	0.0515589	-0.0344054	0.866788
A0A4X1TM91	NaN	Ig-like domain-containing protein	Ig-like domain-containing protein			ENSSSCG00070011188.1	A0A4X1TM91	A0A4X1TM91	0.0929245	0.765855	0.0364754	0.79754	-0.168456	0.330292
A0A4X1TM92;A0A4X1TMA3;A0A4X1TMB0	NaN	Uncharacterized protein;Non-specific serine/threonine protein kinase;Uncharacterized protein	Uncharacterized protein (?)	GO:0005085;GO:0007417;GO:0007411;GO:0005737;GO:0005524		ENSSSCG00070010001.1	A0A4X1TMB0	A0A4X1TM92	0.193511	0.518741	-0.0287875	0.928731	0.364354	0.425191
A0A4X1TM93	UMPS	OMPdecase	OMPdecase	GO:0004590;GO:0004588;GO:0044205;GO:0006207	UMPS	ENSSSCG00015041485.1;ENSSSCG00025007802.1;ENSSSCG00035069940.1;ENSSSCG00040027428.1;ENSSSCG00045027971.1;ENSSSCG00050032269.1;ENSSSCG00055030153.1;ENSSSCG00065006572.1;ENSSSCG00070010111.1	A0A4X1TM93	UMPS	0.579101	0.164436	0.0137735	0.937435	0.37416	0.281235
A0A4X1TMC6;A0A4X1TMI6	NaN	Uncharacterized protein;Fibrillar collagen NC1 domain-containing protein	Fibrillar collagen NC1 domain-containing protein (?)	GO:0046872;GO:0005201		ENSSSCG00070009982.1	A0A4X1TMI6	A0A4X1TMC6	-0.278953	0.677036	-0.566322	0.0287098	-0.393405	0.144468
A0A4X1TMF2;A0A4X1TS89	DKK3	Dickkopf_N domain-containing protein	Dickkopf_N domain-containing protein	GO:0005576;GO:0030178	DKK3	ENSSSCG00035018033.1;ENSSSCG00025030760.1;ENSSSCG00070011235.1;ENSSSCG00065023474.1	A0A4X1TS89	DKK3	0.124397	0.499725	-0.0816143	0.2935	-0.144298	0.448799
A0A4X1TMG4	MIA3	SH3 domain-containing protein	SH3 domain-containing protein		MIA3	ENSSSCG00070010101.1	A0A4X1TMG4	MIA3	0.417908	0.075395	0.123783	0.26559	-0.00948046	0.947748
A0A4X1TMM2;A0A4X1TMM9	VCAM1	Uncharacterized protein	VCAM1	GO:0016021;GO:0005886;GO:0098609	VCAM1	ENSSSCG00065017384.1;ENSSSCG00025011482.1;ENSSSCG00070011282.1;ENSSSCG00045006623.1	A0A4X1TMM9	VCAM1	0.156406	0.694921	0.274709	0.113054	-0.42422	0.163468
A0A4X1TMP8	NaN	Beta-1,4-glucuronyltransferase 1	Beta-1,4-glucuronyltransferase 1	GO:0016021;GO:0046872;GO:0000139;GO:0006486;GO:0015020		ENSSSCG00070011300.1	A0A4X1TMP8	A0A4X1TMP8	0.110835	0.849099	0.0804763	0.647467	-0.351706	0.516701
A0A4X1TMQ7;A0A4X1TQ29;A0A4X1TQ86;A0A4X1TQD1;A0A4X1TQE9	NaN	PSI domain-containing protein	PSI domain-containing protein	GO:0016021	PLXDC2	ENSSSCG00025017403.1;ENSSSCG00050046481.1;ENSSSCG00070010819.1	A0A4X1TQE9	A0A4X1TMQ7	0.747601	0.127056	0.205873	0.223802	-0.347087	0.436754
A0A4X1TMR6;A0A4X1TQG7	DPP3	Dipeptidyl peptidase 3	Dipeptidyl peptidase 3				A0A4X1TQG7	DPP3	-0.101963	0.783268	-0.0341786	0.898417	0.59366	0.0955371
A0A4X1TMS8	NaN	Annexin	Annexin	GO:0005544;GO:0042470;GO:0051179;GO:0005509		ENSSSCG00070011226.1	A0A4X1TMS8	A0A4X1TMS8	-0.694144	0.178468	0.0496081	0.865208	0.456975	0.11448
A0A4X1TN20	NaN	Uncharacterized protein	A0A4X1TN20	GO:0016021;GO:0007507;GO:0005509;GO:0007043	HEG1	ENSSSCG00045028617.1;ENSSSCG00070010245.1	A0A4X1TN20	A0A4X1TN20	-0.135985	0.68809	-0.0638818	0.771401	-0.445949	0.163832
A0A4X1TN21;A0A4X1TN52;A0A4X1TQ43;A0A4X1TQ57;A0A4X1TQ73;A0A4X1TSM2;A0A4X1TSV6;A0A4X1TSZ7;A0A4X1TT15	EXOC1	Sec3-PIP2_bind domain-containing protein	Sec3-PIP2_bind domain-containing protein	GO:0048015;GO:0000145;GO:0098592;GO:0050714;GO:0006887	EXOC1	ENSSSCG00035031140.1;ENSSSCG00055016183.1;ENSSSCG00040024805.1;ENSSSCG00050048266.1;ENSSSCG00025004637.1;ENSSSCG00015018933.1;ENSSSCG00045019991.1;ENSSSCG00030063122.1;ENSSSCG00070011041.1;ENSSSCG00065041035.1;ENSSSCG00060061034.1	A0A4X1TT15	EXOC1	-0.00107619	0.997996	0.239903	0.0999857	0.510332	0.22475
A0A4X1TN65	DYNC1H1	Uncharacterized protein	DYNC1H1	GO:0005737;GO:0008569;GO:0007018;GO:0030286;GO:0005874;GO:0005524	DYNC1H1	ENSSSCG00025027599.1;ENSSSCG00030037795.1;ENSSSCG00035056464.1;ENSSSCG00050002632.1;ENSSSCG00055019825.1;ENSSSCG00060008203.1;ENSSSCG00065036504.1;ENSSSCG00070010905.1	A0A4X1TN65	DYNC1H1	0.0899086	0.751865	0.137595	0.367292	0.107624	0.718578
A0A4X1TNA0	WARS1	T1-TrpRS	T1-TrpRS	GO:0005524;GO:0006436;GO:0004830	WARS1	ENSSSCG00015012030.1;ENSSSCG00040032438.1;ENSSSCG00070010238.1	A0A4X1TNA0	WARS1	-0.252597	0.244579	0.0247041	0.899664	0.0773692	0.672221
A0A4X1TNB7;A0A4X1TSZ4	FSCN1	Uncharacterized protein;Fascin	Fascin (?)	GO:0007015;GO:0005856;GO:0031253;GO:0032956;GO:0005902;GO:0032534;GO:0030046;GO:0071803;GO:0001725;GO:0030027;GO:0010592;GO:0005829;GO:0007043;GO:0005911;GO:0030175;GO:0035089;GO:0051015;GO:0016477;GO:0030035;GO:0030674;GO:0051491;GO:0090091;GO:0001726;GO:0005737;GO:0030426;GO:0044393;GO:0002102	FSCN1	ENSSSCG00070011455.1;ENSSSCG00040056858.1;ENSSSCG00030003696.1;ENSSSCG00045010559.1;ENSSSCG00055012858.1	A0A4X1TSZ4	FSCN1	-0.0145038	0.946732	-0.0879557	0.535913	0.0386509	0.763577
A0A4X1TND5	NaN	Neuropilin	Neuropilin				A0A4X1TND5	A0A4X1TND5	0.407429	0.134445	-0.186094	0.34207	-0.252187	0.239061
A0A4X1TNJ1;A7Y521	COPS4	COP9 signalosome complex subunit 4	COP9 signalosome complex subunit 4	GO:0000338;GO:0008021;GO:0070161;GO:0008180;GO:0016607	COPS4	ENSSSCG00005042798;ENSSSCG00070010285.1;ENSSSCG00000009241;ENSSSCG00070010285;ENSSSCG00065072454	A7Y521	COPS4	0.46052	0.1071	-0.242677	0.23933	0.0447237	0.839786
A0A4X1TNK8	NaN	Uncharacterized protein	A0A4X1TNK8			ENSSSCG00070010327.1	A0A4X1TNK8	A0A4X1TNK8	0.87911	0.0595078	0.668416	0.128433	0.800632	0.037324
A0A4X1TNP4	NaN	Uncharacterized protein	A0A4X1TNP4	GO:0005576;GO:0071944;GO:0048583		ENSSSCG00070011555.1	A0A4X1TNP4	A0A4X1TNP4	-0.987097	0.0953045	-0.240287	0.554576	0.367453	0.301671
A0A4X1TNR3	CDH6	Uncharacterized protein	CDH6	GO:0007156;GO:0016021;GO:0005509;GO:0005886	CDH6	ENSSSCG00005004871.1;ENSSSCG00015015598.1;ENSSSCG00025041866.1;ENSSSCG00030032029.1;ENSSSCG00035046846.1;ENSSSCG00050013625.1;ENSSSCG00060040694.1;ENSSSCG00070010345.1;ENSSSCG00070010345.1;ENSSSCG00070010345.1;ENSSSCG00070010345.1	A0A4X1TNR3	A0A4X1TNR3	0.604835	0.4474	0.486815	0.0317014	0.154275	0.746126
A0A4X1TNS0;A0A4X1TTT4	CDC42BPB	Non-specific serine/threonine protein kinase	Non-specific serine/threonine protein kinase				A0A4X1TTT4	CDC42BPB	0.189308	0.392505	0.0541952	0.793655	0.455293	0.317916
A0A4X1TNS6;A0A4X1TQT3;A0A4X1TR60;Q29307	;;;ATP5IF1	ATP synthase F1 subunit epsilon;ATP synthase F1 subunit epsilon;ATP synthase F1 subunit epsilon;ATPase inhibitor, mitochondrial	ATPase inhibitor, mitochondrial (?)	GO:1901030;GO:0042802;GO:0072593;GO:0001937;GO:0042030;GO:0030218;GO:0032780;GO:0140260;GO:0005516;GO:1903214;GO:1903578;GO:0006783;GO:0051346;GO:0032991;GO:0009986;GO:0043532;GO:1903052;GO:0051117;GO:0051882;GO:1904925;GO:0005739	ATP5IF1	ENSSSCG00045029732.1;ENSSSCG00050046864;ENSSSCG00040067989.1;ENSSSCG00040067989;ENSSSCG00035074291.1;ENSSSCG00035074291;ENSSSCG00030045646.1;ENSSSCG00005022913;ENSSSCG00025027404;ENSSSCG00025027404.1;ENSSSCG00050046864.1;ENSSSCG00015071631;ENSSSCG00000027072;ENSSSCG00015071631.1;ENSSSCG00065026077.1;ENSSSCG00030045646;ENSSSCG00060031333.1;ENSSSCG00005022913.1;ENSSSCG00065026077;ENSSSCG00045029732…	Q29307	ATP5IF1	0.00968218	0.981975	-0.528802	0.0512149	0.283368	0.492203
A0A4X1TNV4;A0A4X1TTI9	MAPRE3	Uncharacterized protein	MAPRE3	GO:0008022;GO:0035371;GO:0045737;GO:1903033;GO:0008017;GO:0005737;GO:0030496;GO:0042802;GO:0007049;GO:0031113;GO:0051010;GO:0051301;GO:0005874;GO:0045893;GO:0019901;GO:1905721	MAPRE3	ENSSSCG00065025655.1;ENSSSCG00030008144.1;ENSSSCG00035072343.1;ENSSSCG00055007469.1;ENSSSCG00060077873.1;ENSSSCG00015026687.1;ENSSSCG00025063681.1;ENSSSCG00050061446.1;ENSSSCG00040074158.1;ENSSSCG00070011571.1;ENSSSCG00045004452.1	A0A4X1TTI9	MAPRE3	0.728348	0.172557	0.245153	0.450464	0.485705	0.232506
A0A4X1TNV5	HPSE	Uncharacterized protein	HPSE	GO:0016798;GO:0016020	HPSE	ENSSSCG00040009264.1;ENSSSCG00070010443.1;ENSSSCG00070010443.1	A0A4X1TNV5	HPSE	-0.464753	0.348848	0.252202	0.405173	0.318729	0.330236
A0A4X1TNW0	DHX8	RNA helicase	RNA helicase	GO:0016787;GO:0000398;GO:0003724;GO:0031090;GO:0003676;GO:0005524;GO:0005634	DHX8	ENSSSCG00025039725.1;ENSSSCG00035080051.1;ENSSSCG00040053371.1;ENSSSCG00045000458.1;ENSSSCG00055026545.1;ENSSSCG00065069844.1;ENSSSCG00070011576.1	A0A4X1TNW0	DHX8	-0.85445	0.140885	-0.0283335	0.840617	0.155125	0.670372
A0A4X1TP45;A0A4X1TP49	NaN	Protein kinase domain-containing protein	Protein kinase domain-containing protein	GO:0006468;GO:0005524;GO:0004672	NRBP1	ENSSSCG00030040193.1;ENSSSCG00015066758.1;ENSSSCG00045003105.1;ENSSSCG00035077164.1;ENSSSCG00040068825.1;ENSSSCG00050052945.1;ENSSSCG00060070136.1;ENSSSCG00070010454.1;ENSSSCG00065006820.1;ENSSSCG00055004578.1;ENSSSCG00025073311.1	A0A4X1TP49	NRBP1	0.528905	0.0184598	-0.220424	0.395877	0.0562913	0.838924
A0A4X1TP54	CTHRC1	Uncharacterized protein	CTHRC1	GO:0016528;GO:0090177;GO:0043932;GO:0090090;GO:0005615;GO:0001649;GO:0033690;GO:0017147;GO:0090103;GO:0032092;GO:0060122;GO:0045669;GO:0033687;GO:0005109;GO:0060071	CTHRC1	ENSSSCG00025000856.1;ENSSSCG00030000315.1;ENSSSCG00040018685.1;ENSSSCG00045033217.1;ENSSSCG00060041897.1;ENSSSCG00065056517.1;ENSSSCG00070010488.1	A0A4X1TP54	CTHRC1	0.119189	0.782118	0.418123	0.254	-0.224723	0.443062
A0A4X1TP65;A0A4X1TRM1;A0A4X1TRV0	NaN	Fibrillar collagen NC1 domain-containing protein;Uncharacterized protein;Uncharacterized protein	Uncharacterized protein (?)	GO:0046872;GO:0005201		ENSSSCG00070010681.1	A0A4X1TRV0	A0A4X1TP65	-0.0874056	0.809788	0.017046	0.945469	-0.256778	0.480757
A0A4X1TP83;A0A4X1TU66;P20112	SPARC	Osteonectin;Osteonectin;SPARC	SPARC (?)	GO:0005615;GO:0016020;GO:0005509;GO:0005604;GO:0005518	SPARC	ENSSSCG00070011676.1	P20112	SPARC	0.355451	0.450797	0.111183	0.311095	-0.495386	0.162955
A0A4X1TPB2	HPN	Peptidase S1 domain-containing protein	Peptidase S1 domain-containing protein	GO:0070008;GO:0016021;GO:0006508;GO:0004252	HPN	ENSSSCG00025029277.1;ENSSSCG00030023655.1;ENSSSCG00035019090.1;ENSSSCG00040067297.1;ENSSSCG00045035283.1;ENSSSCG00050005856.1;ENSSSCG00060052950.1;ENSSSCG00065050243.1;ENSSSCG00070010568.1	A0A4X1TPB2	HPN	0.771714	0.105804	-0.0244139	0.915375	-0.160684	0.532726
A0A4X1TPC2	RPL23A	Ribosomal_L23eN domain-containing protein	Ribosomal_L23eN domain-containing protein	GO:0006412;GO:0022625;GO:0003735;GO:0019843;GO:1904841;GO:0005634	RPL23A	ENSSSCG00025051937.1;ENSSSCG00045031214.1;ENSSSCG00055002375.1;ENSSSCG00065047398.1;ENSSSCG00070011710.1	A0A4X1TPC2	RPL23A	-0.403438	0.418229	0.735621	0.19536	0.646365	0.191881
A0A4X1TPC7	NaN	Eukaryotic translation initiation factor 5	Eukaryotic translation initiation factor 5	GO:0005525;GO:0003743	EIF5	ENSSSCG00005022315.1;ENSSSCG00005022315.1;ENSSSCG00005022315.1;ENSSSCG00005022315.1;ENSSSCG00005022315.1;ENSSSCG00015014722.1;ENSSSCG00060015858.1;ENSSSCG00070011673.1;ENSSSCG00070011673.1;ENSSSCG00070011673.1	A0A4X1TPC7	EIF5	0.396393	0.315859	-0.442781	0.107585	0.151396	0.725449
A0A4X1TPF0	NaN	Uncharacterized protein	A0A4X1TPF0	GO:0042742;GO:0005576		ENSSSCG00070011176.1	A0A4X1TPF0	A0A4X1TPF0	-0.220945	0.452388	0.339724	0.0999729	0.488483	0.194667
A0A4X1TPH4	NaN	CCT-epsilon	CCT-epsilon	GO:0005832;GO:0140662;GO:0016887;GO:0005524;GO:0051082	CCT5	ENSSSCG00005018347.1;ENSSSCG00015073764.1;ENSSSCG00025030879.1;ENSSSCG00030033578.1;ENSSSCG00040019294.1;ENSSSCG00045028808.1;ENSSSCG00050057026.1;ENSSSCG00055013592.1;ENSSSCG00060023001.1;ENSSSCG00070010596.1	A0A4X1TPH4	CCT5	0.0256428	0.934266	0.0197205	0.918294	0.168868	0.649684
A0A4X1TPK5;A0A4X1TPK8	NaN	Ig-like domain-containing protein	Ig-like domain-containing protein			ENSSSCG00070010719.1	A0A4X1TPK8	A0A4X1TPK5	0.301739	0.794895	0.283986	0.688837	-0.550627	0.398757
A0A4X1TPM5	PYY	Peptide YY	Peptide YY	GO:0005576;GO:0005179	PYY	ENSSSCG00015055453.1;ENSSSCG00030065411.1;ENSSSCG00035078137.1;ENSSSCG00040048485.1;ENSSSCG00045019336.1;ENSSSCG00050035433.1;ENSSSCG00055024486.1;ENSSSCG00060077653.1;ENSSSCG00065073516.1;ENSSSCG00070011263.1	A0A4X1TPM5	PYY	-0.00645327	0.983501	0.157927	0.560787	0.280766	0.316883
A0A4X1TPP0;P19620	ANXA2	Annexin;Annexin A2	Annexin A2 (?)	GO:1990665;GO:0005509;GO:0005546;GO:0005544;GO:0008092;GO:0019834;GO:0046790;GO:0005768;GO:0031982;GO:0044548;GO:0044794;GO:1903902;GO:0005615;GO:0016020;GO:0001786;GO:0004859;GO:0005604;GO:0005576;GO:0042470;GO:0005262;GO:0005886;GO:0002020;GO:0005737;GO:0005634	ANXA2	ENSSSCG00035065474.1;ENSSSCG00055013384.1;ENSSSCG00070011223.1;ENSSSCG00015055174.1;ENSSSCG00060070196.1;ENSSSCG00040041290.1;ENSSSCG00030021442.1;ENSSSCG00065001031.1;ENSSSCG00045027750.1	P19620	ANXA2	-0.530829	0.187268	-0.0230754	0.932943	0.361044	0.399336
A0A4X1TPS0	TAC1	C-terminal-flanking peptide	C-terminal-flanking peptide	GO:0006954;GO:0007217;GO:0043025;GO:0019233;GO:0007218;GO:0045202;GO:0007268;GO:0007204;GO:0048265;GO:0005576;GO:0030424;GO:1990090	TAC1	ENSSSCG00005034408.1;ENSSSCG00015008939.1;ENSSSCG00025043411.1;ENSSSCG00030034978.1;ENSSSCG00035075443.1;ENSSSCG00040012829.1;ENSSSCG00045000311.1;ENSSSCG00050017158.1;ENSSSCG00055028472.1;ENSSSCG00060026754.1;ENSSSCG00065037786.1;ENSSSCG00070011292.1	A0A4X1TPS0	TAC1	-0.485649	0.266431	0.129073	0.594239	0.00907563	0.976905
A0A4X1TPU4;A0A4X1TPV3;A0A4X1TS12;A0A4X1TS22	FLOT2	Flotillin	Flotillin	GO:0010629;GO:0001931;GO:0016323;GO:0044860;GO:0005901;GO:0051092;GO:0048471;GO:0044291;GO:0030027;GO:0005768;GO:1903905;GO:0032839;GO:0045661;GO:0030139;GO:0016600;GO:0099072;GO:0098978;GO:0072659;GO:0030864;GO:0050821;GO:0002080;GO:1902992;GO:0005912;GO:0098937	FLOT2	ENSSSCG00040039524.1;ENSSSCG00070011849.1;ENSSSCG00035076967.1;ENSSSCG00045032303.1;ENSSSCG00025076476.1;ENSSSCG00030058001.1;ENSSSCG00055002591.1;ENSSSCG00065044966.1;ENSSSCG00005042926.1;ENSSSCG00060064803.1;ENSSSCG00050004005.1	A0A4X1TS22	FLOT2	-0.0831767	0.846687	-0.439901	0.0527233	-0.00672478	0.982699
A0A4X1TPV7;A0A4X1TUU9	RAC1	Uncharacterized protein	RAC1	GO:0007264;GO:0003924;GO:0005525;GO:0016020	RAC1	ENSSSCG00065048098.1;ENSSSCG00050030372.1;ENSSSCG00045012934.1;ENSSSCG00055014928.1;ENSSSCG00025029339.1;ENSSSCG00030005152.1;ENSSSCG00070011854.1;ENSSSCG00040075365.1;ENSSSCG00060069198.1;ENSSSCG00035005819.1	A0A4X1TUU9	RAC1	-0.192848	0.568896	0.0750225	0.590933	0.347679	0.327133
A0A4X1TPW3;A0A4X1TQ61;A0A4X1TQ66;A0A4X1TQ68;A0A4X1TSW3;A0A4X1TSX3	NT5C2	Uncharacterized protein	NT5C2				A0A4X1TSX3	NT5C2	0.00127561	0.9958	0.148769	0.399077	0.366234	0.288216
A0A4X1TQ81	ST8SIA4	Uncharacterized protein	ST8SIA4	GO:0005794;GO:0006486;GO:0016021;GO:0008373	ST8SIA4	ENSSSCG00005030431.1;ENSSSCG00015005495.1;ENSSSCG00025054436.1;ENSSSCG00030060645.1;ENSSSCG00035032539.1;ENSSSCG00040011506.1;ENSSSCG00050063085.1;ENSSSCG00055009250.1;ENSSSCG00060016433.1;ENSSSCG00065029809.1;ENSSSCG00070010876.1	A0A4X1TQ81	St8sia4	0.217096	0.400221	-0.115492	0.545838	0.0315652	0.794045
A0A4X1TQ95	CSPG4	Uncharacterized protein	CSPG4	GO:0016021;GO:0015026;GO:0008347;GO:0043410;GO:0006929;GO:0001726;GO:0005654;GO:0019901;GO:0035556;GO:0050731;GO:0048008;GO:0097178;GO:0005886	CSPG4	ENSSSCG00070011959.1	A0A4X1TQ95	CSPG4	0.454064	0.144888	-0.0264202	0.858763	-0.45543	0.0677346
A0A4X1TQB0;A0A4X1TQE7;A0A4X1TV95	YWHAZ	14_3_3 domain-containing protein	14_3_3 domain-containing protein		YWHAZ	ENSSSCG00050034502.1;ENSSSCG00060049326.1;ENSSSCG00005034618.1;ENSSSCG00055001784.1;ENSSSCG00025071491.1;ENSSSCG00035013965.1;ENSSSCG00070011887.1;ENSSSCG00045030109.1;ENSSSCG00015031811.1	A0A4X1TV95	YWHAZ	0.499306	0.00452971	0.0240673	0.912587	0.11295	0.607639
A0A4X1TQB9;A0A4X1U972;A0A4X1UBG9;A0A4X1UBI4;A0A4X1UD76;A0A4X1UDU9;A0A4X1UEC7;Q6QAQ1	ACTB;ACTG1;ACTG1;ACTG1;ACTG1;ACTG1;ACTG1;ACTB	Actin, cytoplasmic 1;Uncharacterized protein;Uncharacterized protein;Uncharacterized protein;Uncharacterized protein;Uncharacterized protein;Uncharacterized protein;Actin, cytoplasmic 1	Actin, cytoplasmic 1 (?)	GO:0048488;GO:0051621;GO:0005925;GO:0035267;GO:0005856;GO:0043967;GO:0042802;GO:0030957;GO:0007163;GO:0005524;GO:0019901;GO:0030027;GO:0032091;GO:1905168;GO:0036464;GO:1990904;GO:0005829;GO:0071896;GO:0043968;GO:0000786;GO:0051726;GO:0150111;GO:0022898;GO:0016020;GO:0050998;GO:0045176;GO:0032991;GO:0048870;GO:0098978;GO:0098973;GO:0098685;GO:0034333;GO:0098871;GO:0044305;GO:0007409;GO:0001738;GO:…	ACTG1	ENSSSCG00045027458;ENSSSCG00005020690;ENSSSCG00015048797.1;ENSSSCG00055012597;ENSSSCG00055025775.1;ENSSSCG00050065025;ENSSSCG00035080865.1;ENSSSCG00045025762.1;ENSSSCG00005022518.1;ENSSSCG00060019124;ENSSSCG00060065663.1;ENSSSCG00000007585;ENSSSCG00065059637.1;ENSSSCG00025059895.1;ENSSSCG00035038792;ENSSSCG00070011353;ENSSSCG00030008658.1;ENSSSCG00040031796.1;ENSSSCG00070016004.1;ENSSSCG000650379…	Q6QAQ1	ACTB	-0.134699	0.697154	-0.0942728	0.720604	0.709989	0.0636469
A0A4X1TQF3	CGREF1	Uncharacterized protein	CGREF1	GO:0005509	CGREF1	ENSSSCG00070011447.1;ENSSSCG00070011447.1	A0A4X1TQF3	CGREF1	-0.396624	0.138786	0.182389	0.482002	0.237498	0.480255
A0A4X1TQI1	DUSP3	Dual specificity protein phosphatase	Dual specificity protein phosphatase	GO:0030336;GO:0001772;GO:0120183;GO:0008092;GO:0045931;GO:0005829;GO:0030971;GO:0050860;GO:0051893;GO:0071364;GO:0033549;GO:0046329;GO:0004725;GO:0008138;GO:0050868;GO:0005654;GO:0050922;GO:0017018;GO:0035335;GO:0070373	DUSP3	ENSSSCG00025042025.1;ENSSSCG00030066480.1;ENSSSCG00035079703.1;ENSSSCG00040051693.1;ENSSSCG00045021004.1;ENSSSCG00050022690.1;ENSSSCG00055025874.1;ENSSSCG00060078043.1;ENSSSCG00065071082.1;ENSSSCG00070011473.1	A0A4X1TQI1	DUSP3	0.124181	0.630386	-0.0877318	0.502308	0.205823	0.44324
A0A4X1TQK3;A0A4X1TSQ7;Q2EN81	ATP5PO	ATP synthase peripheral stalk subunit OSCP;ATP synthase peripheral stalk subunit OSCP;ATP synthase subunit O, mitochondrial	ATP synthase subunit O, mitochondrial (?)	GO:0005743;GO:0005753;GO:0046933;GO:0015986;GO:0042776;GO:0045261;GO:0000274	ATP5PO	ENSSSCG00055024030;ENSSSCG00015014218;ENSSSCG00045023435;ENSSSCG00060075675;ENSSSCG00060075675.1;ENSSSCG00050019184.1;ENSSSCG00065031487.1;ENSSSCG00070012017.1;ENSSSCG00050019184;ENSSSCG00065031487;ENSSSCG00015014218.1	Q2EN81	ATP5PO	0.0685215	0.807859	-0.18444	0.560475	0.0892282	0.823283
A0A4X1TQN3;A0A4X1TQP0;A0A4X1TQP5	NaN	Glutathione peroxidase	Glutathione peroxidase	GO:0006979;GO:0004602		ENSSSCG00070010921.1	A0A4X1TQP5	A0A4X1TQN3	0.535754	0.131757	0.668917	0.0106633	-0.0298105	0.869848
A0A4X1TQP8;A0A4X1TQX9	MYO1E	Uncharacterized protein	MYO1E				A0A4X1TQX9	MYO1E	-0.00333214	0.993358	0.0229887	0.907849	0.240788	0.566911
A0A4X1TQR8;P21692	MMP1	Interstitial collagenase	Interstitial collagenase	GO:0031012;GO:0004222;GO:0006508;GO:0008270	MMP1	ENSSSCG00015053476.1;ENSSSCG00070010991.1;ENSSSCG00035075081.1;ENSSSCG00050045565.1;ENSSSCG00055008073.1;ENSSSCG00025039149.1;ENSSSCG00065005685.1;ENSSSCG00045035329.1	P21692	MMP1	0.333663	0.553938	-0.232828	0.292809	-0.304895	0.616122
A0A4X1TQY2	LOC100622246	Uncharacterized protein	LOC100622246	GO:0016616	LOC100622246	ENSSSCG00015002479.1;ENSSSCG00040071997.1;ENSSSCG00050006072.1;ENSSSCG00060068855.1;ENSSSCG00065060377.1;ENSSSCG00070011561.1	A0A4X1TQY2	LOC100622246	0.152024	0.717327	0.000843947	0.995948	-0.0427983	0.87774
A0A4X1TQY9;A0A4X1TR28;A0A4X1TT91;A0A4X1TVY4;A0A4X1TVY5;A0A4X1TW01;A0A4X1TW08;A0A4X1TW39;A0A4X1TW53	KLC1	Kinesin light chain	Kinesin light chain	GO:0005874;GO:0005871;GO:0005737	KLC1	ENSSSCG00035065287.1;ENSSSCG00055024359.1;ENSSSCG00070011996.1;ENSSSCG00030034700.1	A0A4X1TW53	KLC1	0.209016	0.559667	0.259958	0.229344	0.321472	0.353643
A0A4X1TR03	NaN	ZnMc domain-containing protein	ZnMc domain-containing protein	GO:0031012;GO:0004222;GO:0006508;GO:0008270		ENSSSCG00070011039.1	A0A4X1TR03	A0A4X1TR03	-0.00124503	0.997137	0.570492	0.0316558	0.577952	0.0481516
A0A4X1TR19;A0A4X1TR29;A0A4X1TR33	NaN	Uncharacterized protein	A0A4X1TR33 (?)	GO:0000145;GO:0006887	EXOC3L4	ENSSSCG00055022971.1;ENSSSCG00070011607.1;ENSSSCG00045011515.1	A0A4X1TR33	A0A4X1TR19	0.152629	0.806429	-0.55563	0.186909	0.639172	0.340585
A0A4X1TR59	MMP1	Interstitial collagenase	Interstitial collagenase	GO:0071492;GO:0008270;GO:0006508;GO:0010727;GO:0031012;GO:0004222;GO:0031334	MMP1	ENSSSCG00015053476.1;ENSSSCG00025039149.1;ENSSSCG00030072739.1;ENSSSCG00035075081.1;ENSSSCG00045035329.1;ENSSSCG00050045565.1;ENSSSCG00055008073.1;ENSSSCG00060049713.1;ENSSSCG00065005685.1;ENSSSCG00070010991.1	A0A4X1TR59	MMP1	-0.210795	0.816194	0.198719	0.544459	-0.796763	0.331679
A0A4X1TR62	PEPD	AMP_N domain-containing protein	AMP_N domain-containing protein	GO:0030145;GO:0070006	PEPD	ENSSSCG00015031988.1;ENSSSCG00015031988.1;ENSSSCG00025038010.1;ENSSSCG00040057190.1;ENSSSCG00055020284.1;ENSSSCG00060030837.1;ENSSSCG00070010970.1	A0A4X1TR62	PEPD	-0.0526584	0.805411	-0.269733	0.13526	-0.231102	0.260493
A0A4X1TRB7	MMP7	ZnMc domain-containing protein	ZnMc domain-containing protein				A0A4X1TRB7	A0A4X1TRB7	-0.140012	0.715674	0.461528	0.149078	0.801139	0.0102146
A0A4X1TRH4;A0A4X1TUA6	ATOX1	HMA domain-containing protein	HMA domain-containing protein	GO:0046872;GO:0006825	ATOX1	ENSSSCG00065034800.1;ENSSSCG00035009159.1;ENSSSCG00005017938.1;ENSSSCG00070011708.1;ENSSSCG00025038649.1	A0A4X1TUA6	ATOX1	1.02317	0.236972	-0.040189	0.932515	0.065627	0.893985
A0A4X1TRH6	NaN	Uncharacterized protein	A0A4X1TRH6		CDV3	ENSSSCG00035023822.1;ENSSSCG00045005961.1;ENSSSCG00070012235.1	A0A4X1TRH6	CDV3	0.381463	0.203423	0.0372965	0.833827	0.293528	0.323535
A0A4X1TRK4;A0A4X1TU52	NaN	AIR carboxylase	AIR carboxylase	GO:0004638;GO:0043727;GO:0006189;GO:0005524;GO:0004639	PAICS	ENSSSCG00060064382.1;ENSSSCG00055022346.1;ENSSSCG00035024043.1;ENSSSCG00030062029.1;ENSSSCG00015043219.1;ENSSSCG00065037389.1;ENSSSCG00040021761.1;ENSSSCG00070011686.1;ENSSSCG00045018722.1;ENSSSCG00025004340.1;ENSSSCG00050043486.1	A0A4X1TU52	A0A4X1TRK4	0.432052	0.0382199	0.0906771	0.626596	-0.0288162	0.906832
A0A4X1TRN3;A0A4X1TTR4;A0A4X1TWD2;A0A4X1TWQ4;A0A4X1TWU0	NaN	Uncharacterized protein	A0A4X1TWU0 (?)				A0A4X1TWU0	A0A4X1TRN3	-0.286195	0.495113	0.16875	0.367756	0.129326	0.680451
A0A4X1TRN9;A0A4X1TRX9	PAM	Uncharacterized protein	PAM	GO:0016021;GO:0006518;GO:0005507;GO:0004504;GO:0031418;GO:0030658;GO:0004598	PAM	ENSSSCG00070011071.1;ENSSSCG00055027487.1	A0A4X1TRX9	PAM	0.515813	0.137331	0.178993	0.354333	-0.470731	0.176102
A0A4X1TRP2;A0A4X1TUF3	G3BP1	Uncharacterized protein	G3BP1	GO:0003723;GO:0010494;GO:0005634;GO:0002376	G3BP1	ENSSSCG00050057765.1;ENSSSCG00070011739.1;ENSSSCG00040075623.1;ENSSSCG00030007660.1;ENSSSCG00060061056.1;ENSSSCG00025039162.1;ENSSSCG00055014923.1;ENSSSCG00065035382.1;ENSSSCG00035010070.1;ENSSSCG00045003815.1	A0A4X1TUF3	G3BP1	0.247302	0.344811	0.267233	0.166044	-0.00673929	0.973867
A0A4X1TRV7	NaN	Vacuolar protein sorting-associated protein 35	Vacuolar protein sorting-associated protein 35	GO:0030906;GO:0015031;GO:0042147;GO:0005829	VPS35	ENSSSCG00015022761.1;ENSSSCG00030054937.1;ENSSSCG00035046986.1;ENSSSCG00050042809.1;ENSSSCG00055029004.1;ENSSSCG00055029004.1;ENSSSCG00060019535.1;ENSSSCG00070012317.1	A0A4X1TRV7	A0A4X1TRV7	0.649642	0.00448017	-0.0361722	0.850788	-0.0889939	0.641798
A0A4X1TRW5;A0A4X1TRX6	YWHAB	14_3_3 domain-containing protein	14_3_3 domain-containing protein		YWHAB	ENSSSCG00070012335.1;ENSSSCG00035079038.1;ENSSSCG00015075479.1;ENSSSCG00060003684.1;ENSSSCG00005039032.1;ENSSSCG00045017938.1;ENSSSCG00030014281.1;ENSSSCG00055009294.1	A0A4X1TRX6	YWHAB	0.494774	0.0186305	-0.0475151	0.75341	0.181031	0.345639
A0A4X1TS01;A0A4X1TS09;A0A4X1TS39;A0A4X1TU88	SPTAN1	Uncharacterized protein	SPTAN1	GO:0051693;GO:0005856;GO:0003779;GO:0005938;GO:0005509;GO:0005516	SPTAN1	ENSSSCG00070011534.1	A0A4X1TU88	SPTAN1	0.758269	0.0237598	-0.0180625	0.938567	-0.307456	0.36852
A0A4X1TS31	NaN	SMB domain-containing protein	SMB domain-containing protein	GO:0005044;GO:0110165;GO:0030247;GO:0006955		ENSSSCG00070011180.1	A0A4X1TS31	A0A4X1TS31	-0.308066	0.352825	-0.16083	0.622646	0.293015	0.479827
A0A4X1TS33	DNAJC8	J domain-containing protein	J domain-containing protein		DNAJC8	ENSSSCG00005022632.1;ENSSSCG00005022632.1;ENSSSCG00015071126.1;ENSSSCG00025027614.1;ENSSSCG00030045512.1;ENSSSCG00040067556.1;ENSSSCG00045029958.1;ENSSSCG00055003243.1;ENSSSCG00060030991.1;ENSSSCG00065025698.1;ENSSSCG00070011181.1;ENSSSCG00070011181.1	A0A4X1TS33	DNAJC8	-0.977026	0.00889351	0.393725	0.214084	0.113806	0.579345
A0A4X1TS44;A0A4X1TXK0	FER	Tyrosine-protein kinase	Tyrosine-protein kinase				A0A4X1TXK0	FER	0.298289	0.570975	0.125378	0.64508	0.630083	0.184289
A0A4X1TS58;Q29594	CKB	Creatine kinase;Creatine kinase B-type	Creatine kinase B-type (?)				Q29594	CKB	0.309	0.328617	0.107051	0.580168	0.391726	0.130191
A0A4X1TS65;A0A4X1TU97	NaN	Amine oxidase	Amine oxidase	GO:0008131;GO:0005507;GO:0009308;GO:0048038		ENSSSCG00070012376.1	A0A4X1TU97	A0A4X1TS65	-0.00906383	0.987148	-0.175583	0.388925	-0.278144	0.325546
A0A4X1TS88	C1GALT1	N-acetylgalactosaminide beta-1,3-galactosyltransferase	N-acetylgalactosaminide beta-1,3-galactosyltransferase	GO:0016021;GO:0016266;GO:0016263	C1GALT1	ENSSSCG00065053724.1;ENSSSCG00070011208.1	A0A4X1TS88	C1GALT1	0.602968	0.188427	0.283222	0.185643	-0.0886615	0.599865
A0A4X1TS95;A0A4X1TSD0	COL3A1	Uncharacterized protein	COL3A1	GO:0046872;GO:0005201	COL3A1	ENSSSCG00055026296.1;ENSSSCG00025064886.1;ENSSSCG00040010031.1;ENSSSCG00035058061.1;ENSSSCG00065039102.1;ENSSSCG00070011237.1;ENSSSCG00060047945.1;ENSSSCG00050062700.1;ENSSSCG00045026713.1;ENSSSCG00030058228.1	A0A4X1TSD0	COL3A1	0.641009	0.0647863	-0.0365618	0.870165	-0.129828	0.596921
A0A4X1TS96;A0A4X1TSE5;A0A4X1TX94;A0A4X1TXD8	COPB2	Coatomer subunit beta'	Coatomer subunit beta'	GO:0030663;GO:0016192;GO:0005198;GO:0000139;GO:0030117;GO:0006886	COPB2	ENSSSCG00055018050.1;ENSSSCG00060030743.1;ENSSSCG00045010194.1;ENSSSCG00040016312.1;ENSSSCG00030015522.1;ENSSSCG00015056692.1;ENSSSCG00035074635.1;ENSSSCG00005025081.1;ENSSSCG00070012315.1;ENSSSCG00050026175.1;ENSSSCG00065042481.1;ENSSSCG00025043978.1	A0A4X1TXD8	COPB2	0.211339	0.610694	0.087411	0.637792	0.4107	0.259761
A0A4X1TS98;A0A4X1TSG0	NaN	Uncharacterized protein	A0A4X1TSG0 (?)	GO:0030198;GO:0005576;GO:0004867	PAPLN	ENSSSCG00045027372.1;ENSSSCG00025016550.1;ENSSSCG00055025879.1;ENSSSCG00070011154.1	A0A4X1TSG0	A0A4X1TS98	-0.0697973	0.561225	0.0636434	0.601768	-0.109342	0.448808
A0A4X1TSB0;A0A4X1TSB5;A0A4X1TSD3;A0A4X1TSI0	EXTL2	Glyco_transf_64 domain-containing protein	Glyco_transf_64 domain-containing protein	GO:0005789;GO:0016021;GO:0005539;GO:0047237;GO:0006486;GO:0005829;GO:0005654;GO:0030145;GO:0006044;GO:0035248;GO:0001888;GO:0019276;GO:0016757	EXTL2	ENSSSCG00035008417.1;ENSSSCG00070011239.1;ENSSSCG00015063739.1;ENSSSCG00060035901.1;ENSSSCG00005010048.1;ENSSSCG00055006305.1;ENSSSCG00045006749.1;ENSSSCG00025011266.1;ENSSSCG00030007243.1;ENSSSCG00065017092.1	A0A4X1TSI0	EXTL2	0.400144	0.544657	-0.0436495	0.864351	-0.628466	0.265331
A0A4X1TSC3;A0A4X1TX13;A0A4X1TXB8;A0A4X1TXC8	TLN2	Uncharacterized protein	TLN2	GO:0007155;GO:0005925;GO:0051015;GO:0005856;GO:0001726;GO:0005737;GO:0005200	TLN2	ENSSSCG00065007007.1;ENSSSCG00070012058.1	A0A4X1TXC8	TLN2	-0.137043	0.788452	0.671057	0.206763	0.337837	0.477
A0A4X1TSJ1	ALDOC	Fructose-bisphosphate aldolase	Fructose-bisphosphate aldolase	GO:0004332;GO:0006096	ALDOC	ENSSSCG00005037025.1;ENSSSCG00015068741.1;ENSSSCG00025056295.1;ENSSSCG00030060294.1;ENSSSCG00035062728.1;ENSSSCG00040048680.1;ENSSSCG00045038534.1;ENSSSCG00050002060.1;ENSSSCG00055001402.1;ENSSSCG00060073921.1;ENSSSCG00065072790.1;ENSSSCG00070011298.1	A0A4X1TSJ1	ALDOC	0.434107	0.280772	-0.385194	0.190078	-0.150984	0.628658
A0A4X1TSN8	TAC1	C-terminal-flanking peptide	C-terminal-flanking peptide	GO:0007217;GO:0007218;GO:0045202;GO:0007268;GO:0005576	TAC1	ENSSSCG00005034408.1;ENSSSCG00015008939.1;ENSSSCG00025043411.1;ENSSSCG00030034978.1;ENSSSCG00035075443.1;ENSSSCG00040012829.1;ENSSSCG00045000311.1;ENSSSCG00050017158.1;ENSSSCG00055028472.1;ENSSSCG00060026754.1;ENSSSCG00065037786.1;ENSSSCG00070011292.1	A0A4X1TSN8	TAC1	-0.718944	0.0951015	0.0597712	0.831498	-0.0487618	0.879943
A0A4X1TSQ9	NaN	C-type lectin domain-containing protein	C-type lectin domain-containing protein	GO:0016021;GO:0005509	CD248	ENSSSCG00060033525.1;ENSSSCG00070011340.1	A0A4X1TSQ9	A0A4X1TSQ9	0.825108	0.0465074	0.217117	0.416091	-0.359903	0.201724
A0A4X1TSR5	SERPINB10	SERPIN domain-containing protein	SERPIN domain-containing protein	GO:0005615;GO:0004867;GO:0005829;GO:0005654	SERPINB10	ENSSSCG00015033293.1;ENSSSCG00025003711.1;ENSSSCG00035075411.1;ENSSSCG00045033615.1;ENSSSCG00055004309.1;ENSSSCG00065056538.1;ENSSSCG00070012026.1	A0A4X1TSR5	SERPINB10	-0.427976	0.374304	-0.0460243	0.892712	0.833603	0.0881497
A0A4X1TSS5	TF	Serotransferrin	Serotransferrin	GO:0004857;GO:0005615	TF	ENSSSCG00070012031.1	A0A4X1TSS5	TF	0.0851917	0.714487	-0.101742	0.428593	-0.305756	0.260526
A0A4X1TSV0;Q29554	HADHA	Enoyl-CoA hydratase;Trifunctional enzyme subunit alpha, mitochondrial	Trifunctional enzyme subunit alpha, mitochondrial (?)	GO:0035965;GO:0016740;GO:0042645;GO:0032868;GO:0005743;GO:0005739;GO:0016509;GO:0004300;GO:0003857;GO:0070403;GO:0006635;GO:0016507	HADHA	ENSSSCG00060051183.1;ENSSSCG00070012038;ENSSSCG00000008571;ENSSSCG00070012038.1;ENSSSCG00025056700.1;ENSSSCG00055008692;ENSSSCG00050040834.1	Q29554	HADHA	-0.0305062	0.90608	-0.317127	0.286366	0.471631	0.189586
A0A4X1TSV2	NaN	ATPase H(+)-transporting lysosomal accessory protein 2	ATPase H(+)-transporting lysosomal accessory protein 2	GO:0005789;GO:0016021;GO:0030672;GO:0032591;GO:0038023;GO:0000421;GO:0005765;GO:0030665		ENSSSCG00070011382.1	A0A4X1TSV2	A0A4X1TSV2	0.352782	0.0645315	0.376708	0.126272	-0.138769	0.458966
A0A4X1TSV7	PABPC1	Polyadenylate-binding protein	Polyadenylate-binding protein	GO:0003723;GO:0005737	PABPC1	ENSSSCG00025072065.1;ENSSSCG00030000247.1;ENSSSCG00035014520.1;ENSSSCG00040016412.1;ENSSSCG00045030421.1;ENSSSCG00050035168.1;ENSSSCG00055001847.1;ENSSSCG00060049593.1;ENSSSCG00065033105.1;ENSSSCG00070012034.1;ENSSSCG00070012034.1	A0A4X1TSV7	PABPC1	-0.163303	0.478813	0.0422217	0.791196	0.123596	0.591607
A0A4X1TSX4;A0A4X1TSX9	NaN	Transforming growth factor beta	Transforming growth factor beta	GO:0007179;GO:0008347;GO:0008284;GO:0062023;GO:0016525;GO:0045747;GO:0001654;GO:0008083;GO:0032570;GO:0045216;GO:0010002;GO:1902895;GO:0010936;GO:0010634;GO:0060395;GO:0001942;GO:0032147;GO:0001540;GO:0009790;GO:0043525;GO:0045726;GO:0009888;GO:0005615;GO:0034714;GO:0000902;GO:0032909;GO:0005160;GO:0033630;GO:0050680;GO:0001666;GO:0050714;GO:0032874;GO:0010718;GO:0045823;GO:0030199;GO:0014068;GO:…	TGFB2	ENSSSCG00055009189.1;ENSSSCG00045019633.1;ENSSSCG00070011377.1;ENSSSCG00025014174.1;ENSSSCG00040054835.1	A0A4X1TSX9	A0A4X1TSX4	-0.288371	0.211532	0.141034	0.345994	-0.180796	0.303283
A0A4X1TSZ3	RAB10	Uncharacterized protein	RAB10	GO:0003924;GO:0005525;GO:0016020	RAB10	ENSSSCG00005042175.1;ENSSSCG00015023733.1;ENSSSCG00025057924.1;ENSSSCG00030048043.1;ENSSSCG00035065801.1;ENSSSCG00040068960.1;ENSSSCG00045019973.1;ENSSSCG00050041434.1;ENSSSCG00055008900.1;ENSSSCG00060051567.1;ENSSSCG00065018587.1;ENSSSCG00070012083.1	A0A4X1TSZ3	RAB10	-0.151067	0.573387	-0.0732311	0.688674	0.403184	0.283251
A0A4X1TT06;A0A4X1TVT4;A0A4X1TW19	PON1	Paraoxonase	Paraoxonase	GO:0032411;GO:0034366;GO:0004063;GO:0009636;GO:0051099;GO:0005543;GO:0008203;GO:0046872;GO:0102007;GO:0019439;GO:0046395;GO:0042803;GO:0004064;GO:0046434;GO:0046470;GO:0010875;GO:0005509;GO:0005576	PON1	ENSSSCG00065067082.1;ENSSSCG00060074780.1;ENSSSCG00045034742.1;ENSSSCG00055024262.1;ENSSSCG00035008115.1;ENSSSCG00070012062.1;ENSSSCG00030034512.1;ENSSSCG00015044614.1;ENSSSCG00050025220.1;ENSSSCG00025060330.1	A0A4X1TW19	PON1	0.72258	0.341311	0.323044	0.0621016	-0.194417	0.63507
A0A4X1TT30	SOST	Sclerostin	Sclerostin	GO:0090090;GO:0005615;GO:0009612;GO:0030279;GO:0030514;GO:0031333;GO:0060070;GO:0001503;GO:0140297;GO:0051179;GO:0030509;GO:0071374;GO:0045893;GO:0008201	SOST	ENSSSCG00025041887.1;ENSSSCG00035079750.1;ENSSSCG00045021080.1;ENSSSCG00055025943.1;ENSSSCG00065070960.1;ENSSSCG00070011478.1	A0A4X1TT30	SOST	-0.51953	0.185961	0.0292361	0.90392	0.198054	0.572437
A0A4X1TT31	GM2A	ML domain-containing protein	ML domain-containing protein	GO:0008047;GO:0006689	GM2A	ENSSSCG00025035064.1;ENSSSCG00035054065.1;ENSSSCG00065031886.1;ENSSSCG00070011400.1	A0A4X1TT31	GM2A	0.49532	0.15865	0.615484	0.00756976	-0.482545	0.32671
A0A4X1TT41;Q4GWZ2	RPSA	40S ribosomal protein SA	40S ribosomal protein SA	GO:0006412;GO:0015935;GO:0003735;GO:0002181;GO:0005055;GO:0005737;GO:0098978;GO:0098556;GO:0022627;GO:0001618;GO:0000028;GO:0043236;GO:0005634;GO:0005886	RPSA	ENSSSCG00065077237;ENSSSCG00025041954.1;ENSSSCG00070011407.1;ENSSSCG00070011407;ENSSSCG00005037716;ENSSSCG00025041954;ENSSSCG00035057281;ENSSSCG00015070750;ENSSSCG00000037236	Q4GWZ2	RPSA	-0.149256	0.538309	0.284837	0.29461	0.0388781	0.902589
A0A4X1TT60	TPM1	Tropomyosin alpha-1 chain	Tropomyosin alpha-1 chain	GO:0003779;GO:0005856	TPM1	ENSSSCG00070012552.1	A0A4X1TT60	TPM1	0.891317	0.0813061	-0.339094	0.363496	0.248986	0.515713
A0A4X1TT69	NaN	Uncharacterized protein	A0A4X1TT69	GO:0005044;GO:0110165;GO:0030247;GO:0006955	PRG4	ENSSSCG00005029079.1;ENSSSCG00025065497.1;ENSSSCG00045038444.1;ENSSSCG00070011443.1	A0A4X1TT69	PRG4	0.261618	0.408475	-0.266447	0.415625	0.355901	0.413891
A0A4X1TT72	PAK2	Non-specific serine/threonine protein kinase	Non-specific serine/threonine protein kinase				A0A4X1TT72	PAK2	0.383317	0.0170794	0.0672263	0.596993	-0.308093	0.131984
A0A4X1TTB2	NaN	ESCRT-II complex subunit VPS25	ESCRT-II complex subunit VPS25	GO:0007175;GO:0071985;GO:0005829;GO:0042803;GO:0000814;GO:0015031;GO:0047485;GO:0005634	VPS25	ENSSSCG00005011035.1;ENSSSCG00015073789.1;ENSSSCG00025056056.1;ENSSSCG00030071339.1;ENSSSCG00035015132.1;ENSSSCG00040027026.1;ENSSSCG00045006989.1;ENSSSCG00050061928.1;ENSSSCG00055026086.1;ENSSSCG00060043755.1;ENSSSCG00065003334.1;ENSSSCG00070012670.1	A0A4X1TTB2	VPS25	0.519613	0.110407	0.372591	0.0223693	-0.022677	0.933105
A0A4X1TTE6;A0A4X1TVG8;A0A4X1TY54	ITGAL	VWFA domain-containing protein	VWFA domain-containing protein	GO:0007155;GO:0008305;GO:0046872;GO:0007229	ITGAL	ENSSSCG00070011848.1	A0A4X1TY54	ITGAL	-0.783572	0.0241902	0.0124751	0.949077	0.252279	0.154539
A0A4X1TTH3	CNIH2	Uncharacterized protein	CNIH2	GO:0003924;GO:0005525;GO:0016020	CNIH2	ENSSSCG00065022350.1;ENSSSCG00070012042.1	A0A4X1TTH3	CNIH2	0.232633	0.523621	-0.073937	0.669394	0.184085	0.605839
A0A4X1TTH9	PEBP1	Uncharacterized protein	PEBP1		PEBP1	ENSSSCG00005009001.1;ENSSSCG00015065456.1;ENSSSCG00025022301.1;ENSSSCG00030060271.1;ENSSSCG00035076671.1;ENSSSCG00040004498.1;ENSSSCG00045035155.1;ENSSSCG00050055826.1;ENSSSCG00055027100.1;ENSSSCG00060012564.1;ENSSSCG00065066751.1;ENSSSCG00070011550.1	A0A4X1TTH9	PEBP1	-0.219428	0.629936	-0.115905	0.586262	0.345482	0.417031
A0A4X1TTK2;A0A4X1TWR5	PSTPIP1	Uncharacterized protein	PSTPIP1		PSTPIP1	ENSSSCG00070012171.1	A0A4X1TWR5	PSTPIP1	-0.0691703	0.855619	-0.0909174	0.836738	0.403756	0.458765
A0A4X1TTN9;A0A4X1V3Z6	;RPL9	60S ribosomal protein L9	60S ribosomal protein L9	GO:0006412;GO:0022625;GO:0003735;GO:1990904;GO:0019843;GO:0005840	RPL9	ENSSSCG00055019887.1;ENSSSCG00070021242.1;ENSSSCG00035003905.1;ENSSSCG00025071564.1;ENSSSCG00060043959.1;ENSSSCG00050029911.1;ENSSSCG00070012242.1;ENSSSCG00015040701.1;ENSSSCG00045023800.1	A0A4X1V3Z6	RPL9	-0.329922	0.356656	0.671693	0.210881	0.354902	0.373446
A0A4X1TTP4	NaN	Cytoplasmic FMR1-interacting protein	Cytoplasmic FMR1-interacting protein	GO:0030833;GO:0031267;GO:0005737		ENSSSCG00070012674.1	A0A4X1TTP4	A0A4X1TTP4	-0.146965	0.625591	0.0805696	0.673762	0.266796	0.293804
A0A4X1TTU2	NaN	Acid sphingomyelinase-like phosphodiesterase	Acid sphingomyelinase-like phosphodiesterase				A0A4X1TTU2	A0A4X1TTU2	0.0807489	0.845441	-0.120155	0.603209	-0.614759	0.0517406
A0A4X1TTW8;A0A4X1TU28	VPS13C	Uncharacterized protein	VPS13C		VPS13C	ENSSSCG00070011631.1	A0A4X1TU28	VPS13C	0.277707	0.490545	0.118986	0.526936	0.294172	0.387108
A0A4X1TTX6;A0A4X1TZ88	MAN2A1	Alpha-mannosidase	Alpha-mannosidase	GO:0016021;GO:0006013;GO:0046872;GO:0004559;GO:0030246	MAN2A1	ENSSSCG00005039905.1;ENSSSCG00050003939.1;ENSSSCG00070012635.1;ENSSSCG00035056557.1;ENSSSCG00025049622.1	A0A4X1TZ88	MAN2A1	0.451969	0.239931	0.195317	0.165943	-0.291753	0.309577
A0A4X1TU26;A0A4X1TU84;A0A4X1TXC9	NaN	Uncharacterized protein	A0A4X1TXC9 (?)	GO:0110165;GO:0005509	NELL2	ENSSSCG00030069769.1;ENSSSCG00070012187.1;ENSSSCG00050042721.1;ENSSSCG00065023485.1;ENSSSCG00040015018.1;ENSSSCG00025058586.1;ENSSSCG00055010866.1;ENSSSCG00045032827.1;ENSSSCG00005039442.1;ENSSSCG00060041122.1;ENSSSCG00015037098.1;ENSSSCG00035078233.1	A0A4X1TXC9	NELL2	0.479385	0.617499	0.427205	0.0687208	0.156903	0.734978
A0A4X1TU63	NaN	Uncharacterized protein	A0A4X1TU63			ENSSSCG00070012869.1	A0A4X1TU63	A0A4X1TU63	0.410666	0.0985273	0.308966	0.347259	0.0614321	0.871962
A0A4X1TUD5	TFPI	Tissue factor pathway inhibitor	Tissue factor pathway inhibitor	GO:0009986;GO:0005615;GO:0071383;GO:0007596;GO:0005901;GO:0030195;GO:0004867	TFPI	ENSSSCG00005016874.1;ENSSSCG00005016874.1;ENSSSCG00015080469.1;ENSSSCG00025073747.1;ENSSSCG00030057225.1;ENSSSCG00035056518.1;ENSSSCG00045022194.1;ENSSSCG00050073092.1;ENSSSCG00055025331.1;ENSSSCG00060076266.1;ENSSSCG00065073723.1;ENSSSCG00065073723.1;ENSSSCG00070011732.1;ENSSSCG00070011732.1	A0A4X1TUD5	TFPI	-0.35082	0.393219	0.302971	0.220704	0.561885	0.0450694
A0A4X1TUI5;A0A4X1TUJ6	NaN	Uncharacterized protein	A0A4X1TUJ6 (?)		ACTR1A	ENSSSCG00005018054.1;ENSSSCG00025076566.1;ENSSSCG00070011743.1	A0A4X1TUJ6	A0A4X1TUI5	0.532474	0.093665	-0.140044	0.607834	0.014234	0.951934
A0A4X1TUN3	TAOK3	Protein kinase domain-containing protein	Protein kinase domain-containing protein				A0A4X1TUN3	TAOK3	0.391914	0.313845	-0.0999983	0.680221	0.266745	0.501175
A0A4X1TUP7;A0A4X1TUQ2;Q29125	PI3;PI3;	WAP domain-containing protein;WAP domain-containing protein;Elafin	Elafin (?)	GO:0030414;GO:0019731;GO:0005615;GO:0005576;GO:0004867;GO:0045087	PI3	ENSSSCG00070012460;ENSSSCG00070012460.1	Q29125	PI3	0.0968271	0.801294	-0.306664	0.143769	-0.368871	0.0763776
A0A4X1TUT6	NaN	C1q domain-containing protein	C1q domain-containing protein	GO:0005576		ENSSSCG00070013033.1	A0A4X1TUT6	A0A4X1TUT6	0.404163	0.364991	0.189748	0.388741	0.0345661	0.883944
A0A4X1TUT8	PDCD5	Uncharacterized protein	PDCD5	GO:0003677	PDCD5	ENSSSCG00070011852.1	A0A4X1TUT8	PDCD5	0.299821	0.334438	-0.474403	0.0272377	-0.163208	0.521542
A0A4X1TUV5;A0A4X1TXV4;A0A4X1TZD3;A0A4X1U165	U2AF2	U2 snRNP auxiliary factor large subunit	U2 snRNP auxiliary factor large subunit	GO:0003723;GO:0006397;GO:0046660;GO:0008380;GO:0005634	U2AF2	ENSSSCG00030074117.1;ENSSSCG00025077600.1;ENSSSCG00060008505.1;ENSSSCG00070012526.1;ENSSSCG00065008334.1;ENSSSCG00040016539.1;ENSSSCG00035025508.1;ENSSSCG00050021018.1	A0A4X1U165	U2AF2	-0.437498	0.0780034	0.448771	0.237991	0.16095	0.699733
A0A4X1TUW7;A0A4X1TY51	LOC100512873	Uncharacterized protein	LOC100512873	GO:0005576;GO:0030414	LOC100512873	ENSSSCG00015066683.1;ENSSSCG00070012531.1;ENSSSCG00035080368.1;ENSSSCG00065019596.1;ENSSSCG00045009882.1	A0A4X1TY51	LOC100512873	-0.0186497	0.96012	0.259369	0.158905	0.425032	0.267525
A0A4X1TUX1;A0A4X1TY43	ZC3H15	Zinc finger CCCH domain-containing protein 15	Zinc finger CCCH domain-containing protein 15	GO:0043547;GO:0046872;GO:0019221;GO:0005829	ZC3H15	ENSSSCG00015029734.1;ENSSSCG00065050756.1;ENSSSCG00070012517.1;ENSSSCG00035021484.1;ENSSSCG00025068789.1;ENSSSCG00005035635.1;ENSSSCG00050012377.1;ENSSSCG00055028186.1;ENSSSCG00040042248.1;ENSSSCG00045035910.1;ENSSSCG00060068282.1;ENSSSCG00030066720.1	A0A4X1TY43	ZC3H15	0.0138349	0.952427	0.19509	0.327713	0.0184482	0.937865
A0A4X1TUY0;A0A4X1TXN3	NMNAT3	Uncharacterized protein;Nicotinamide-nucleotide adenylyltransferase	Nicotinamide-nucleotide adenylyltransferase (?)	GO:0009435;GO:0009058;GO:0003824;GO:0000309;GO:0004515;GO:0005524	NMNAT3	ENSSSCG00055017494.1;ENSSSCG00015060053.1;ENSSSCG00040015653.1;ENSSSCG00045009554.1;ENSSSCG00050024243.1;ENSSSCG00065040553.1;ENSSSCG00060027565.1;ENSSSCG00005024401.1;ENSSSCG00070012510.1;ENSSSCG00030015323.1	A0A4X1TXN3	NMNAT3	0.19103	0.447009	-0.251685	0.455555	0.301036	0.586619
A0A4X1TUZ7	VPS4B	Vesicle-fusing ATPase	Vesicle-fusing ATPase	GO:0043162;GO:0046761;GO:1903542;GO:1904903;GO:0039702;GO:0016887;GO:0090543;GO:1903543;GO:0005524;GO:0032510;GO:0006813;GO:0031902;GO:0000922;GO:0061952;GO:0010971;GO:0005829;GO:1901673;GO:0044877;GO:0036258;GO:0007080;GO:0051261;GO:0033993;GO:0005813;GO:1903724;GO:0061738;GO:0060548;GO:0008022;GO:0030301;GO:0006997;GO:0042803;GO:0090611;GO:0005634	VPS4B	ENSSSCG00005002571.1;ENSSSCG00015064626.1;ENSSSCG00025002926.1;ENSSSCG00030056371.1;ENSSSCG00035046112.1;ENSSSCG00040034162.1;ENSSSCG00045000978.1;ENSSSCG00050059055.1;ENSSSCG00055025292.1;ENSSSCG00060051420.1;ENSSSCG00065049131.1;ENSSSCG00070011839.1	A0A4X1TUZ7	VPS4B	0.25993	0.352132	0.194148	0.246921	0.0946978	0.745903
A0A4X1TVC9;A0A4X1U0S4	NaN	Bleomycin hydrolase	Bleomycin hydrolase	GO:0006508;GO:0004197;GO:0004177;GO:0005737	BLMH	ENSSSCG00040018669.1;ENSSSCG00055003822.1;ENSSSCG00045024107.1;ENSSSCG00015080247.1;ENSSSCG00050002551.1;ENSSSCG00035071465.1;ENSSSCG00065078039.1;ENSSSCG00025071979.1;ENSSSCG00070013167.1;ENSSSCG00030069235.1;ENSSSCG00060055753.1	A0A4X1U0S4	BLMH	1.09022	0.14227	-0.9227	0.0602781	-1.60151	0.00129519
A0A4X1TVE8	PON3	Paraoxonase	Paraoxonase	GO:0004064;GO:0046872;GO:0102007	PON3	ENSSSCG00035006410.1;ENSSSCG00045035189.1;ENSSSCG00070011994.1;ENSSSCG00070011994.1	A0A4X1TVE8	PON3	0.773503	0.0633546	0.278455	0.327373	0.0797136	0.803318
A0A4X1TVG2;A0A4X1TVH8;A0A4X1TVI3;A0A4X1VZH1;A0A4X1W1X6	KDELR2;KDELR2;KDELR2;KDELR1;KDELR1	Uncharacterized protein;ER lumen protein-retaining receptor;ER lumen protein-retaining receptor;ER lumen protein-retaining receptor;ER lumen protein-retaining receptor	ER lumen protein-retaining receptor (?)	GO:0030663;GO:0005789;GO:0016021;GO:0030217;GO:0070231;GO:0005801;GO:0005793;GO:0006890;GO:0046923;GO:0005046;GO:0000139;GO:0006621;GO:0015031	KDELR2	ENSSSCG00060060797.1;ENSSSCG00045012210.1;ENSSSCG00055014714.1;ENSSSCG00060068143.1;ENSSSCG00040075512.1;ENSSSCG00045014345.1;ENSSSCG00055027212.1;ENSSSCG00015034654.1;ENSSSCG00030005199.1;ENSSSCG00040004903.1;ENSSSCG00030053660.1;ENSSSCG00025030923.1;ENSSSCG00035006212.1;ENSSSCG00070012016.1;ENSSSCG00050074799.1;ENSSSCG00015056109.1;ENSSSCG00065038684.1;ENSSSCG00070027878.1;ENSSSCG00065048967.1;…	A0A4X1W1X6	KDELR2	-0.81348	0.11441	0.0234391	0.937207	0.623542	0.217015
A0A4X1TVG9;A0A4X1TVN6;P09571	;;TF	Beta-1 metal-binding globulin;Beta-1 metal-binding globulin;Serotransferrin	Serotransferrin (?)	GO:0006826;GO:0006879;GO:0008199;GO:0005615	TF	ENSSSCG00070011954.1;ENSSSCG00055020724.1;ENSSSCG00065075608.1	P09571	TF	-0.245114	0.458609	-0.440079	0.0422439	-0.435175	0.162544
A0A4X1TVI4;A0A4X1U0R7	LOC110261685	Uncharacterized protein	LOC110261685	GO:0001221;GO:1990226;GO:0045892;GO:0019904;GO:0000792;GO:0005819;GO:0000775;GO:0090575;GO:0006974;GO:0042802;GO:0031507;GO:0000791;GO:0061793;GO:0005634;GO:0090734	LOC110261685	ENSSSCG00005037317.1;ENSSSCG00070013008.1;ENSSSCG00015062755.1	A0A4X1U0R7	CBX3	-0.0226977	0.939972	0.122531	0.397371	-0.118687	0.590158
A0A4X1TVI6;A0A4X1TVS5;A0A4X1TVS9;A0A4X1TVV0	NaN	Anoctamin	Anoctamin	GO:0016021;GO:0061588;GO:0046983;GO:0030501;GO:1902476;GO:0007596;GO:0034767;GO:0002407;GO:0005886	ANO6	ENSSSCG00060043859.1;ENSSSCG00065021095.1;ENSSSCG00070011740.1;ENSSSCG00055010243.1;ENSSSCG00050040402.1	A0A4X1TVV0	A0A4X1TVI6	-0.360883	0.322468	-0.347155	0.20477	0.543217	0.160741
A0A4X1TVX7;A0A4X1U0X0	NaN	Trifunctional purine biosynthetic protein adenosine-3;5'-phosphoribosylglycinamide transformylase	5'-phosphoribosylglycinamide transformylase (?)	GO:0006189;GO:0046872;GO:0004641;GO:0004644;GO:0005524;GO:0004637;GO:0009113		ENSSSCG00070013232.1	A0A4X1U0X0	A0A4X1TVX7	0.0996557	0.843583	0.0756911	0.749455	0.395578	0.35946
A0A4X1TVY1;A0A4X1TW10;A0A4X1TW29;A0A4X1TYP2;A0A4X1TYS0	MGLL	Hydrolase_4 domain-containing protein;Hydrolase_4 domain-containing protein;Uncharacterized protein;Hydrolase_4 domain-containing protein;Hydrolase_4 domain-containing protein	Hydrolase_4 domain-containing protein (?)	GO:0005654	MGLL	ENSSSCG00050069001.1;ENSSSCG00070012759.1;ENSSSCG00005035365.1;ENSSSCG00040037572.1;ENSSSCG00060031179.1;ENSSSCG00025016184.1;ENSSSCG00035074469.1;ENSSSCG00045000524.1;ENSSSCG00055018838.1;ENSSSCG00065034933.1;ENSSSCG00030035949.1	A0A4X1TYS0	MGLL	0.156977	0.411129	0.0966602	0.687781	0.297562	0.345115
A0A4X1TW34	NaN	Ig-like domain-containing protein	Ig-like domain-containing protein	GO:0030670;GO:0019882;GO:0071556;GO:0006955		ENSSSCG00070010232.1	A0A4X1TW34	A0A4X1TW34	-0.718876	0.143432	-0.277744	0.424735	0.0378109	0.898463
A0A4X1TW43;A0A4X1TW58;A0A4X1TWI3	CDH19	Cadherin domain-containing protein;Uncharacterized protein;Uncharacterized protein	Uncharacterized protein (?)	GO:0007156;GO:0016021;GO:0005509;GO:0005886	CDH19	ENSSSCG00070012151.1;ENSSSCG00065061538.1;ENSSSCG00015035228.1;ENSSSCG00030029171.1;ENSSSCG00045028169.1;ENSSSCG00055011859.1;ENSSSCG00025014934.1;ENSSSCG00050015842.1	A0A4X1TWI3	CDH19	0.598241	0.424429	0.220412	0.374566	-0.0298411	0.944833
A0A4X1TW62;A0A4X1TYU3	NaN	Uncharacterized protein	A0A4X1TYU3 (?)	GO:0005789;GO:0016021;GO:0008289;GO:0061817;GO:0006869;GO:0005886	ESYT2	ENSSSCG00070012367.1	A0A4X1TYU3	A0A4X1TW62	0.0197855	0.961639	0.152144	0.432665	0.48379	0.192654
A0A4X1TW79	NIBAN1	Uncharacterized protein	NIBAN1	GO:0045727;GO:0001933;GO:0005829;GO:0034976;GO:0001934;GO:0005886	NIBAN1	ENSSSCG00065000333.1;ENSSSCG00070012154.1	A0A4X1TW79	NIBAN1	0.120543	0.697484	0.148504	0.321923	0.330429	0.180545
A0A4X1TW84;A0A4X1TWC4	PIP4K2A	Phosphatidylinositol 5-phosphate 4-kinase type-2 alpha	Phosphatidylinositol 5-phosphate 4-kinase type-2 alpha	GO:0005524;GO:0016310;GO:0016307	PIP4K2A	ENSSSCG00070012177.1;ENSSSCG00045002720.1;ENSSSCG00035015823.1;ENSSSCG00030061286.1;ENSSSCG00060070461.1;ENSSSCG00055022440.1	A0A4X1TWC4	PIP4K2A	0.315261	0.37968	-0.0676114	0.714107	0.207262	0.590476
A0A4X1TW99	MVP	Major vault protein	Major vault protein	GO:1990904;GO:0005634;GO:0005737	MVP	ENSSSCG00015059836.1;ENSSSCG00015059836.1;ENSSSCG00030070471.1;ENSSSCG00045019945.1;ENSSSCG00055028808.1;ENSSSCG00060074859.1;ENSSSCG00070013367.1	A0A4X1TW99	MVP	0.265875	0.224591	0.165144	0.444197	0.121029	0.538487
A0A4X1TWA9	SERINC3	Uncharacterized protein	SERINC3	GO:0016021;GO:0006658;GO:0006665;GO:0051607;GO:0005794;GO:0009597;GO:1902237;GO:0045087;GO:0005886	SERINC3	ENSSSCG00025054484.1;ENSSSCG00035078244.1;ENSSSCG00040055743.1;ENSSSCG00045038970.1;ENSSSCG00055008617.1;ENSSSCG00060006628.1;ENSSSCG00065073200.1;ENSSSCG00070012170.1	A0A4X1TWA9	SERINC3	0.488498	0.0693157	-0.0775926	0.711659	0.136919	0.549443
A0A4X1TWD1;A0A4X1TWD6	PPID	Uncharacterized protein	PPID	GO:0000413;GO:0006457;GO:0003755	PPID	ENSSSCG00035044304.1;ENSSSCG00025039395.1;ENSSSCG00070013373.1;ENSSSCG00045037259.1;ENSSSCG00030041575.1;ENSSSCG00050043134.1;ENSSSCG00060025112.1;ENSSSCG00055021017.1;ENSSSCG00040003216.1;ENSSSCG00015079416.1	A0A4X1TWD6	PPID	-0.170838	0.712409	-0.182993	0.312171	0.235389	0.340951
A0A4X1TWE4	RCN2	Uncharacterized protein	RCN2	GO:0005509	RCN2	ENSSSCG00070012233.1	A0A4X1TWE4	RCN2	-0.120268	0.734298	0.0240882	0.90141	-0.265698	0.208757
A0A4X1TWH2;A0A4X1TZD6	DHX9	DEAH box protein 9	DEAH box protein 9	GO:0016787;GO:0033679;GO:0003724;GO:0006353;GO:0005524;GO:0005634;GO:0003725	DHX9	ENSSSCG00070012831.1	A0A4X1TZD6	DHX9	-0.571507	0.0866692	0.0174284	0.944663	0.266856	0.44103
A0A4X1TWH3	NaN	Carboxypeptidase	Carboxypeptidase	GO:0006508;GO:0004185	CTSA	ENSSSCG00015050465.1;ENSSSCG00025065861.1;ENSSSCG00030057557.1;ENSSSCG00035075537.1;ENSSSCG00040025650.1;ENSSSCG00045000258.1;ENSSSCG00050071283.1;ENSSSCG00055014105.1;ENSSSCG00060032964.1;ENSSSCG00065001755.1;ENSSSCG00070013369.1	A0A4X1TWH3	CTSA	0.130875	0.623545	0.403281	0.0919564	-0.470531	0.0676073
A0A4X1TWH6	NaN	Uncharacterized protein	A0A4X1TWH6	GO:0005576;GO:0001558;GO:0005520	IGFBP7	ENSSSCG00070012132.1	A0A4X1TWH6	A0A4X1TWH6	-0.067726	0.696648	0.0151469	0.865849	-0.0354231	0.748828
A0A4X1TWJ5	CLINT1	ENTH domain-containing protein	ENTH domain-containing protein	GO:0005794;GO:0016192;GO:0016020	CLINT1	ENSSSCG00005041257.1;ENSSSCG00030017288.1;ENSSSCG00050035746.1;ENSSSCG00060024631.1;ENSSSCG00070012863.1	A0A4X1TWJ5	A0A4X1TWJ5	-0.0413488	0.929568	0.140122	0.553229	0.445077	0.21671
A0A4X1TWN8;Q8HZV3	TFRC	Transferrin receptor protein 1	Transferrin receptor protein 1	GO:0016021;GO:0030890;GO:0045830;GO:0033572;GO:0006879;GO:0042102;GO:0031623;GO:0009897;GO:0006826;GO:0004998;GO:0042470;GO:0005886	TFRC	ENSSSCG00065002628;ENSSSCG00055005971;ENSSSCG00015069917;ENSSSCG00025029620;ENSSSCG00005024344;ENSSSCG00050063573;ENSSSCG00070011774;ENSSSCG00065002628.1;ENSSSCG00040031412;ENSSSCG00045010359;ENSSSCG00070011774.1;ENSSSCG00000011848	Q8HZV3	TFRC	-0.758511	0.00988466	-0.233086	0.163804	-0.606279	0.00149503
A0A4X1TWS8	AARSD1	AA_TRNA_LIGASE_II_ALA domain-containing protein	AA_TRNA_LIGASE_II_ALA domain-containing protein	GO:0004813;GO:0006419;GO:0003676;GO:0002196;GO:0005524	AARSD1	ENSSSCG00025052646.1;ENSSSCG00035010981.1;ENSSSCG00045007763.1;ENSSSCG00050059400.1;ENSSSCG00055024248.1;ENSSSCG00065002916.1;ENSSSCG00070012337.1	A0A4X1TWS8	AARSD1	0.0475635	0.817664	-0.354922	0.0668333	-0.0448819	0.900172
A0A4X1TWU6;A0A4X1TWV6	DPYD	Dihydropyrimidine dehydrogenase [NADP(+)]	Dihydropyrimidine dehydrogenase [NADP(+)]	GO:0051539;GO:0019483;GO:0046872;GO:0017113;GO:0005737;GO:0006210;GO:0006212;GO:0000166	DPYD	ENSSSCG00070012273.1	A0A4X1TWV6	DPYD	-0.667594	0.0457114	0.0801438	0.761993	0.133605	0.752523
A0A4X1TWX8	VAT1	PKS_ER domain-containing protein	PKS_ER domain-containing protein	GO:0016491;GO:0008270	VAT1	ENSSSCG00070012261.1	A0A4X1TWX8	VAT1	0.0057694	0.980868	0.152303	0.176075	0.215449	0.20796
A0A4X1TWY1	LOC110258364	LIM zinc-binding domain-containing protein	LIM zinc-binding domain-containing protein	GO:0046872	LOC110258364	ENSSSCG00025071706.1;ENSSSCG00030056398.1;ENSSSCG00035044606.1;ENSSSCG00040043237.1;ENSSSCG00045031502.1;ENSSSCG00055013574.1;ENSSSCG00060039393.1;ENSSSCG00065051916.1;ENSSSCG00070013529.1	A0A4X1TWY1	LOC110258364	-0.21702	0.505998	0.426821	0.08309	0.0566928	0.79492
A0A4X1TX07	NaN	Uncharacterized protein	A0A4X1TX07	GO:0016021		ENSSSCG00070012380.1	A0A4X1TX07	A0A4X1TX07	0.165772	0.604488	-0.034237	0.846117	-0.312923	0.40736
A0A4X1TX09	CD226	Uncharacterized protein	CD226	GO:0016021;GO:0002729	CD226	ENSSSCG00070012379.1	A0A4X1TX09	CD226	0.366153	0.441463	0.00896927	0.968037	0.410586	0.296347
A0A4X1TX14;A0A4X1U2I1	NaN	PX domain-containing protein	PX domain-containing protein	GO:0035091		ENSSSCG00070013537.1	A0A4X1U2I1	A0A4X1TX14	-0.421456	0.149058	0.538977	0.0627523	0.37832	0.260118
A0A4X1TX44;A0A4X1U2F7;A0A4X1U2G2	WDR78	WD_REPEATS_REGION domain-containing protein	WD_REPEATS_REGION domain-containing protein		WDR78	ENSSSCG00030041160.1;ENSSSCG00070013560.1	A0A4X1U2G2	WDR78	-0.107256	0.71312	-0.0571862	0.735245	-0.061529	0.82744
A0A4X1TX59;A0A4X1U258	NaN	Uncharacterized protein	A0A4X1U258 (?)	GO:0005576;GO:0001558;GO:0005520	KAZALD1	ENSSSCG00025077668.1;ENSSSCG00070013582.1;ENSSSCG00035029861.1;ENSSSCG00065060567.1	A0A4X1U258	A0A4X1TX59	0.275514	0.192725	-0.0240694	0.910349	-0.112956	0.579154
A0A4X1TX68	NaN	Ig-like domain-containing protein	Ig-like domain-containing protein			ENSSSCG00015027001.1;ENSSSCG00025070810.1;ENSSSCG00035043449.1;ENSSSCG00040043793.1;ENSSSCG00045030970.1;ENSSSCG00050063251.1;ENSSSCG00055013258.1;ENSSSCG00070013595.1	A0A4X1TX68	A0A4X1TX68	0.0797321	0.866846	1.754	0.000152461	1.05396	0.0133696
A0A4X1TX73;A0A4X1TZX5;A0A4X1U267;A0A4X1U2U4	ABI1	Uncharacterized protein	ABI1	GO:0005856;GO:0030027;GO:0030296;GO:0070161;GO:0008154;GO:0030175	ABI1	ENSSSCG00025060734.1;ENSSSCG00050010171.1;ENSSSCG00070013512.1;ENSSSCG00015075979.1;ENSSSCG00035073180.1;ENSSSCG00030023777.1;ENSSSCG00040047262.1;ENSSSCG00005017702.1;ENSSSCG00060017596.1;ENSSSCG00055017937.1;ENSSSCG00045017411.1;ENSSSCG00065038774.1	A0A4X1U2U4	ABI1	-0.0399696	0.929015	0.183062	0.0914612	0.545291	0.0599015
A0A4X1TX88	ARPC5	Actin-related protein 2/3 complex subunit 5	Actin-related protein 2/3 complex subunit 5	GO:0030833;GO:0005885;GO:0034314;GO:0005737	ARPC5	ENSSSCG00015050765.1;ENSSSCG00025040688.1;ENSSSCG00030020883.1;ENSSSCG00035015466.1;ENSSSCG00040043913.1;ENSSSCG00045031432.1;ENSSSCG00050018609.1;ENSSSCG00055001590.1;ENSSSCG00060006810.1;ENSSSCG00065001718.1;ENSSSCG00070012419.1	A0A4X1TX88	ARPC5	-0.25551	0.536799	0.0507858	0.829047	0.556361	0.189143
A0A4X1TXD5	GDF6	TGF_BETA_2 domain-containing protein	TGF_BETA_2 domain-containing protein	GO:0060389;GO:0060395;GO:0032332;GO:0032924;GO:0030509;GO:0001656;GO:0008083;GO:0005576;GO:0045893;GO:0010862	GDF6	ENSSSCG00025066786.1;ENSSSCG00030073171.1;ENSSSCG00035027618.1;ENSSSCG00045030050.1;ENSSSCG00050049731.1;ENSSSCG00055029168.1;ENSSSCG00060073438.1;ENSSSCG00070013623.1	A0A4X1TXD5	GDF6	0.236976	0.620079	0.0647015	0.762169	-0.463506	0.110098
A0A4X1TXE5;A0A4X1U2F6;A0A4X1U2H3;A0A4X1U2U2	COPG1	Coatomer subunit gamma	Coatomer subunit gamma	GO:0016192;GO:0030126;GO:0005198;GO:0000139;GO:0006886	COPG1	ENSSSCG00035081196.1;ENSSSCG00065030227.1;ENSSSCG00045009395.1;ENSSSCG00070013599.1;ENSSSCG00060032995.1;ENSSSCG00015070833.1;ENSSSCG00040031416.1;ENSSSCG00025033103.1;ENSSSCG00005032720.1;ENSSSCG00055002435.1;ENSSSCG00050035368.1;ENSSSCG00030006512.1	A0A4X1U2U2	COPG1	0.201657	0.498712	0.433523	0.0843463	0.139879	0.589079
A0A4X1TXF9	SKAP2	Uncharacterized protein	SKAP2	GO:0008285;GO:0005886;GO:0005829;GO:0005654	SKAP2	ENSSSCG00015035479.1;ENSSSCG00035061382.1;ENSSSCG00040002486.1;ENSSSCG00050038973.1;ENSSSCG00055019582.1;ENSSSCG00065029394.1;ENSSSCG00070012122.1;ENSSSCG00070012122.1	A0A4X1TXF9	SKAP2	0.0190553	0.962064	0.135245	0.572701	0.520994	0.183275
A0A4X1TXJ1;A0A4X1U066;A0A4X1U2P8	NaN	Uncharacterized protein	A0A4X1U2P8 (?)			ENSSSCG00070013629.1	A0A4X1U2P8	A0A4X1TXJ1	0.913668	0.0508055	0.212801	0.326922	-0.360884	0.350084
A0A4X1TXJ2	NaN	Uncharacterized protein	A0A4X1TXJ2			ENSSSCG00070013629.1	A0A4X1TXJ2	A0A4X1TXJ2	0.858872	0.0958608	-0.0424098	0.850046	-0.612683	0.203651
A0A4X1TXJ8	RPL30	60S ribosomal protein L30	60S ribosomal protein L30	GO:0003723;GO:0022625;GO:0003735	RPL30	ENSSSCG00005039362.1;ENSSSCG00005039362.1;ENSSSCG00005039362.1;ENSSSCG00015037962.1;ENSSSCG00025071915.1;ENSSSCG00030071522.1;ENSSSCG00035057989.1;ENSSSCG00045032370.1;ENSSSCG00050007624.1;ENSSSCG00055022067.1;ENSSSCG00060073130.1;ENSSSCG00065055977.1;ENSSSCG00070013098.1;ENSSSCG00070013098.1;ENSSSCG00070013098.1;ENSSSCG00070013098.1	A0A4X1TXJ8	RPL30	-0.424259	0.424771	0.321566	0.519884	0.0497956	0.899681
A0A4X1TXK2;A0A4X1TXL7;A0A4X1U0B2;A0A4X1U2U1;A0A4X1U345;A0A4X1U391	ABR	Active breakpoint cluster region-related protein	Active breakpoint cluster region-related protein	GO:0005085;GO:0043547;GO:0070161;GO:0035556;GO:0005096;GO:0030424;GO:0007165;GO:0043197	ABR	ENSSSCG00065077308.1;ENSSSCG00055001034.1;ENSSSCG00015053040.1;ENSSSCG00005005034.1;ENSSSCG00045025806.1;ENSSSCG00030067920.1;ENSSSCG00050020189.1;ENSSSCG00070013541.1;ENSSSCG00025067519.1	A0A4X1U391	ABR	0.0597534	0.840487	0.667562	0.0237682	0.505507	0.132131
A0A4X1TXK9;A0A4X1TXM8;A0A4X1TY46;A0A4X1TY60	NaN	Uncharacterized protein	A0A4X1TY60 (?)	GO:0006909;GO:0045730;GO:0016176;GO:0043020		ENSSSCG00070012483.1;ENSSSCG00035016861.1	A0A4X1TY60	A0A4X1TXK9	0.189786	0.398442	0.434458	0.0278693	0.00382771	0.987654
A0A4X1TXM3	TIMD4	Ig-like domain-containing protein	Ig-like domain-containing protein	GO:0016021	TIMD4	ENSSSCG00005036288.1;ENSSSCG00035048828.1;ENSSSCG00045008147.1;ENSSSCG00055007382.1;ENSSSCG00065048828.1;ENSSSCG00070012525.1	A0A4X1TXM3	TIMD4	0.417147	0.262489	0.13073	0.540074	-0.589306	0.0899859
A0A4X1TXM9	NaN	Uncharacterized protein	A0A4X1TXM9			ENSSSCG00070013680.1	A0A4X1TXM9	A0A4X1TXM9	1.01412	0.264386	0.15017	0.492285	-1.03714	0.13345
A0A4X1TXN4	PLIN1	Perilipin	Perilipin	GO:0006629;GO:0005811	PLIN1	ENSSSCG00040073182.1;ENSSSCG00070013678.1	A0A4X1TXN4	PLIN1	0.549816	0.0449458	0.0279398	0.921231	-0.281137	0.57238
A0A4X1TXQ3	DNAJA2	Uncharacterized protein	DNAJA2	GO:0016020;GO:0046872;GO:0005829;GO:0001671;GO:0030544;GO:0042026;GO:0009408;GO:0005524;GO:0051087;GO:0051082	DNAJA2	ENSSSCG00015024171.1;ENSSSCG00025035189.1;ENSSSCG00030054022.1;ENSSSCG00035044849.1;ENSSSCG00040007068.1;ENSSSCG00045014983.1;ENSSSCG00050038873.1;ENSSSCG00055003135.1;ENSSSCG00060017173.1;ENSSSCG00065032752.1;ENSSSCG00070012494.1	A0A4X1TXQ3	DNAJA2	0.306629	0.284131	0.0996289	0.55582	0.10215	0.54722
A0A4X1TXQ6;A0A4X1U051;A0A4X1U0M3	CUL4A	CULLIN_2 domain-containing protein	CULLIN_2 domain-containing protein	GO:0031461;GO:0016567;GO:0006511;GO:0031625	CUL4A	ENSSSCG00065043286.1;ENSSSCG00055029553.1;ENSSSCG00045035271.1;ENSSSCG00070013097.1	A0A4X1U0M3	CUL4A	0.61407	0.262911	-0.22367	0.268645	-0.28209	0.451883
A0A4X1TXQ9	STK4	Non-specific serine/threonine protein kinase	Non-specific serine/threonine protein kinase				A0A4X1TXQ9	STK4	0.261039	0.29438	0.416656	0.0152207	0.27184	0.297475
A0A4X1TXS6;A0A4X1U2N4	CNBP	Uncharacterized protein	CNBP	GO:0003676;GO:0008270	CNBP	ENSSSCG00005032394.1;ENSSSCG00030006595.1;ENSSSCG00035081191.1;ENSSSCG00070013675.1;ENSSSCG00025033747.1;ENSSSCG00055002508.1;ENSSSCG00045009178.1	A0A4X1U2N4	CNBP	0.12698	0.699445	0.0483748	0.837678	0.154194	0.550597
A0A4X1TXV7;A0A4X1TY84;P22298	;;SLPI	Uncharacterized protein;Uncharacterized protein;Antileukoproteinase (Fragment)	Antileukoproteinase (Fragment) (?)	GO:0030414;GO:0019731;GO:0005615;GO:0045071;GO:0035821;GO:0032091;GO:0003729;GO:0004866;GO:0003677;GO:0032496;GO:0005794;GO:0005576;GO:0004867;GO:0045087;GO:0019899;GO:0006955	SLPI	ENSSSCG00055010121.1;ENSSSCG00030054468.1;ENSSSCG00035080385.1;ENSSSCG00040017105.1;ENSSSCG00070012545.1;ENSSSCG00050065745.1;ENSSSCG00025059729.1;ENSSSCG00065019939.1;ENSSSCG00005017282.1	P22298	SLPI	-0.458953	0.317569	-0.127071	0.69123	0.221377	0.590434
A0A4X1TXY7;A0A4X1TXZ7	TWF1	Uncharacterized protein	TWF1	GO:0030837;GO:0003779;GO:0005856	TWF1	ENSSSCG00040014429.1;ENSSSCG00070012452.1;ENSSSCG00035078908.1;ENSSSCG00065026187.1;ENSSSCG00045007662.1;ENSSSCG00025037722.1;ENSSSCG00055005428.1;ENSSSCG00060039218.1	A0A4X1TXZ7	TWF1	0.408415	0.292452	0.00507279	0.981918	0.235709	0.449309
A0A4X1TXY9;A0A4X1U2V4;A0A4X1U363;A0A4X1U398;A0A4X1U3J3;Q8SQ26	CRYL1	Lambda-crystallin homolog	Lambda-crystallin homolog	GO:0050104;GO:0016616;GO:0005829;GO:0042803;GO:0070403;GO:0019640;GO:0006631	CRYL1	ENSSSCG00005019381.1;ENSSSCG00045008343.1;ENSSSCG00040052382.1;ENSSSCG00050074993.1;ENSSSCG00035019316.1;ENSSSCG00060037942.1;ENSSSCG00070013708.1;ENSSSCG00030038371.1;ENSSSCG00065006357.1	Q8SQ26	CRYL1	0.107744	0.810319	0.507135	0.059396	0.345244	0.272192
A0A4X1TXZ3	TPM1	Tropomyosin alpha-1 chain	Tropomyosin alpha-1 chain	GO:0003779;GO:0005856	TPM1	ENSSSCG00070012552.1	A0A4X1TXZ3	TPM1	1.15897	0.00419292	-0.123719	0.687319	0.240132	0.416194
A0A4X1TXZ9;A0A4X1U0K8;A0A4X1U0P1;A0A4X1U316;A0A4X1U321	AGFG1	Arf-GAP domain-containing protein	Arf-GAP domain-containing protein	GO:0043231;GO:0005096	AGFG1	ENSSSCG00055025057.1;ENSSSCG00040037961.1;ENSSSCG00045018688.1;ENSSSCG00070013653.1;ENSSSCG00030058393.1;ENSSSCG00050055691.1	A0A4X1U321	AGFG1	-0.214151	0.480531	0.116358	0.466915	0.137575	0.542823
A0A4X1TY04;A0A4X1U0L3	FGL1	Fibrinogen C-terminal domain-containing protein	Fibrinogen C-terminal domain-containing protein	GO:0005576;GO:0072574	FGL1	ENSSSCG00070013740.1;ENSSSCG00060038810.1;ENSSSCG00025076499.1;ENSSSCG00015054511.1;ENSSSCG00035066066.1;ENSSSCG00045032433.1;ENSSSCG00065073791.1;ENSSSCG00040004108.1;ENSSSCG00030042579.1	A0A4X1U0L3	FGL1	-1.38586	0.0236678	-1.04539	0.022252	-0.20665	0.565571
A0A4X1TY20;A0A4X1U0L1	NaN	Uncharacterized protein	A0A4X1U0L1 (?)	GO:0140507;GO:0005765;GO:0042383;GO:0005771;GO:0048471;GO:0044754;GO:0072594;GO:0005829;GO:0019899;GO:0010008;GO:0019904;GO:0090160;GO:0101004;GO:0000421;GO:1902513;GO:0042470;GO:0016021;GO:0050821;GO:0008021;GO:0061474;GO:0043323;GO:0009897	LAMP1	ENSSSCG00055029500.1;ENSSSCG00025025767.1;ENSSSCG00045035023.1;ENSSSCG00070013184.1;ENSSSCG00035031054.1;ENSSSCG00065078542.1	A0A4X1U0L1	A0A4X1TY20	-0.484706	0.168071	-0.232095	0.299146	0.293368	0.318357
A0A4X1TY50;P02587	;TNNC2	Uncharacterized protein;Troponin C, skeletal muscle	Troponin C, skeletal muscle (?)	GO:0005509		ENSSSCG00070013198.1	P02587	TNNC2	1.08132	0.00638017	-0.301815	0.536223	0.145784	0.791912
A0A4X1TY75;A0A4X1TYC5	ETFA	Electron transfer flavoprotein subunit alpha	Electron transfer flavoprotein subunit alpha	GO:0005759;GO:0009055;GO:0050660	ETFA	ENSSSCG00050063680.1;ENSSSCG00035031283.1;ENSSSCG00030072200.1;ENSSSCG00070012604.1;ENSSSCG00065033298.1;ENSSSCG00055009095.1	A0A4X1TYC5	ETFA	0.927316	0.00845465	-0.230267	0.217233	0.297276	0.222587
A0A4X1TY93;A0A4X1TYJ4;A0A4X1U1C6;A0A4X1U498	HNRNPA2B1	Heterogeneous nuclear ribonucleoproteins A2/B1	Heterogeneous nuclear ribonucleoproteins A2/B1	GO:0006406;GO:0003730;GO:0035198;GO:0031053;GO:0000122;GO:1990428;GO:0097157;GO:0070062;GO:0000398;GO:0140693;GO:0003723;GO:0006397;GO:0048025;GO:0005576;GO:0043047;GO:1990247;GO:0071013;GO:0005737;GO:0005654;GO:0005634	HNRNPA2B1	ENSSSCG00045036148.1;ENSSSCG00040007656.1;ENSSSCG00030001979.1;ENSSSCG00035014786.1;ENSSSCG00055018730.1;ENSSSCG00060071691.1;ENSSSCG00065033558.1;ENSSSCG00005035996.1;ENSSSCG00070013447.1;ENSSSCG00050043035.1;ENSSSCG00025072486.1	A0A4X1U498	HNRNPA2B1	-0.318806	0.261693	0.297142	0.219442	0.269364	0.32634
A0A4X1TYA4;A0A4X1U3B5;A0A4X1U3Y0	CD109	Uncharacterized protein	CD109	GO:0016021;GO:0004867;GO:0005615	CD109	ENSSSCG00060025117.1;ENSSSCG00070013603.1;ENSSSCG00025024823.1;ENSSSCG00040007452.1	A0A4X1U3Y0	CD109	0.526928	0.102298	-0.0537072	0.791833	-0.456228	0.0794425
A0A4X1TYI6	LAMC1	Uncharacterized protein	LAMC1	GO:0007155;GO:0005576;GO:0005604;GO:0016020	LAMC1	ENSSSCG00055000932.1;ENSSSCG00065003543.1;ENSSSCG00070012714.1	A0A4X1TYI6	LAMC1	0.870573	0.0790479	0.300154	0.0329689	-0.270008	0.310654
A0A4X1TYI9;A0A4X1TYT4	RAB8B	Uncharacterized protein	RAB8B	GO:0003924;GO:0005525;GO:0016020	RAB8B	ENSSSCG00065018091.1;ENSSSCG00045009105.1;ENSSSCG00040057573.1;ENSSSCG00070012716.1;ENSSSCG00030030379.1;ENSSSCG00015022221.1;ENSSSCG00025076953.1;ENSSSCG00060068124.1;ENSSSCG00050066935.1;ENSSSCG00055030486.1	A0A4X1TYT4	RAB8B	0.0928292	0.710957	0.16131	0.15938	0.13051	0.619299
A0A4X1TYN7;A0A4X1U1P5;A0A4X1U1X4	NaN	LRRcap domain-containing protein	LRRcap domain-containing protein			ENSSSCG00070013724.1	A0A4X1U1X4	A0A4X1TYN7	0.755981	0.0105482	-0.519373	0.137238	-0.188025	0.693807
A0A4X1TYR9;A0A4X1U3I6;A0A4X1U3K4;A0A4X1U3Z2;A0A4X1U454;A0A4X1U4C6	ATP6V0A1	V-type proton ATPase subunit a	V-type proton ATPase subunit a	GO:0000220;GO:0016021;GO:0046961	ATP6V0A1	ENSSSCG00065004374.1;ENSSSCG00025062644.1;ENSSSCG00050066399.1;ENSSSCG00070013554.1;ENSSSCG00030068714.1;ENSSSCG00055027974.1;ENSSSCG00060050198.1;ENSSSCG00040013743.1;ENSSSCG00015064151.1;ENSSSCG00045038681.1;ENSSSCG00035043066.1	A0A4X1U4C6	ATP6V0A1	-0.710426	0.0964834	-0.212481	0.375276	0.24502	0.465865
A0A4X1TYS6;A0A4X1U102	EEF1A1	Elongation factor 1-alpha	Elongation factor 1-alpha	GO:0005525;GO:0003746;GO:0003924	EEF1A1	ENSSSCG00040065244.1;ENSSSCG00015021824.1;ENSSSCG00065043427.1;ENSSSCG00025027026.1;ENSSSCG00060027448.1;ENSSSCG00035049336.1;ENSSSCG00005007871.1;ENSSSCG00070013256.1	A0A4X1U102	EEF1A1	0.0237834	0.943181	0.298063	0.329264	0.278167	0.485811
A0A4X1TYW8	OGN	Mimecan	Mimecan	GO:0008083	OGN	ENSSSCG00005026898.1;ENSSSCG00015076135.1;ENSSSCG00025013854.1;ENSSSCG00030047570.1;ENSSSCG00035049828.1;ENSSSCG00040063912.1;ENSSSCG00045008152.1;ENSSSCG00050001555.1;ENSSSCG00055004842.1;ENSSSCG00060054678.1;ENSSSCG00065024666.1;ENSSSCG00070012695.1	A0A4X1TYW8	OGN	-0.304452	0.50125	0.249003	0.0980412	-0.26066	0.0332037
A0A4X1TYZ9;A0A4X1U1N6	APOD	Apolipoprotein D	Apolipoprotein D	GO:0005576;GO:0008289;GO:0007568;GO:0006869	APOD	ENSSSCG00060043135.1;ENSSSCG00005036016.1;ENSSSCG00045000325.1;ENSSSCG00035044532.1;ENSSSCG00030044279.1;ENSSSCG00025048786.1;ENSSSCG00040041084.1;ENSSSCG00065004546.1;ENSSSCG00070013940.1;ENSSSCG00015064754.1;ENSSSCG00050054411.1	A0A4X1U1N6	APOD	0.136173	0.726665	0.174099	0.55267	0.0133107	0.969813
A0A4X1TZ08;A0A4X1U4E5	NaN	Uncharacterized protein	A0A4X1U4E5 (?)	GO:0016021;GO:0019904;GO:0005768;GO:0005794;GO:0006622	M6PR	ENSSSCG00025013894.1;ENSSSCG00070013944.1;ENSSSCG00035056516.1;ENSSSCG00055015147.1	A0A4X1U4E5	A0A4X1TZ08	-0.501794	0.0778981	-0.215127	0.275415	0.215074	0.539334
A0A4X1TZ76	ECM2	VWFC domain-containing protein	VWFC domain-containing protein		ECM2	ENSSSCG00005027045.1;ENSSSCG00045007909.1;ENSSSCG00055004775.1;ENSSSCG00060055781.1;ENSSSCG00070013684.1;ENSSSCG00070013684.1	A0A4X1TZ76	ECM2	0.180314	0.331445	0.125041	0.166757	-0.126242	0.310788
A0A4X1TZ82	NaN	Ig-like domain-containing protein	Ig-like domain-containing protein			ENSSSCG00035014766.1;ENSSSCG00070013476.1	A0A4X1TZ82	A0A4X1TZ82	2.6823	0.0136384	1.21141	0.0465772	0.344095	0.557445
A0A4X1TZA7;A0A4X1U4K9	A2M	Uncharacterized protein	A2M	GO:0004867;GO:0005615	A2M	ENSSSCG00070013987.1;ENSSSCG00055013778.1	A0A4X1U4K9	A2M	-0.579211	0.0442087	-0.0784464	0.629778	-0.246255	0.269794
A0A4X1TZB0;A0A4X1U471;A0A4X1U4R2;A0A4X1U4S2	MAT2B	Methionine adenosyltransferase 2 subunit beta	Methionine adenosyltransferase 2 subunit beta	GO:0006556;GO:0006730	MAT2B	ENSSSCG00035049071.1;ENSSSCG00065076789.1;ENSSSCG00050036960.1;ENSSSCG00055004917.1;ENSSSCG00070013971.1;ENSSSCG00025031718.1;ENSSSCG00045026507.1;ENSSSCG00030060617.1	A0A4X1U4S2	MAT2B	0.15061	0.472003	0.103106	0.642882	-0.0879553	0.797838
A0A4X1TZC5;A0A4X1TZM9	MYLPF	Uncharacterized protein	MYLPF	GO:0005509	MYLPF	ENSSSCG00035063218.1;ENSSSCG00015057124.1;ENSSSCG00060076508.1;ENSSSCG00065020453.1;ENSSSCG00040033701.1;ENSSSCG00050074453.1;ENSSSCG00025055576.1;ENSSSCG00055028112.1;ENSSSCG00030068817.1;ENSSSCG00045020817.1;ENSSSCG00065020411.1;ENSSSCG00070012885.1	A0A4X1TZM9	MYLPF	0.727896	0.109351	0.399069	0.39475	0.514114	0.204932
A0A4X1TZC9	THG1L	tRNA(His) guanylyltransferase	tRNA(His) guanylyltransferase				A0A4X1TZC9	THG1L	0.904191	0.0047527	-0.598277	0.00933192	-0.183966	0.50067
A0A4X1TZD4;A0A4X1TZD9;A0A4X1TZE5;A0A4X1U4T5	PLEKHO2	PH domain-containing protein	PH domain-containing protein		PLEKHO2	ENSSSCG00035056725.1;ENSSSCG00040045216.1;ENSSSCG00045027517.1;ENSSSCG00065059479.1;ENSSSCG00015019180.1;ENSSSCG00070014021.1;ENSSSCG00030030627.1;ENSSSCG00050040547.1;ENSSSCG00025073069.1;ENSSSCG00060003691.1;ENSSSCG00055024761.1	A0A4X1U4T5	PLEKHO2	0.0176699	0.973145	0.0392138	0.848153	0.655577	0.21696
A0A4X1TZE1	NaN	Coagulation factor VII	Coagulation factor VII	GO:0002690;GO:0016485;GO:0050927;GO:0010641;GO:1905286;GO:0007596;GO:0004252;GO:0005509;GO:0051897;GO:0005576		ENSSSCG00070012877.1	A0A4X1TZE1	A0A4X1TZE1	0.270094	0.556569	-0.0308446	0.799962	-0.643396	0.135979
A0A4X1TZE7;A0A4X1TZG6;Q9BEC7	NPL	N-acetylneuraminate lyase	N-acetylneuraminate lyase	GO:0005975;GO:0008747;GO:0016829;GO:0005737	NPL	ENSSSCG00025022446.1;ENSSSCG00070012924.1;ENSSSCG00055000619.1;ENSSSCG00065003879.1	Q9BEC7	NPL	0.583742	0.055444	0.291433	0.179622	-0.0445387	0.891711
A0A4X1TZH5	NaN	Uncharacterized protein	A0A4X1TZH5	GO:0016021;GO:0005543;GO:0006508;GO:0007596;GO:0004252;GO:0005509;GO:0051897;GO:0005576	F10	ENSSSCG00030007261.1;ENSSSCG00035029322.1;ENSSSCG00065044076.1;ENSSSCG00070012910.1	A0A4X1TZH5	A0A4X1TZH5	0.374766	0.448745	0.19765	0.315337	-0.531894	0.237606
A0A4X1TZK2;A0A4X1U1Y9	GAS6	Uncharacterized protein	GAS6	GO:0046718;GO:0050896;GO:0048018;GO:0071363;GO:0071307;GO:0010628;GO:0005509;GO:0032720;GO:0051897;GO:0071466;GO:0043027;GO:0010804;GO:2000669;GO:0001764;GO:0046813;GO:0032692;GO:1900142;GO:0070588;GO:0050766;GO:0030971;GO:0007167;GO:0033028;GO:0032715;GO:0070168;GO:0035457;GO:0031589;GO:0097028;GO:0044346;GO:0045892;GO:0005615;GO:0035754;GO:0032689;GO:0001786;GO:2000270;GO:0007596;GO:0046827;GO:…	GAS6	ENSSSCG00070013538.1;ENSSSCG00060038694.1;ENSSSCG00050036256.1;ENSSSCG00035035415.1;ENSSSCG00030008566.1;ENSSSCG00055028985.1;ENSSSCG00065078309.1;ENSSSCG00040019018.1;ENSSSCG00025028249.1	A0A4X1U1Y9	GAS6	0.118189	0.800995	0.336283	0.0346828	-0.531114	0.194989
A0A4X1TZP6	LOC100158011	BPTI/Kunitz inhibitor domain-containing protein	BPTI/Kunitz inhibitor domain-containing protein	GO:0004867	LOC100158011	ENSSSCG00055012303.1;ENSSSCG00070012897.1	A0A4X1TZP6	LOC100158011	-0.584532	0.338043	0.047624	0.890743	-0.437241	0.2686
A0A4X1TZR6;A0A4X1U535;Q19S50	STAT3	Signal transducer and activator of transcription;Signal transducer and activator of transcription;Signal transducer and activator of transcription 3	Signal transducer and activator of transcription 3 (?)	GO:0042127;GO:0072540;GO:0042755;GO:0046983;GO:0044320;GO:0070102;GO:0006355;GO:0006606;GO:0045747;GO:0001754;GO:0016310;GO:0033210;GO:0007165;GO:0006952;GO:0019901;GO:0045893;GO:0031490;GO:0043434;GO:0003677;GO:0019221;GO:0051726;GO:0003700;GO:0044321;GO:0097009;GO:0045648;GO:0007259;GO:0042593;GO:0048708;GO:0019953;GO:0001659;GO:0072538;GO:0006954;GO:0005886;GO:0006357;GO:0060397;GO:0005737;GO:…	STAT3	ENSSSCG00030068070;ENSSSCG00045038505.1;ENSSSCG00070014017;ENSSSCG00070014017.1;ENSSSCG00040014380.1;ENSSSCG00055028503.1;ENSSSCG00065004703.1;ENSSSCG00015062720;ENSSSCG00060051919.1;ENSSSCG00035043823.1;ENSSSCG00040014380;ENSSSCG00045038505;ENSSSCG00050067039.1;ENSSSCG00030068070.1;ENSSSCG00060051919	Q19S50	STAT3	0.102158	0.714867	-0.0704065	0.792863	0.142854	0.600393
A0A4X1TZU1	PTI	BPTI/Kunitz inhibitor domain-containing protein	BPTI/Kunitz inhibitor domain-containing protein	GO:0004867	PTI	ENSSSCG00045003232.1;ENSSSCG00070012921.1	A0A4X1TZU1	PTI	0.00717129	0.97936	0.310632	0.106241	0.475137	0.042041
A0A4X1TZU4;A0A4X1TZY1;A0A4X1U004;O62787	SLC2A3	Solute carrier family 2, facilitated glucose transporter member 3;Solute carrier family 2, facilitated glucose transporter member 3;Solute carrier family 2, facilitated glucose transporter member 3;Solute carrier family 2, facilitated glucose transporter member 3	Solute carrier family 2, facilitated glucose transporter member 3 (?)	GO:0005355;GO:0022857;GO:0016021;GO:0055056;GO:0002080;GO:0033300;GO:0008643;GO:0043204;GO:0005536;GO:0005887;GO:0005886;GO:0042995	SLC2A3	ENSSSCG00070012874.1;ENSSSCG00025015461.1;ENSSSCG00040060853.1;ENSSSCG00065040226.1;ENSSSCG00060051376.1;ENSSSCG00005044935.1;ENSSSCG00035059158.1;ENSSSCG00045030362.1;ENSSSCG00055016378.1;ENSSSCG00030034080.1;ENSSSCG00050048920.1;ENSSSCG00015075953.1	O62787	SLC2A3	-0.127008	0.784965	0.0292556	0.910849	0.665422	0.179418
A0A4X1TZZ7;A0A4X1U0A0;A0A4X1U5G2;A0A4X1U5H9;Q9TUZ1	;;;;STAT5A	Signal transducer and activator of transcription;Signal transducer and activator of transcription;Signal transducer and activator of transcription;Signal transducer and activator of transcription;Signal transducer and activator of transcription 5A	Signal transducer and activator of transcription 5A (?)	GO:0008284;GO:0040018;GO:0043029;GO:0019218;GO:0019915;GO:0001553;GO:0045931;GO:0045647;GO:0007565;GO:0045944;GO:0003677;GO:0019221;GO:0042104;GO:0050729;GO:0003700;GO:0046543;GO:0007595;GO:0007259;GO:0032743;GO:0043066;GO:0030879;GO:0060397;GO:0030155;GO:0030856;GO:0005737;GO:0001779;GO:0045579;GO:0005634	STAT5A	ENSSSCG00025022813.1;ENSSSCG00040015679.1;ENSSSCG00070014136.1;ENSSSCG00050067419.1;ENSSSCG00055028735.1;ENSSSCG00065005240.1;ENSSSCG00030067782.1	Q9TUZ1	STAT5A	0.208915	0.55217	-0.36696	0.119912	0.155162	0.572572
A0A4X1U001	SPN	Uncharacterized protein	SPN	GO:0016021;GO:0050863;GO:0004888;GO:2000404	SPN	ENSSSCG00070013102.1	A0A4X1U001	SPN	-0.93495	0.00591163	0.236555	0.370356	0.358619	0.0434176
A0A4X1U028	NaN	Uncharacterized protein	A0A4X1U028			ENSSSCG00070013629.1	A0A4X1U028	A0A4X1U028	0.968555	0.0565025	-0.0631682	0.714956	-0.720264	0.116691
A0A4X1U030;A0A4X1U2Q3	ASNA1	ATPase ASNA1	ATPase ASNA1				A0A4X1U2Q3	ASNA1	0.2465	0.300151	-0.424585	0.0610714	-0.0265109	0.935901
A0A4X1U035	NCAN	Uncharacterized protein	NCAN	GO:0007155;GO:0005540;GO:0005509;GO:0005576;GO:0030246	NCAN	ENSSSCG00035063952.1;ENSSSCG00055022720.1;ENSSSCG00070014160.1	A0A4X1U035	NCAN	-0.592506	0.211272	-0.181982	0.34581	-0.101637	0.764188
A0A4X1U043	COL1A2	Fibrillar collagen NC1 domain-containing protein	Fibrillar collagen NC1 domain-containing protein	GO:0005201	COL1A2	ENSSSCG00005039220.1;ENSSSCG00015004744.1;ENSSSCG00025027200.1;ENSSSCG00030036320.1;ENSSSCG00035076635.1;ENSSSCG00040059785.1;ENSSSCG00045020717.1;ENSSSCG00050030979.1;ENSSSCG00055019126.1;ENSSSCG00060066162.1;ENSSSCG00065056895.1;ENSSSCG00070013017.1	A0A4X1U043	A0A4X1U043	0.279373	0.320767	-0.162118	0.484526	-0.160956	0.434605
A0A4X1U050	OMD	LRRNT domain-containing protein	LRRNT domain-containing protein	GO:0062023;GO:0030500	OMD	ENSSSCG00005026948.1;ENSSSCG00015076070.1;ENSSSCG00025013793.1;ENSSSCG00030047528.1;ENSSSCG00035049708.1;ENSSSCG00040063862.1;ENSSSCG00045008118.1;ENSSSCG00050001496.1;ENSSSCG00055004826.1;ENSSSCG00060054773.1;ENSSSCG00065024464.1;ENSSSCG00070012917.1;ENSSSCG00070012917.1	A0A4X1U050	OMD	0.36355	0.267818	0.0293396	0.903541	-0.529683	0.0484094
A0A4X1U074;A0A4X1U075	NaN	Uncharacterized protein	A0A4X1U075 (?)	GO:0016021		ENSSSCG00070013629.1	A0A4X1U075	A0A4X1U074	-0.331968	0.193841	-0.102658	0.480261	-0.357554	0.0633799
A0A4X1U088	NaN	Uncharacterized protein	A0A4X1U088	GO:0016021		ENSSSCG00070013680.1	A0A4X1U088	A0A4X1U088	0.921975	0.316416	0.465777	0.24646	-0.815717	0.118583
A0A4X1U0J7	NaN	Uncharacterized protein	A0A4X1U0J7			ENSSSCG00070013176.1	A0A4X1U0J7	A0A4X1U0J7	0.195416	0.743147	0.186633	0.562296	0.617418	0.23413
A0A4X1U0L0	NaN	Protein xylosyltransferase	Protein xylosyltransferase	GO:0015012;GO:0030206;GO:0046872;GO:0030158;GO:0000139		ENSSSCG00025030742.1;ENSSSCG00040025599.1;ENSSSCG00050073589.1;ENSSSCG00070013130.1	A0A4X1U0L0	A0A4X1U0L0	0.294407	0.111223	0.134363	0.445808	0.0275352	0.858554
A0A4X1U0N2	GCLM	GCS light chain	GCS light chain	GO:0035226;GO:0006750	GCLM	ENSSSCG00035004327.1;ENSSSCG00040031779.1;ENSSSCG00045008268.1;ENSSSCG00065078090.1;ENSSSCG00070013145.1	A0A4X1U0N2	GCLM	0.652701	0.0935973	-0.396115	0.021211	-0.332302	0.296383
A0A4X1U0N5;A0A4X1U350;A0A4X1U5U2	ALDOA	Fructose-bisphosphate aldolase	Fructose-bisphosphate aldolase	GO:0004332;GO:0006096	ALDOA	ENSSSCG00060013470.1;ENSSSCG00065029937.1;ENSSSCG00035056442.1;ENSSSCG00040046630.1;ENSSSCG00055030340.1;ENSSSCG00050071521.1;ENSSSCG00005028591.1;ENSSSCG00030073338.1;ENSSSCG00070014198.1;ENSSSCG00045017276.1	A0A4X1U5U2	ALDOA	0.614419	0.0765883	-0.0995726	0.707627	0.0923495	0.778106
A0A4X1U0Q4;A0A4X1U0U4;A0A4X1U0Z7;A0A4X1U5I0;A0A4X1U5X8;A0A4X1U616	ARHGEF7	Uncharacterized protein	ARHGEF7	GO:0030027;GO:0005085	ARHGEF7	ENSSSCG00055029362.1;ENSSSCG00070014210.1;ENSSSCG00040054518.1;ENSSSCG00050077119.1;ENSSSCG00030010631.1;ENSSSCG00065056394.1;ENSSSCG00015035631.1;ENSSSCG00025019720.1;ENSSSCG00045028924.1;ENSSSCG00035023848.1	A0A4X1U616	ARHGEF7	-0.606887	0.147185	-0.109378	0.471382	0.147507	0.641294
A0A4X1U0Q7	RUVBL1	RuvB-like helicase	RuvB-like helicase	GO:0016787;GO:0120293;GO:0035267;GO:0006281;GO:0031011;GO:0006310;GO:0005524;GO:0003678;GO:0097255	RUVBL1	ENSSSCG00005034637.1;ENSSSCG00025030179.1;ENSSSCG00030005108.1;ENSSSCG00035073623.1;ENSSSCG00040033762.1;ENSSSCG00045011109.1;ENSSSCG00050032214.1;ENSSSCG00055001837.1;ENSSSCG00060076819.1;ENSSSCG00065033396.1;ENSSSCG00070013158.1	A0A4X1U0Q7	RUVBL1	0.311438	0.0596819	-0.353184	0.0538879	-0.0479226	0.822715
A0A4X1U0T8;A0A4X1U3C7;A0A4X1U642	FN3KRP	Protein-ribulosamine 3-kinase	Protein-ribulosamine 3-kinase	GO:0102193;GO:0016301;GO:0016310	FN3KRP	ENSSSCG00030008654.1;ENSSSCG00070014290.1;ENSSSCG00060078406.1;ENSSSCG00050001867.1;ENSSSCG00015018975.1;ENSSSCG00055024184.1;ENSSSCG00045006977.1;ENSSSCG00040019318.1;ENSSSCG00025065242.1	A0A4X1U642	FN3KRP	0.367983	0.345069	-0.287628	0.0821777	-0.109663	0.694643
A0A4X1U0U6;A0A4X1U0X1;A0A4X1U105	MATN2	Uncharacterized protein	MATN2	GO:0110165;GO:0005509	MATN2	ENSSSCG00065055643.1;ENSSSCG00070013183.1;ENSSSCG00045031842.1;ENSSSCG00055021574.1;ENSSSCG00025071131.1	A0A4X1U105	MATN2	0.57012	0.0250065	-0.0757552	0.602035	0.0601712	0.849689
A0A4X1U0W0	NaN	92 kDa gelatinase	92 kDa gelatinase	GO:0050900;GO:0030198;GO:0006508;GO:0001501;GO:0031012;GO:0042802;GO:1900122;GO:0001934;GO:2001258;GO:0035987;GO:0030574;GO:1904707;GO:0071492;GO:0071276;GO:0045742;GO:0034614;GO:1904645;GO:0051549;GO:0043388;GO:0005615;GO:0001503;GO:0004222;GO:0043065;GO:2000697;GO:0008270;GO:0007566;GO:0006915;GO:2001268;GO:2001243;GO:0090200	MMP9	ENSSSCG00005022870.1;ENSSSCG00015045133.1;ENSSSCG00025068399.1;ENSSSCG00035076448.1;ENSSSCG00040031062.1;ENSSSCG00055015774.1;ENSSSCG00070013799.1	A0A4X1U0W0	MMP9	0.204511	0.691749	-0.296086	0.429134	0.38903	0.219623
A0A4X1U109;A0A4X1U1A9;A0A4X1U1H3	MTDH	Uncharacterized protein	MTDH	GO:0043123;GO:0016021;GO:0043066;GO:0045766	MTDH	ENSSSCG00070013299.1;ENSSSCG00035059378.1;ENSSSCG00045031273.1	A0A4X1U1H3	MTDH	-0.164359	0.770945	0.34677	0.156908	0.797805	0.126595
A0A4X1U136;P33198	IDH2	Isocitrate dehydrogenase [NADP];Isocitrate dehydrogenase [NADP], mitochondrial (Fragment)	Isocitrate dehydrogenase [NADP], mitochondrial (Fragment) (?)				P33198	IDH2	0.911644	0.0790023	-0.0588769	0.828214	0.502426	0.210795
A0A4X1U173;A0A4X1U3K0	NaN	t-SNARE coiled-coil homology domain-containing protein	t-SNARE coiled-coil homology domain-containing protein	GO:0005484;GO:0016021;GO:0045335;GO:0016192;GO:0000407;GO:0033344;GO:0050821;GO:0031201;GO:0005654;GO:0005794;GO:0045121;GO:0031083;GO:0000045;GO:0006886	STX12	ENSSSCG00015031810.1;ENSSSCG00030055221.1;ENSSSCG00045031674.1;ENSSSCG00065021007.1;ENSSSCG00055002845.1;ENSSSCG00035076172.1;ENSSSCG00050037504.1;ENSSSCG00070013696.1	A0A4X1U3K0	STX12	0.394836	0.106728	-0.0214804	0.901223	-0.0778666	0.759396
A0A4X1U179;A0A4X1U1A1	NaN	Ig-like domain-containing protein	Ig-like domain-containing protein			ENSSSCG00070014348.1	A0A4X1U1A1	A0A4X1U179	1.40151	0.0392936	0.134449	0.748537	-1.11265	0.189194
A0A4X1U186	TMED7	GOLD domain-containing protein	GOLD domain-containing protein	GO:0033116;GO:0005789;GO:0016021;GO:0005794;GO:0015031	TMED7	ENSSSCG00015012401.1;ENSSSCG00025041111.1;ENSSSCG00030061385.1;ENSSSCG00035065778.1;ENSSSCG00040071197.1;ENSSSCG00050040871.1;ENSSSCG00055008671.1;ENSSSCG00060006243.1;ENSSSCG00065008829.1;ENSSSCG00070014370.1;ENSSSCG00070014370.1	A0A4X1U186	TMED7	-0.00463755	0.986064	0.126579	0.392315	0.178404	0.583455
A0A4X1U1D0	NaN	Integrin_alpha2 domain-containing protein	Integrin_alpha2 domain-containing protein	GO:0007155;GO:0008305;GO:0007229		ENSSSCG00070013284.1	A0A4X1U1D0	A0A4X1U1D0	-0.401447	0.228627	0.167694	0.381376	0.0286973	0.887902
A0A4X1U1G0;A0A4X1U449	SMOC1	Uncharacterized protein	SMOC1	GO:0005576;GO:0005509;GO:0050840	SMOC1	ENSSSCG00030024079.1;ENSSSCG00040036647.1;ENSSSCG00060074958.1;ENSSSCG00055029542.1;ENSSSCG00070013891.1;ENSSSCG00025026391.1	A0A4X1U449	SMOC1	-0.341229	0.271724	0.300084	0.24888	0.219052	0.494742
A0A4X1U1H5;A0A4X1U1Q4;A0A4X1U1R5	NaN	Arpin	Arpin	GO:0030027;GO:0051126	ARPIN	ENSSSCG00065041120.1;ENSSSCG00045027997.1;ENSSSCG00035059147.1;ENSSSCG00070013358.1;ENSSSCG00025044185.1	A0A4X1U1R5	ARPIN	0.556164	0.115168	0.106924	0.598564	0.310499	0.320238
A0A4X1U1I2;A0A4X1U3Z5;A0A4X1U639;A0A4X1U6M7	TGFBR3	Transforming growth factor beta receptor type 3	Transforming growth factor beta receptor type 3	GO:0005576;GO:0016021	TGFBR3	ENSSSCG00015049562.1;ENSSSCG00060013525.1;ENSSSCG00065025740.1;ENSSSCG00025030110.1;ENSSSCG00070014366.1;ENSSSCG00030019057.1;ENSSSCG00055011729.1;ENSSSCG00045026396.1	A0A4X1U6M7	TGFBR3	0.641782	0.308398	-0.0377322	0.854402	-1.22163	0.0983923
A0A4X1U1I3;A0A4X1U1Y6;A0A4X1VQP5;P46410	GLUL;GLUL;;GLUL	Glutamine synthetase;Glutamine synthetase;Gln-synt_C domain-containing protein;Glutamine synthetase	Glutamine synthetase (?)	GO:0004356;GO:0019706;GO:0005739;GO:0005524;GO:0001525;GO:0006542;GO:0005886	GLUL	ENSSSCG00070013415.1;ENSSSCG00060015437.1;ENSSSCG00065004393.1;ENSSSCG00025051878.1;ENSSSCG00045039143.1;ENSSSCG00070025670.1	P46410	GLUL	0.341437	0.487588	0.0767523	0.747298	0.135565	0.771513
A0A4X1U1I9	NaN	Uncharacterized protein	A0A4X1U1I9	GO:0007165		ENSSSCG00070013365.1	A0A4X1U1I9	A0A4X1U1I9	0.28117	0.272547	0.247634	0.210512	0.331687	0.135373
A0A4X1U1K2;A0A4X1U1Q3;A0A4X1U4A6;A0A4X1U4E8;A0A4X1U6I4;A0A4X1U6V3;A0A4X1U6X3;A0A4X1U6Z1;A0A4X1U724	IQSEC1	SEC7 domain-containing protein	SEC7 domain-containing protein	GO:0032012;GO:0005085;GO:0043547	IQSEC1	ENSSSCG00065026845.1;ENSSSCG00060049500.1;ENSSSCG00045008130.1;ENSSSCG00030007026.1;ENSSSCG00055018427.1;ENSSSCG00035081161.1;ENSSSCG00015018262.1;ENSSSCG00070014051.1;ENSSSCG00025035893.1	A0A4X1U724	IQSEC1	-0.04049	0.917238	-0.0139965	0.949761	-0.34397	0.111312
A0A4X1U1K8	RAB7A	Uncharacterized protein	RAB7A	GO:0003924;GO:0005525;GO:0016020	RAB7A	ENSSSCG00015071851.1;ENSSSCG00035081216.1;ENSSSCG00045010148.1;ENSSSCG00055002273.1;ENSSSCG00065031319.1;ENSSSCG00070013445.1;ENSSSCG00070013445.1	A0A4X1U1K8	RAB7A	0.188556	0.682862	0.0166498	0.946092	0.519341	0.186052
A0A4X1U1L3	NaN	Ig-like domain-containing protein	Ig-like domain-containing protein			ENSSSCG00070013469.1	A0A4X1U1L3	A0A4X1U1L3	0.95582	0.0562913	-0.326295	0.374414	-0.647372	0.0518263
A0A4X1U1M3;A0A4X1U1U0;A0A4X1U1U8	NaN	Uncharacterized protein	A0A4X1U1U8 (?)	GO:0005576;GO:0001527		ENSSSCG00070013411.1	A0A4X1U1U8	A0A4X1U1M3	0.00125391	0.995026	0.110218	0.441191	-0.00212816	0.990671
A0A4X1U1M7;A0A4X1U1Y5;A0A4X1U4B2;A0A4X1U4L9;A0A4X1U6A3;A0A4X1U6J4;A0A4X1U784;A0A4X1U7B0	PICALM	ENTH domain-containing protein	ENTH domain-containing protein	GO:0030136;GO:0005545;GO:0030276;GO:0048268;GO:0005543;GO:2000369;GO:0072583	PICALM	ENSSSCG00040069677.1;ENSSSCG00015018397.1;ENSSSCG00005029089.1;ENSSSCG00045011554.1;ENSSSCG00025055279.1;ENSSSCG00060017608.1;ENSSSCG00050029888.1;ENSSSCG00030063708.1;ENSSSCG00070014337.1;ENSSSCG00035031709.1;ENSSSCG00065048414.1;ENSSSCG00055012350.1	A0A4X1U7B0	PICALM	0.105227	0.641635	-0.140587	0.502246	0.0892528	0.69743
A0A4X1U1P2;P00172	CYB5A	Cytochrome b5	Cytochrome b5	GO:0016021;GO:0020037;GO:0046872;GO:0005829;GO:0005783;GO:0019899	CYB5A	ENSSSCG00065039699.1;ENSSSCG00030071172.1;ENSSSCG00070013386.1;ENSSSCG00045038001.1;ENSSSCG00060061551.1;ENSSSCG00055016520.1;ENSSSCG00035026302.1;ENSSSCG00025028776.1;ENSSSCG00015053340.1;ENSSSCG00040065260.1;ENSSSCG00050016076.1	P00172	CYB5A	1.07397	0.0172543	-0.0526338	0.777286	-0.29137	0.301074
A0A4X1U1Q7	ASPN	LRRNT domain-containing protein	LRRNT domain-containing protein	GO:0031012;GO:0030512;GO:0070171;GO:0005509;GO:0030282;GO:0005518;GO:0005576	ASPN	ENSSSCG00005026987.1;ENSSSCG00015075917.1;ENSSSCG00025013709.1;ENSSSCG00030047469.1;ENSSSCG00035049607.1;ENSSSCG00040063600.1;ENSSSCG00045008043.1;ENSSSCG00050001380.1;ENSSSCG00055004802.1;ENSSSCG00060055130.1;ENSSSCG00065023982.1;ENSSSCG00070013202.1	A0A4X1U1Q7	ASPN	0.0977317	0.79883	0.245051	0.137172	-0.331603	0.308218
A0A4X1U1S2	GNG12	Guanine nucleotide-binding protein subunit gamma	Guanine nucleotide-binding protein subunit gamma	GO:0005834;GO:0007186;GO:0031681;GO:0030165	GNG12	ENSSSCG00050044639.1;ENSSSCG00070014473.1;ENSSSCG00070014473.1;ENSSSCG00070014473.1	A0A4X1U1S2	GNG12	0.0511469	0.867573	0.151094	0.227029	0.111962	0.667064
A0A4X1U1S3;A0A4X1U1T3;Q9GMB0	;;RPN1	Dolichyl-diphosphooligosaccharide--protein glycosyltransferase subunit 1	Dolichyl-diphosphooligosaccharide--protein glycosyltransferase subunit 1	GO:0016021;GO:0018279;GO:0005791;GO:0005829;GO:0008250;GO:0006486;GO:0042470	RPN1	ENSSSCG00015072721.1;ENSSSCG00070013355.1;ENSSSCG00030005264.1;ENSSSCG00050033545.1;ENSSSCG00040032551.1	Q9GMB0	RPN1	-0.378887	0.45606	0.0560408	0.818038	0.837773	0.179295
A0A4X1U1U1	CRIP2	Uncharacterized protein	CRIP2	GO:0046872	CRIP2	ENSSSCG00070013504.1	A0A4X1U1U1	CRIP2	0.357642	0.115535	0.259767	0.192041	0.372252	0.0978014
A0A4X1U1X7	APOB	Vitellogenin domain-containing protein	Vitellogenin domain-containing protein	GO:0005319	APOB	ENSSSCG00070013343.1	A0A4X1U1X7	APOB	0.0432195	0.879324	-0.258423	0.487859	-0.28543	0.331413
A0A4X1U1Z0;A0A4X1U774	CARKD	ATP-dependent (S)-NAD(P)H-hydrate dehydratase	ATP-dependent (S)-NAD(P)H-hydrate dehydratase				A0A4X1U774	NAXD	0.205306	0.357337	0.372967	0.057089	-0.0709148	0.761404
A0A4X1U246;A0A4X1U2S4;P15145	ANPEP	Aminopeptidase;Aminopeptidase;Aminopeptidase N	Aminopeptidase N (?)	GO:0016021;GO:0008270;GO:0006508;GO:0008237;GO:0004177	ANPEP	ENSSSCG00025076640.1;ENSSSCG00070013489.1;ENSSSCG00065042452.1	P15145	ANPEP	-0.23433	0.487903	0.439323	0.00805098	0.155257	0.56235
A0A4X1U288	NaN	Uncharacterized protein	A0A4X1U288				A0A4X1U288	A0A4X1U288	-0.0389935	0.922263	0.269482	0.156836	0.649845	0.195113
A0A4X1U2A9	NaN	Receptor expression-enhancing protein	Receptor expression-enhancing protein	GO:0016021		ENSSSCG00070013610.1	A0A4X1U2A9	A0A4X1U2A9	0.100637	0.755945	-0.12858	0.406166	0.312081	0.186558
A0A4X1U2D4	NaN	Collagen IV NC1 domain-containing protein	Collagen IV NC1 domain-containing protein	GO:0005581;GO:0005604;GO:0005201;GO:0016020	COL4A2	ENSSSCG00070014568.1	A0A4X1U2D4	A0A4X1U2D4	0.246972	0.305557	-0.129361	0.431283	-0.124464	0.465884
A0A4X1U2F5;A0A4X1U6Z9;A0A4X1U7L2;A0A4X1U7M1	CNP	2',3'-cyclic-nucleotide 3'-phosphodiesterase;2',3'-cyclic-nucleotide 3'-phosphodiesterase;2',3'-cyclic-nucleotide 3'-phosphodiesterase;2',3'-cyclic-nucleotide 3'-phosphodiesterase	2',3'-cyclic-nucleotide 3'-phosphodiesterase (?)				A0A4X1U7M1	CNP	-0.379425	0.202505	0.0352284	0.833483	0.0880361	0.723299
A0A4X1U2H2	NaN	Ig-like domain-containing protein	Ig-like domain-containing protein			ENSSSCG00070013595.1	A0A4X1U2H2	A0A4X1U2H2	0.290472	0.315868	0.933083	0.00339271	0.252343	0.172415
A0A4X1U2I6	PPIB	Peptidyl-prolyl cis-trans isomerase	Peptidyl-prolyl cis-trans isomerase	GO:0050821;GO:0003755;GO:0034663;GO:0000413;GO:0061077;GO:0005654;GO:0030593;GO:0044829;GO:0040018;GO:0070063;GO:0016018;GO:0060348;GO:0048471	PPIB	ENSSSCG00005026909.1;ENSSSCG00015030172.1;ENSSSCG00025075874.1;ENSSSCG00025075874.1;ENSSSCG00030032928.1;ENSSSCG00035014664.1;ENSSSCG00045029729.1;ENSSSCG00050034469.1;ENSSSCG00055029035.1;ENSSSCG00060074861.1;ENSSSCG00065028605.1;ENSSSCG00070013589.1	A0A4X1U2I6	PPIB	0.112599	0.782546	0.0413709	0.807193	0.522299	0.130721
A0A4X1U2L7	NaN	Uncharacterized protein	A0A4X1U2L7			ENSSSCG00070014654.1	A0A4X1U2L7	A0A4X1U2L7	1.5626	0.0270302	0.389687	0.26312	-0.33066	0.236439
A0A4X1U2M7	UQCRB	Cytochrome b-c1 complex subunit 7	Cytochrome b-c1 complex subunit 7	GO:0005750;GO:0006122	UQCRB	ENSSSCG00070013614.1	A0A4X1U2M7	UQCRB	0.111436	0.750213	-0.627818	0.161057	-0.0593376	0.858823
A0A4X1U2N1	PLTP	Uncharacterized protein	PLTP	GO:0006629;GO:0008289;GO:0005615	PLTP	ENSSSCG00070013503.1	A0A4X1U2N1	PLTP	0.154443	0.518293	-0.228213	0.498337	-1.22804	0.0238354
A0A4X1U2N2	NaN	M20_dimer domain-containing protein	M20_dimer domain-containing protein	GO:0016787		ENSSSCG00070013597.1	A0A4X1U2N2	A0A4X1U2N2	-0.447164	0.271349	-0.366094	0.235212	-0.352888	0.220189
A0A4X1U2N8	NaN	Coronin	Coronin	GO:0001845;GO:0051015;GO:0005856;GO:0030595;GO:0030670;GO:0005938		ENSSSCG00070014659.1	A0A4X1U2N8	A0A4X1U2N8	-0.591681	0.127108	0.333557	0.100803	0.383348	0.141311
A0A4X1U2Q9	GUCY1A1	Guanylate cyclase	Guanylate cyclase	GO:0004383;GO:0008074;GO:0020037;GO:0035556;GO:0005525	GUCY1A1	ENSSSCG00005045565.1;ENSSSCG00005045565.1;ENSSSCG00005045565.1;ENSSSCG00015004028.1;ENSSSCG00025065269.1;ENSSSCG00035033602.1;ENSSSCG00045026331.1;ENSSSCG00050077122.1;ENSSSCG00055003055.1;ENSSSCG00060008681.1;ENSSSCG00065035756.1;ENSSSCG00070014667.1;ENSSSCG00070014667.1	A0A4X1U2Q9	GUCY1A1	0.35783	0.587438	-0.0186227	0.966376	0.540924	0.371634
A0A4X1U2U9	NaN	Platelet-derived growth factor receptor-like protein	Platelet-derived growth factor receptor-like protein	GO:0005576	PDGFRL	ENSSSCG00035068237.1;ENSSSCG00045032939.1;ENSSSCG00055012284.1;ENSSSCG00065074196.1;ENSSSCG00070013619.1	A0A4X1U2U9	A0A4X1U2U9	-0.196465	0.47303	0.396681	0.0321123	0.302242	0.201872
A0A4X1U2W5;A0A4X1U2X2	CNDP2	M20_dimer domain-containing protein	M20_dimer domain-containing protein	GO:0016787	CNDP2	ENSSSCG00055000907.1;ENSSSCG00045037860.1;ENSSSCG00015052381.1;ENSSSCG00030070894.1;ENSSSCG00040064285.1;ENSSSCG00035025064.1;ENSSSCG00070013542.1;ENSSSCG00005026500.1;ENSSSCG00065074205.1;ENSSSCG00060002520.1;ENSSSCG00050040343.1;ENSSSCG00025028057.1	A0A4X1U2X2	CNDP2	-0.425265	0.232774	-0.0665632	0.817224	0.222631	0.419182
A0A4X1U2Y8;A0A4X1U566;A0A4X1U5S3	HNRNPF	Uncharacterized protein	HNRNPF	GO:0003723;GO:0005654	HNRNPF	ENSSSCG00070014178.1;ENSSSCG00045016132.1;ENSSSCG00015063455.1;ENSSSCG00065048751.1;ENSSSCG00060005429.1	A0A4X1U5S3	HNRNPF	0.434616	0.161757	0.288407	0.33219	-0.258023	0.346422
A0A4X1U2Z4;A0A4X1U302;A0A4X1U7H8;A0A4X1U847	TXNL1	PITH domain-containing protein;PITH domain-containing protein;PITH domain-containing protein;Uncharacterized protein	Uncharacterized protein (?)		TXNL1	ENSSSCG00065075524.1;ENSSSCG00070014689.1;ENSSSCG00025075242.1;ENSSSCG00040076306.1;ENSSSCG00045024203.1;ENSSSCG00015052593.1;ENSSSCG00035060842.1;ENSSSCG00055022697.1;ENSSSCG00060040711.1;ENSSSCG00030027477.1;ENSSSCG00005001695.1;ENSSSCG00050021016.1	A0A4X1U847	TXNL1	0.456277	0.0407256	-0.406892	0.0428173	-0.168001	0.544028
A0A4X1U2Z9	SULT1A3	Sulfotransferase	Sulfotransferase	GO:0008146	SULT1A3	ENSSSCG00030074267.1;ENSSSCG00030074267.1;ENSSSCG00055030633.1;ENSSSCG00055030633.1;ENSSSCG00070014715.1;ENSSSCG00070014715.1	A0A4X1U2Z9	SULT1A3	-1.24526	0.303011	-2.8268	0.026648	-3.18731	0.0136588
A0A4X1U326	RAB38	Ras-related protein Rab	Ras-related protein Rab	GO:0005769;GO:0033162;GO:0035651;GO:0035650;GO:0036461;GO:0044233;GO:0007005;GO:0045335;GO:0072657;GO:0003924;GO:0016192;GO:1903232;GO:0005764;GO:0090383;GO:0005802;GO:0035646;GO:0030742;GO:0005525;GO:0005739	RAB38	ENSSSCG00005034013.1;ENSSSCG00015062513.1;ENSSSCG00025060731.1;ENSSSCG00030024893.1;ENSSSCG00035010053.1;ENSSSCG00040072955.1;ENSSSCG00045023715.1;ENSSSCG00050002723.1;ENSSSCG00055022773.1;ENSSSCG00060032749.1;ENSSSCG00065052862.1;ENSSSCG00070013769.1	A0A4X1U326	RAB38	0.311165	0.352522	0.18103	0.51988	-0.0137963	0.961933
A0A4X1U385;A0A4X1U4N0;A0A4X1U4P1;A0A4X1U700	;RPL12;RPL12;RPL12	60S ribosomal protein L12	60S ribosomal protein L12	GO:0006412;GO:1990904;GO:0005840;GO:0003735	RPL12	ENSSSCG00065024104.1;ENSSSCG00050015921.1;ENSSSCG00015023832.1;ENSSSCG00070015049.1;ENSSSCG00070014267.1;ENSSSCG00025051422.1;ENSSSCG00005026020.1	A0A4X1U700	RPL12	-0.378033	0.175488	0.531818	0.147743	0.127415	0.674639
A0A4X1U394	FAT1	Uncharacterized protein	FAT1	GO:0007156;GO:0016021;GO:0005509;GO:0005886	FAT1	ENSSSCG00070014260.1	A0A4X1U394	FAT1	-0.0560775	0.889984	0.140179	0.41124	0.173375	0.462817
A0A4X1U3A3	NaN	Tissue factor pathway inhibitor	Tissue factor pathway inhibitor	GO:0005576;GO:0004867;GO:0007596	TFPI2	ENSSSCG00005041309.1;ENSSSCG00015007259.1;ENSSSCG00025028441.1;ENSSSCG00030036879.1;ENSSSCG00035054869.1;ENSSSCG00040061985.1;ENSSSCG00045030890.1;ENSSSCG00050029118.1;ENSSSCG00055012474.1;ENSSSCG00060016065.1;ENSSSCG00065027987.1;ENSSSCG00070013739.1	A0A4X1U3A3	TFPI2	0.141259	0.415687	0.108771	0.279412	-0.0490478	0.774621
A0A4X1U3B7	RASA3	Uncharacterized protein	RASA3	GO:0046872;GO:0035556;GO:0043087;GO:0005096;GO:0046580	RASA3	ENSSSCG00005017064.1;ENSSSCG00015079136.1;ENSSSCG00025029761.1;ENSSSCG00030008968.1;ENSSSCG00035036409.1;ENSSSCG00045033377.1;ENSSSCG00050034432.1;ENSSSCG00055028684.1;ENSSSCG00060037270.1;ENSSSCG00065078259.1;ENSSSCG00070013645.1	A0A4X1U3B7	A0A4X1U3B7	-0.168483	0.699074	-0.00544613	0.982415	0.617358	0.207272
A0A4X1U3B8	YWHAE	14_3_3 domain-containing protein	14_3_3 domain-containing protein	GO:0015459;GO:0042802;GO:0034504;GO:0097110;GO:1901020;GO:0042826;GO:0001764;GO:1901016;GO:0060306;GO:0005829;GO:0034605;GO:0044325;GO:0019904;GO:0005246;GO:0046982;GO:0019903;GO:1905913;GO:0046827;GO:0000165;GO:0005886;GO:0021766;GO:0021987;GO:0051480;GO:0031625;GO:1902309;GO:0050815;GO:0006605;GO:0005634	YWHAE	ENSSSCG00030063200.1;ENSSSCG00045029076.1;ENSSSCG00050016295.1;ENSSSCG00055026525.1;ENSSSCG00065068751.1;ENSSSCG00070014270.1	A0A4X1U3B8	YWHAE	1.02233	0.00526391	-0.122339	0.601978	-0.179871	0.338303
A0A4X1U3C5;A0A4X1U3D6	FBLN2	Uncharacterized protein	FBLN2	GO:0062023;GO:0030198;GO:0010811;GO:0005509;GO:0050840;GO:0005576	FBLN2	ENSSSCG00065023158.1;ENSSSCG00030007825.1;ENSSSCG00035081091.1;ENSSSCG00005036501.1;ENSSSCG00070014770.1;ENSSSCG00025008499.1	A0A4X1U3D6	FBLN2	0.244198	0.579597	0.179528	0.10801	-0.487978	0.14836
A0A4X1U3C8	CTSC	Cathepsin C	Cathepsin C	GO:0016505;GO:0005813;GO:0008239;GO:0006508;GO:2001235;GO:0005654;GO:0005764;GO:0004252;GO:1903980;GO:0008234;GO:0001913;GO:0031642	CTSC	ENSSSCG00005034150.1;ENSSSCG00015062639.1;ENSSSCG00040072029.1;ENSSSCG00045023916.1;ENSSSCG00060047632.1;ENSSSCG00065053336.1;ENSSSCG00070013737.1	A0A4X1U3C8	CTSC	0.111472	0.715746	0.362555	0.108761	0.340742	0.0343876
A0A4X1U3D1;A0A4X1U3D5	NaN	Uncharacterized protein	A0A4X1U3D5 (?)	GO:0046872	CSRP2	ENSSSCG00035022322.1;ENSSSCG00060045993.1;ENSSSCG00065072017.1;ENSSSCG00045017342.1;ENSSSCG00030006636.1;ENSSSCG00015011520.1;ENSSSCG00025017738.1;ENSSSCG00005025065.1;ENSSSCG00070013805.1;ENSSSCG00050070946.1;ENSSSCG00040026043.1;ENSSSCG00055008228.1	A0A4X1U3D5	A0A4X1U3D1	-0.273763	0.586249	-0.0247117	0.94976	0.422449	0.259333
A0A4X1U3D2;A0A4X1U5J5	NARS1	Asparagine--tRNA ligase;AA_TRNA_LIGASE_II domain-containing protein	AA_TRNA_LIGASE_II domain-containing protein (?)	GO:0004816;GO:0006421;GO:0021987;GO:0046983;GO:0031090;GO:0005829;GO:0003676;GO:0016477;GO:0031728;GO:0006418;GO:0004812;GO:0005524	NARS1	ENSSSCG00070014264.1	A0A4X1U5J5	NARS1	0.572074	0.0433081	0.081295	0.670445	0.0690516	0.782112
A0A4X1U3F9	GP9	Uncharacterized protein	GP9	GO:0051209;GO:0010572;GO:0007597;GO:1990779	GP9	ENSSSCG00025034169.1;ENSSSCG00035081181.1;ENSSSCG00045008990.1;ENSSSCG00070013771.1	A0A4X1U3F9	GP9	0.00701346	0.983324	-0.0115606	0.962617	0.51581	0.201546
A0A4X1U3G1;A0A4X1U414	PRSS23	Peptidase S1 domain-containing protein	Peptidase S1 domain-containing protein	GO:0004252;GO:0006508;GO:0005634;GO:0016021	PRSS23	ENSSSCG00055022166.1;ENSSSCG00015051616.1;ENSSSCG00070013867.1;ENSSSCG00035035717.1;ENSSSCG00065051420.1;ENSSSCG00045010813.1;ENSSSCG00030024722.1;ENSSSCG00025060782.1;ENSSSCG00005010079.1;ENSSSCG00040072507.1;ENSSSCG00050002435.1	A0A4X1U414	PRSS23	0.160322	0.536738	0.048127	0.762974	-0.293408	0.107776
A0A4X1U3L1;A0A4X1U3Q8;A0A4X1U8L3	NaN	3-hydroxyacyl-[acyl-carrier-protein] dehydratase	3-hydroxyacyl-[acyl-carrier-protein] dehydratase	GO:0004320;GO:0016296;GO:0047451;GO:0004315;GO:0004313;GO:0008693;GO:0004317;GO:0006633;GO:0004316;GO:0004314;GO:0047117;GO:0031177;GO:0008659;GO:0016295		ENSSSCG00070014707.1	A0A4X1U8L3	A0A4X1U3L1	0.155431	0.688798	-1.3151	0.00366325	0.0590599	0.865691
A0A4X1U3L7;A0A4X1U3M9;A0A4X1U3N9	NaN	Ribosomal_L18_c domain-containing protein	Ribosomal_L18_c domain-containing protein	GO:0008097;GO:0006412;GO:0003735;GO:1990904;GO:0005840;GO:0005737;GO:0005634	RPL5	ENSSSCG00050072727.1;ENSSSCG00005032848.1;ENSSSCG00045000467.1;ENSSSCG00015017876.1;ENSSSCG00035002185.1;ENSSSCG00055014101.1;ENSSSCG00065076483.1;ENSSSCG00060001350.1;ENSSSCG00070013768.1;ENSSSCG00030018070.1;ENSSSCG00040012752.1;ENSSSCG00025077332.1	A0A4X1U3N9	RPL5	-0.261253	0.458602	0.515502	0.264308	0.299364	0.359715
A0A4X1U3M3	MYL2	Uncharacterized protein	MYL2	GO:0015629;GO:0097512;GO:0030308;GO:0008307;GO:0055010;GO:0005509;GO:0003785	MYL2	ENSSSCG00005016656.1;ENSSSCG00005016656.1;ENSSSCG00015050630.1;ENSSSCG00015050630.1;ENSSSCG00025018324.1;ENSSSCG00025018324.1;ENSSSCG00030055886.1;ENSSSCG00030055886.1;ENSSSCG00035070286.1;ENSSSCG00035070286.1;ENSSSCG00040005808.1;ENSSSCG00040005808.1;ENSSSCG00045022248.1;ENSSSCG00045022248.1;ENSSSCG00045022248.1;ENSSSCG00050002601.1;ENSSSCG00050002601.1;ENSSSCG00055021539.1;ENSSSCG00055021539.1;…	A0A4X1U3M3	MYL2	1.05274	0.0474883	1.42336	0.0049522	1.30094	0.00144977
A0A4X1U3P4;A0A4X1U8J2;A0A4X1U8K7	SRPX	Uncharacterized protein	SRPX	GO:2001241;GO:0001845;GO:0006914;GO:0060244;GO:0005776;GO:0034976;GO:0005783	SRPX	ENSSSCG00050053736.1;ENSSSCG00055006737.1;ENSSSCG00005008295.1;ENSSSCG00035011535.1;ENSSSCG00025074078.1;ENSSSCG00045029141.1;ENSSSCG00040029567.1;ENSSSCG00070014619.1;ENSSSCG00065024263.1;ENSSSCG00030014517.1	A0A4X1U8K7	SRPX	-0.258712	0.336573	0.188714	0.380231	0.351156	0.0839766
A0A4X1U3R1;A0A4X1U457;A0A4X1U4C5;A0A4X1U4E0	SYNJ1	Phosphoinositide 5-phosphatase	Phosphoinositide 5-phosphatase	GO:0048488;GO:0003723;GO:0098793;GO:0046856;GO:0004439	SYNJ1	ENSSSCG00070013750.1	A0A4X1U4E0	SYNJ1	-0.284361	0.479807	-0.157083	0.51199	-0.0298983	0.894289
A0A4X1U3R9;A0A4X1U872	NaN	Cysteinyl-tRNA synthetase	Cysteinyl-tRNA synthetase	GO:0005524;GO:0046872;GO:0006423;GO:0004817		ENSSSCG00025027847.1;ENSSSCG00065069190.1;ENSSSCG00045005794.1;ENSSSCG00070014834.1;ENSSSCG00055011854.1	A0A4X1U872	A0A4X1U3R9	0.456056	0.130301	-0.130403	0.447685	-0.0498291	0.851063
A0A4X1U3T9;A0A4X1U3U2	CCDC6	Uncharacterized protein	CCDC6		CCDC6	ENSSSCG00070013900.1	A0A4X1U3U2	CCDC6	-0.18614	0.608285	-0.722641	0.00479762	-0.176839	0.604785
A0A4X1U3U0;A0A4X1U681;A0A4X1U886;A0A4X1U8Y0	LANCL2	Uncharacterized protein	LANCL2	GO:0005975	LANCL2	ENSSSCG00070014861.1	A0A4X1U8Y0	LANCL2	-0.45701	0.382972	-0.320915	0.182817	0.0349108	0.923899
A0A4X1U3Y3;A0A4X1U404;A0A4X1U8G0;A0A4X1U8Y4	NAP1L4	Uncharacterized protein	NAP1L4	GO:0006334;GO:0005634	NAP1L4	ENSSSCG00055002855.1;ENSSSCG00060039427.1;ENSSSCG00040018016.1;ENSSSCG00015002773.1;ENSSSCG00050010726.1;ENSSSCG00065067617.1;ENSSSCG00070014904.1;ENSSSCG00025026540.1;ENSSSCG00045005539.1;ENSSSCG00035034491.1	A0A4X1U8Y4	NAP1L4	0.327058	0.147759	-0.218438	0.280647	0.218769	0.475422
A0A4X1U3Z8;A0A4X1U429;A0A4X1U6C5;A0A4X1U6D9;A0A4X1U6E7;A0A4X1U8G5;A0A4X1U954	SERPINF2	SERPIN domain-containing protein	SERPIN domain-containing protein	GO:0048514;GO:0004867;GO:0005577;GO:0010757;GO:0045944;GO:0048661;GO:0051496;GO:0005615;GO:0002034;GO:0051918;GO:0032967;GO:0070374;GO:0046330;GO:0030199;GO:0016021;GO:0009986;GO:0071636;GO:0045597;GO:0002020;GO:0042803	SERPINF2	ENSSSCG00045023072.1;ENSSSCG00035058466.1;ENSSSCG00070014901.1;ENSSSCG00015064018.1;ENSSSCG00065056881.1;ENSSSCG00055022858.1;ENSSSCG00060027192.1;ENSSSCG00050013141.1;ENSSSCG00030060674.1;ENSSSCG00025074476.1	A0A4X1U954	SERPINF2	-0.194758	0.667269	-0.349304	0.0155045	-0.452782	0.218568
A0A4X1U410;A0A4X1U9H7	NaN	Uncharacterized protein	A0A4X1U9H7 (?)	GO:0045730;GO:0043020;GO:0006909;GO:0035091;GO:0016176		ENSSSCG00070014706.1	A0A4X1U9H7	A0A4X1U410	-0.139055	0.111707	0.264448	0.308522	0.0772937	0.754439
A0A4X1U422;A0A4X1U8W3;A0A4X1U948;A0A4X1U964;A0A4X1U991	DOCK2	Uncharacterized protein	DOCK2	GO:0005085;GO:0030036;GO:0007264	DOCK2	ENSSSCG00030029565.1;ENSSSCG00070014742.1;ENSSSCG00005024150.1;ENSSSCG00050003008.1;ENSSSCG00040075353.1;ENSSSCG00045005880.1;ENSSSCG00065018666.1;ENSSSCG00025058595.1;ENSSSCG00015075901.1;ENSSSCG00035036758.1;ENSSSCG00055008630.1;ENSSSCG00060017726.1	A0A4X1U991	DOCK2	0.344558	0.348969	-0.0269836	0.919639	0.225881	0.540867
A0A4X1U488	LOC100519997	Uncharacterized protein	LOC100519997		LOC100519997	ENSSSCG00070013892.1	A0A4X1U488	LOC100519997	0.332883	0.150573	0.182435	0.0964919	0.0615948	0.700419
A0A4X1U4B8	LCP2	SH2 domain-containing protein	SH2 domain-containing protein		LCP2	ENSSSCG00065017207.1;ENSSSCG00070014981.1	A0A4X1U4B8	LCP2	0.270436	0.632547	0.0743711	0.776491	0.670876	0.119431
A0A4X1U4D4	EIF2S1	Eukaryotic translation initiation factor 2 subunit 1	Eukaryotic translation initiation factor 2 subunit 1	GO:0031090;GO:0043022;GO:0010494;GO:0034063;GO:0043558;GO:0034644;GO:0034599;GO:0005829;GO:0003743;GO:0034198;GO:0046777;GO:0003723;GO:0005851;GO:0036499;GO:0005850;GO:0032057;GO:0045202;GO:1901216;GO:0005634	EIF2S1	ENSSSCG00005042238.1;ENSSSCG00015055096.1;ENSSSCG00025008493.1;ENSSSCG00030025935.1;ENSSSCG00040068071.1;ENSSSCG00045033641.1;ENSSSCG00045033641.1;ENSSSCG00050073044.1;ENSSSCG00055013179.1;ENSSSCG00060064715.1;ENSSSCG00065024894.1;ENSSSCG00070014996.1;ENSSSCG00070014996.1	A0A4X1U4D4	A0A4X1U4D4	0.0434164	0.87626	-0.187585	0.245775	0.0737411	0.829827
A0A4X1U4G0	INPP5D	IPPc domain-containing protein	IPPc domain-containing protein	GO:0016791;GO:0046856	INPP5D	ENSSSCG00070014057.1	A0A4X1U4G0	INPP5D	-0.108221	0.661598	0.4464	0.0349536	0.132254	0.653486
A0A4X1U4G4	GASK1B	Uncharacterized protein	GASK1B	GO:0005794;GO:0016021	GASK1B	ENSSSCG00005014095.1;ENSSSCG00005014095.1;ENSSSCG00015033892.1;ENSSSCG00025010113.1;ENSSSCG00030028224.1;ENSSSCG00035011046.1;ENSSSCG00040031324.1;ENSSSCG00045012506.1;ENSSSCG00050027540.1;ENSSSCG00055020382.1;ENSSSCG00060070534.1;ENSSSCG00070014063.1;ENSSSCG00070014063.1	A0A4X1U4G4	A0A4X1U4G4	-0.10276	0.652925	0.0622169	0.741423	0.336588	0.0440085
A0A4X1U4G9	NaN	Polypeptide N-acetylgalactosaminyltransferase	Polypeptide N-acetylgalactosaminyltransferase	GO:0016021;GO:0004653;GO:0000139;GO:0006486;GO:0030246		ENSSSCG00070014062.1	A0A4X1U4G9	A0A4X1U4G9	-0.541537	0.0663891	0.219873	0.316105	0.370899	0.170299
A0A4X1U4H9	CILP2	Ig-like domain-containing protein	Ig-like domain-containing protein	GO:0005576	CILP2	ENSSSCG00055019718.1;ENSSSCG00070013974.1	A0A4X1U4H9	CILP2	0.253103	0.120672	0.172049	0.198461	-0.211867	0.347544
A0A4X1U4I6	NaN	Uncharacterized protein	A0A4X1U4I6	GO:0006363;GO:0005901;GO:0005737	CAVIN1	ENSSSCG00040014136.1;ENSSSCG00060050700.1;ENSSSCG00060050700.1;ENSSSCG00070013937.1;ENSSSCG00070013937.1;ENSSSCG00070013937.1	A0A4X1U4I6	A0A4X1U4I6	0.428132	0.0616099	-0.0392775	0.919702	0.602074	0.354457
A0A4X1U4J2;A0A4X1U8V0;A0A4X1U9G8;A0A4X1U9M1	NaN	EGF_CA domain-containing protein	EGF_CA domain-containing protein	GO:0005509		ENSSSCG00070015019.1	A0A4X1U9M1	A0A4X1U4J2	0.617114	0.0643247	-0.0313644	0.851578	-0.888277	0.0175267
A0A4X1U4L2;A0A4X1U550	ARPC3	Actin-related protein 2/3 complex subunit 3	Actin-related protein 2/3 complex subunit 3	GO:0051015;GO:0030833;GO:0003779;GO:0005885;GO:0030027;GO:0034314;GO:0005737;GO:0005200	ARPC3	ENSSSCG00035004438.1;ENSSSCG00040015485.1;ENSSSCG00030006897.1;ENSSSCG00025032958.1;ENSSSCG00050013756.1;ENSSSCG00060068644.1;ENSSSCG00070014082.1;ENSSSCG00055006825.1;ENSSSCG00005018388.1;ENSSSCG00045018911.1;ENSSSCG00065026013.1;ENSSSCG00015055498.1	A0A4X1U550	ARPC3	-0.25828	0.47942	0.0754728	0.756465	0.362626	0.367344
A0A4X1U4N5;A0A4X1U9S3	LOC110255927	Uncharacterized protein	LOC110255927	GO:0050038;GO:2000379;GO:0005997;GO:0005903;GO:0016655;GO:0016491;GO:0006739;GO:0005829;GO:0042802;GO:0005881;GO:0006006;GO:0019640;GO:0005902	LOC110255927	ENSSSCG00065031270.1;ENSSSCG00060077128.1;ENSSSCG00040018501.1;ENSSSCG00035079970.1;ENSSSCG00070015052.1	A0A4X1U9S3	LOC110255927	0.16491	0.503011	0.0788796	0.420542	0.32745	0.12877
A0A4X1U4N7;A0A4X1U7C2	SPARCL1	Kazal-like domain-containing protein;SPARC-like protein 1	SPARC-like protein 1 (?)	GO:0062023;GO:0007165;GO:0005509;GO:0005615	SPARCL1	ENSSSCG00045010754.1;ENSSSCG00070014543.1	A0A4X1U7C2	SPARCL1	0.183663	0.523225	0.0277607	0.861137	-0.139385	0.349268
A0A4X1U4R3;A0A4X1U4T1;A0A4X1U597	NaN	Lipocln_cytosolic_FA-bd_dom domain-containing protein	Lipocln_cytosolic_FA-bd_dom domain-containing protein	GO:0005576;GO:0016021;GO:0036094		ENSSSCG00055016173.1;ENSSSCG00045003148.1;ENSSSCG00035033840.1;ENSSSCG00070014109.1;ENSSSCG00030023584.1	A0A4X1U597	A0A4X1U4R3	-0.0684627	0.748119	0.0371637	0.843158	0.17301	0.535621
A0A4X1U4U8;A0A4X1U6Y7;A0A4X1U7L6	NaN	MFS domain-containing protein;MFS domain-containing protein;Uncharacterized protein	Uncharacterized protein (?)	GO:0015129;GO:0005887	SLC16A3	ENSSSCG00060078078.1;ENSSSCG00040017321.1;ENSSSCG00070014606.1;ENSSSCG00015078957.1	A0A4X1U7L6	SLC16A3	-0.60966	0.25743	0.172715	0.674089	0.756653	0.310332
A0A4X1U4W6	EIF3D	Eukaryotic translation initiation factor 3 subunit D	Eukaryotic translation initiation factor 3 subunit D	GO:0075522;GO:0016282;GO:1902416;GO:0045727;GO:0075525;GO:0002191;GO:0098808;GO:0033290;GO:0071541;GO:0003743;GO:0001732	EIF3D	ENSSSCG00005005765.1;ENSSSCG00015072728.1;ENSSSCG00025047962.1;ENSSSCG00030006883.1;ENSSSCG00035065064.1;ENSSSCG00040028861.1;ENSSSCG00050074677.1;ENSSSCG00055030570.1;ENSSSCG00060039958.1;ENSSSCG00065075467.1;ENSSSCG00070013907.1	A0A4X1U4W6	EIF3D	0.576068	0.109284	0.242891	0.253469	0.500253	0.0953969
A0A4X1U4Y6;A0A4X1U723;A0A4X1U990;A0A4X1U9Z6	PDCD6IP	BRO1 domain-containing protein	BRO1 domain-containing protein	GO:0071985	PDCD6IP	ENSSSCG00070014992.1	A0A4X1U9Z6	PDCD6IP	0.322882	0.292786	-0.165171	0.202677	-0.489305	0.00907095
A0A4X1U4Z6	CPN1	Uncharacterized protein	CPN1	GO:0004181;GO:0006508;GO:0008270	CPN1	ENSSSCG00025052041.1;ENSSSCG00035065216.1;ENSSSCG00040069350.1;ENSSSCG00045038609.1;ENSSSCG00050056059.1;ENSSSCG00055002539.1;ENSSSCG00065068567.1;ENSSSCG00070014168.1	A0A4X1U4Z6	CPN1	0.245416	0.514921	0.0939687	0.369544	0.15478	0.403219
A0A4X1U507;A0A4X1U727	NaN	Mitogen-activated protein kinase	Mitogen-activated protein kinase	GO:0090170;GO:0005925;GO:0005769;GO:0005856;GO:0004707;GO:0051493;GO:0005829;GO:2000641;GO:0006468;GO:0005770;GO:0005901;GO:0106310;GO:0005794;GO:0005524;GO:0032872;GO:0072584		ENSSSCG00070014496.1	A0A4X1U727	A0A4X1U507	-0.0967534	0.702109	0.0814651	0.751213	-0.0263157	0.895895
A0A4X1U512	POGLUT2	CAP10 domain-containing protein	CAP10 domain-containing protein	GO:0006486	POGLUT2	ENSSSCG00015033578.1;ENSSSCG00025013757.1;ENSSSCG00030070504.1;ENSSSCG00045016425.1;ENSSSCG00060064563.1;ENSSSCG00070015126.1	A0A4X1U512	POGLUT2	0.252742	0.339805	-0.00995727	0.962769	-0.324413	0.27846
A0A4X1U568;A0A4X1W5C5;A0A4X1W5D1;A0A4X1W5M4	NaN	Collagen IV NC1 domain-containing protein	Collagen IV NC1 domain-containing protein	GO:0005581;GO:0005604;GO:0005201;GO:0016020		ENSSSCG00070014641.1;ENSSSCG00070028930.1	A0A4X1W5M4	A0A4X1U568	-0.308012	0.408293	-0.0817568	0.618221	-0.130105	0.454869
A0A4X1U5C5	QSOX1	Sulfhydryl oxidase	Sulfhydryl oxidase	GO:0016021;GO:0016971	QSOX1	ENSSSCG00025044400.1;ENSSSCG00070014108.1	A0A4X1U5C5	QSOX1	0.435033	0.0451803	-0.187641	0.385936	-0.513481	0.138312
A0A4X1U5L2;A0A4X1U5L7;A0A4X1UAS9	CYRIA	DUF1394 domain-containing protein	DUF1394 domain-containing protein	GO:0030833;GO:0031267;GO:0016020	CYRIA	ENSSSCG00005013920.1;ENSSSCG00045015704.1;ENSSSCG00015077292.1;ENSSSCG00065002672.1;ENSSSCG00070015221.1	A0A4X1UAS9	CYRIA	-0.098789	0.780433	0.258034	0.0534968	0.152761	0.468334
A0A4X1U5N9;A0A4X1U9Z0	TUBA8	Tubulin alpha chain	Tubulin alpha chain	GO:0007017;GO:0005737;GO:0005200;GO:0005874;GO:0005525	TUBA8	ENSSSCG00005019993.1;ENSSSCG00050052833.1;ENSSSCG00070015259.1;ENSSSCG00015016975.1;ENSSSCG00060030581.1;ENSSSCG00065079303.1;ENSSSCG00045010063.1;ENSSSCG00040072883.1;ENSSSCG00055027980.1;ENSSSCG00035063305.1;ENSSSCG00025043483.1;ENSSSCG00030050943.1	A0A4X1U9Z0	TUBA8	0.0540327	0.897172	0.0954185	0.774503	0.123941	0.566912
A0A4X1U5P2	ARPC1B	Actin-related protein 2/3 complex subunit	Actin-related protein 2/3 complex subunit	GO:0003779;GO:0030833;GO:0005885;GO:0034314;GO:0005737;GO:0005634	ARPC1B	ENSSSCG00015037381.1;ENSSSCG00025048059.1;ENSSSCG00030043846.1;ENSSSCG00035048639.1;ENSSSCG00040057455.1;ENSSSCG00040057455.1;ENSSSCG00045009673.1;ENSSSCG00055024920.1;ENSSSCG00055024920.1;ENSSSCG00060041930.1;ENSSSCG00070014760.1	A0A4X1U5P2	ARPC1B	-0.651085	0.197679	0.295666	0.326836	0.737501	0.141519
A0A4X1U5P7	RAB18	Ras-related protein Rab-18	Ras-related protein Rab-18	GO:0019003;GO:0071786;GO:0016324;GO:0071782;GO:0034389;GO:0005811;GO:0005525;GO:0003924	RAB18	ENSSSCG00015045333.1;ENSSSCG00025067121.1;ENSSSCG00030019911.1;ENSSSCG00040062071.1;ENSSSCG00050022271.1;ENSSSCG00055014271.1;ENSSSCG00070014195.1	A0A4X1U5P7	RAB18	0.584772	0.0844082	0.117457	0.485533	0.170699	0.473847
A0A4X1U5S8	XXYLT1	Uncharacterized protein	XXYLT1	GO:0140560;GO:0000287;GO:0030176;GO:0030145;GO:0016266	XXYLT1	ENSSSCG00025044784.1;ENSSSCG00030045684.1;ENSSSCG00035042563.1;ENSSSCG00040044376.1;ENSSSCG00045004769.1;ENSSSCG00050052787.1;ENSSSCG00055014037.1;ENSSSCG00060045940.1;ENSSSCG00065006228.1;ENSSSCG00070014223.1	A0A4X1U5S8	XXYLT1	0.422293	0.404819	-0.213204	0.343235	-0.701476	0.263094
A0A4X1U5V7;A0A4X1U844;A0A4X1UA60;A0A4X1UAQ6	SERPINE2	SERPIN domain-containing protein	SERPIN domain-containing protein	GO:0004867;GO:0005615	SERPINE2	ENSSSCG00040069253.1;ENSSSCG00045004166.1;ENSSSCG00060020365.1;ENSSSCG00055022065.1;ENSSSCG00025033129.1;ENSSSCG00070015256.1;ENSSSCG00015011300.1;ENSSSCG00065024289.1;ENSSSCG00005019106.1;ENSSSCG00035073260.1	A0A4X1UAQ6	PN-1	-0.00422274	0.988123	0.0201717	0.916679	-0.0719434	0.860304
A0A4X1U5W0;A0A4X1U6I1;A0A4X1U6I6	MFGE8	Lactadherin	Lactadherin	GO:0008429;GO:0019897;GO:0005178;GO:0005615;GO:0043277;GO:0006910;GO:0001786;GO:0006911;GO:0009897;GO:0050766	MFGE8	ENSSSCG00050032740.1;ENSSSCG00035080150.1;ENSSSCG00070014304.1;ENSSSCG00030024143.1;ENSSSCG00025075234.1;ENSSSCG00005028565.1;ENSSSCG00015038724.1;ENSSSCG00055007542.1;ENSSSCG00040069694.1;ENSSSCG00065042355.1;ENSSSCG00060075846.1;ENSSSCG00045039130.1	A0A4X1U6I6	MFGE8	0.274174	0.522905	0.601094	0.0749092	0.637748	0.0416871
A0A4X1U5Z0	F11	Uncharacterized protein	F11	GO:0005615;GO:0007596;GO:0004252;GO:0051919;GO:0031639	F11	ENSSSCG00025037694.1;ENSSSCG00030009675.1;ENSSSCG00035027994.1;ENSSSCG00040028675.1;ENSSSCG00045024853.1;ENSSSCG00055000079.1;ENSSSCG00060005788.1;ENSSSCG00070014386.1	A0A4X1U5Z0	F11	-0.723063	0.130225	0.397259	0.281613	0.312277	0.232877
A0A4X1U602	ALDOA	Fructose-bisphosphate aldolase	Fructose-bisphosphate aldolase	GO:0004332;GO:0006096	ALDOA	ENSSSCG00005028591.1;ENSSSCG00030073338.1;ENSSSCG00035056442.1;ENSSSCG00055030340.1;ENSSSCG00060013470.1;ENSSSCG00065029937.1;ENSSSCG00070014198.1	A0A4X1U602	A0A4X1U602	0.544179	0.0391662	-0.077964	0.727569	0.031215	0.928905
A0A4X1U635	NaN	Fibrinogen C-terminal domain-containing protein	Fibrinogen C-terminal domain-containing protein			ENSSSCG00070015354.1	A0A4X1U635	A0A4X1U635	-0.0689883	0.889395	0.106692	0.586873	-0.114372	0.617815
A0A4X1U654	MYO1C	Uncharacterized protein	MYO1C				A0A4X1U654	MYO1C	0.0577887	0.834878	-0.0843632	0.707032	0.294071	0.447834
A0A4X1U690;A0A4X1U8C1	NaN	Uncharacterized protein	A0A4X1U8C1 (?)	GO:0006869;GO:0030228		ENSSSCG00070014900.1	A0A4X1U8C1	A0A4X1U690	0.218612	0.578762	-0.00991792	0.963237	-0.238356	0.232059
A0A4X1U692	PDGFC	Platelet-derived growth factor C	Platelet-derived growth factor C	GO:0009887;GO:0008083;GO:0060348;GO:0005161;GO:0048565;GO:0005829;GO:0120162;GO:0050730;GO:0048568;GO:0005615;GO:0048008;GO:0007171;GO:0005886;GO:0009986;GO:0048146;GO:0042803;GO:0071230;GO:0051781;GO:0048144	PDGFC	ENSSSCG00025039983.1;ENSSSCG00030048664.1;ENSSSCG00035020003.1;ENSSSCG00045023252.1;ENSSSCG00050052370.1;ENSSSCG00055018840.1;ENSSSCG00060002024.1;ENSSSCG00065030224.1;ENSSSCG00070014324.1	A0A4X1U692	PDGFC	0.00965159	0.960836	0.0023131	0.989006	0.140542	0.204473
A0A4X1U698	NaN	Uncharacterized protein	A0A4X1U698	GO:0005540;GO:0005576;GO:0030246;GO:0007155		ENSSSCG00070014440.1	A0A4X1U698	A0A4X1U698	-0.315614	0.391887	-0.0322727	0.824045	-0.0758709	0.706833
A0A4X1U6A2	NaN	Uncharacterized protein	A0A4X1U6A2	GO:0005509;GO:0003779	ACTN1	ENSSSCG00015019918.1;ENSSSCG00025021528.1;ENSSSCG00050046509.1;ENSSSCG00055018169.1;ENSSSCG00065063942.1;ENSSSCG00070014236.1;ENSSSCG00070014236.1	A0A4X1U6A2	A0A4X1U6A2	0.208063	0.572768	-0.0953503	0.752844	0.457485	0.2483
A0A4X1U6D8;A0A4X1U6F1	VDAC3	Voltage-dependent anion-selective channel protein 3	Voltage-dependent anion-selective channel protein 3	GO:0008308;GO:0005741;GO:0046930;GO:0015288;GO:1902017;GO:0000166	VDAC3	ENSSSCG00030004565.1;ENSSSCG00070015420.1;ENSSSCG00045025244.1;ENSSSCG00035065625.1;ENSSSCG00025048447.1;ENSSSCG00055006969.1;ENSSSCG00015038124.1;ENSSSCG00050069538.1;ENSSSCG00065056665.1;ENSSSCG00060060414.1	A0A4X1U6F1	VDAC3	-0.115228	0.726658	-0.115196	0.66311	0.264819	0.293211
A0A4X1U6E3;A0A4X1U976	NIBAN2	PH domain-containing protein	PH domain-containing protein		NIBAN2	ENSSSCG00070014925.1	A0A4X1U976	NIBAN2	-0.204413	0.553795	-0.111437	0.496522	-0.247975	0.281918
A0A4X1U6K9;A0A4X1U8S3;A0A4X1U9B0;A0A4X1U9F2	PCSK6	Uncharacterized protein	PCSK6	GO:0009986;GO:0005615;GO:0032902;GO:0062023;GO:0048406;GO:0007368;GO:0006508;GO:0016486;GO:0009100;GO:0004252;GO:0032940;GO:0007354;GO:0008201	PCSK6	ENSSSCG00025001935.1;ENSSSCG00035078804.1;ENSSSCG00055026277.1;ENSSSCG00045007647.1;ENSSSCG00040042299.1;ENSSSCG00015049920.1;ENSSSCG00070014960.1;ENSSSCG00065016041.1;ENSSSCG00060042671.1	A0A4X1U9F2	PCSK6	-0.245782	0.273107	0.195746	0.326507	0.059089	0.68228
A0A4X1U6L2	NaN	Uncharacterized protein	A0A4X1U6L2	GO:0004867;GO:0005615		ENSSSCG00070014107.1	A0A4X1U6L2	A0A4X1U6L2	-0.113163	0.777315	-0.664031	0.0453378	-0.670102	0.0866099
A0A4X1U6L4;A0A4X1U6P4;A0A4X1U8Q8;A0A4X1U9C1;A0A4X1U9J4	GPS1	PCI domain-containing protein	PCI domain-containing protein	GO:0000338;GO:0008180;GO:0005737	GPS1	ENSSSCG00070014954.1;ENSSSCG00040017944.1;ENSSSCG00065030307.1;ENSSSCG00055027750.1	A0A4X1U9J4	GPS1	0.212992	0.369315	-0.150801	0.386247	0.0515651	0.745853
A0A4X1U6Q5;A0A4X1U6R5	HAPLN3	Uncharacterized protein	HAPLN3	GO:0005540;GO:0005576;GO:0007155	HAPLN3	ENSSSCG00015040118.1;ENSSSCG00040069273.1;ENSSSCG00035080069.1;ENSSSCG00025075027.1;ENSSSCG00065042738.1;ENSSSCG00070014406.1;ENSSSCG00030024024.1;ENSSSCG00055007739.1;ENSSSCG00045039056.1;ENSSSCG00005028933.1	A0A4X1U6R5	HAPLN3	0.0282538	0.819555	-0.218649	0.26582	-0.0666438	0.742047
A0A4X1U6S3;A0A4X1U6V9;A0A4X1U979;A0A4X1UB99;A0A4X1UBD8;A0A4X1UBZ6	GPHN	Domain E;Molybdopterin molybdenumtransferase;Molybdopterin molybdenumtransferase;Molybdopterin molybdenumtransferase;Molybdopterin molybdenumtransferase;Domain E	Domain E (?)	GO:0032324;GO:0061599;GO:0046872;GO:0006777;GO:0061598;GO:0005524	GPHN	ENSSSCG00060013494.1;ENSSSCG00070015384.1;ENSSSCG00040065322.1;ENSSSCG00005038712.1;ENSSSCG00035016612.1;ENSSSCG00045031852.1;ENSSSCG00055013791.1;ENSSSCG00065070100.1;ENSSSCG00025008085.1;ENSSSCG00015056725.1;ENSSSCG00030035462.1	A0A4X1UBZ6	GPHN	0.708614	0.000994909	-0.62705	0.0309148	-0.669159	0.0433798
A0A4X1U6S8	NaN	LRRCT domain-containing protein	LRRCT domain-containing protein	GO:0016021		ENSSSCG00070014429.1	A0A4X1U6S8	A0A4X1U6S8	0.332181	0.333899	0.0432992	0.866948	0.526451	0.127771
A0A4X1U6T3	NaN	Uncharacterized protein	A0A4X1U6T3	GO:0004867;GO:0005615		ENSSSCG00070014107.1	A0A4X1U6T3	A0A4X1U6T3	-0.270681	0.422408	-0.0474042	0.800425	-0.111558	0.686734
A0A4X1U6T9;A0A4X1U9L4	NaN	Uncharacterized protein	A0A4X1U9L4 (?)	GO:0016021;GO:0016757		ENSSSCG00070015020.1	A0A4X1U9L4	A0A4X1U6T9	0.170438	0.429016	0.250608	0.132454	-0.134923	0.379968
A0A4X1U6X4	NaN	Uncharacterized protein	A0A4X1U6X4	GO:0110165;GO:0005509		ENSSSCG00070014601.1	A0A4X1U6X4	A0A4X1U6X4	-0.108394	0.787825	-0.0216867	0.912272	-0.182403	0.578277
A0A4X1U6Y5;A0A4X1U7L0;A0A4X1U7L7	NaN	Uncharacterized protein	A0A4X1U7L7 (?)			ENSSSCG00070014600.1	A0A4X1U7L7	A0A4X1U6Y5	0.370304	0.401701	-0.149373	0.5406	-0.253075	0.575494
A0A4X1U740	NaN	Arginine--tRNA ligase, cytoplasmic	Arginine--tRNA ligase, cytoplasmic	GO:0005524;GO:0006420;GO:0004814;GO:0005737	RARS	ENSSSCG00035068199.1;ENSSSCG00070014490.1	A0A4X1U740	A0A4X1U740	-0.0212622	0.922037	-0.034535	0.823301	-0.0416357	0.862525
A0A4X1U750	LOX	Lysyl oxidase homolog	Lysyl oxidase homolog	GO:0001932;GO:0010468;GO:0005581;GO:1900120;GO:0048514;GO:0017015;GO:0036094;GO:0031012;GO:0007507;GO:0060090;GO:0055001;GO:0042981;GO:0045652;GO:0061448;GO:0060326;GO:0018057;GO:0035906;GO:0048251;GO:0071897;GO:0005615;GO:0030324;GO:0001649;GO:0004720;GO:0035791;GO:0030282;GO:1990869;GO:0030199;GO:2000586;GO:0016202;GO:0005507;GO:0035905;GO:0043491;GO:0005518;GO:0046716;GO:1903010	LOX	ENSSSCG00015039620.1;ENSSSCG00025042318.1;ENSSSCG00030037943.1;ENSSSCG00035059748.1;ENSSSCG00040003142.1;ENSSSCG00045024014.1;ENSSSCG00050063839.1;ENSSSCG00055016581.1;ENSSSCG00060007524.1;ENSSSCG00065032539.1;ENSSSCG00070015594.1;ENSSSCG00070015594.1	A0A4X1U750	LOX	-0.151941	0.637172	0.134243	0.553833	-0.028602	0.877253
A0A4X1U792;A0A4X1U798	STK10	Non-specific serine/threonine protein kinase	Non-specific serine/threonine protein kinase				A0A4X1U798	STK10	-0.487404	0.249497	0.258932	0.110015	0.440512	0.13524
A0A4X1U7A3;A0A4X1UBJ2;A0A4X1UBK2;A0A4X1UCK3	KYAT3	Cysteine-S-conjugate beta-lyase 2	Cysteine-S-conjugate beta-lyase 2	GO:0009058;GO:0047315;GO:0097053;GO:0006103;GO:0042803;GO:0047804;GO:0030170;GO:0016212	KYAT3	ENSSSCG00070015471.1;ENSSSCG00025041495.1;ENSSSCG00055011365.1;ENSSSCG00035057209.1;ENSSSCG00030019636.1;ENSSSCG00045014065.1;ENSSSCG00005035413.1;ENSSSCG00060012584.1;ENSSSCG00040061104.1;ENSSSCG00050053479.1;ENSSSCG00065044769.1	A0A4X1UCK3	KYAT3	0.233036	0.615338	0.0775439	0.747723	0.354271	0.309647
A0A4X1U7A4	NaN	Uncharacterized protein	A0A4X1U7A4	GO:0046872;GO:0016702;GO:0020037;GO:0019441		ENSSSCG00070014538.1	A0A4X1U7A4	A0A4X1U7A4	-0.0971427	0.647528	-0.344013	0.0405873	-0.0146288	0.934724
A0A4X1U7F5;A0A4X1UBM6;A0A4X1UCR9	IL1RAP	Uncharacterized protein	IL1RAP	GO:0016021;GO:0016787;GO:0004908	IL1RAP	ENSSSCG00050062006.1;ENSSSCG00070015672.1;ENSSSCG00065040582.1;ENSSSCG00060035668.1;ENSSSCG00030034735.1;ENSSSCG00055008312.1;ENSSSCG00040023738.1;ENSSSCG00035073703.1;ENSSSCG00045000973.1;ENSSSCG00025001743.1;ENSSSCG00005042206.1	A0A4X1UCR9	IL1RAP	0.114293	0.72873	-0.1496	0.236814	-0.314053	0.200539
A0A4X1U7F9	ACLY	ATP-citrate synthase	ATP-citrate synthase	GO:0006629;GO:0046872;GO:0006101;GO:0005829;GO:0003878;GO:0006085;GO:0005524	ACLY	ENSSSCG00015038489.1;ENSSSCG00015038489.1;ENSSSCG00070014686.1	A0A4X1U7F9	ACLY	-0.153881	0.653744	-0.293473	0.0446158	0.396251	0.234922
A0A4X1U7H1;A0A4X1UBL0	MYO1G	Uncharacterized protein	MYO1G	GO:0003774;GO:0005524;GO:0016459;GO:0003779	MYO1G	ENSSSCG00070015602.1	A0A4X1UBL0	MYO1G	-0.711884	0.0807772	0.208666	0.236019	0.414012	0.121731
A0A4X1U7I6	SFRP1	Secreted frizzled-related protein 1	Secreted frizzled-related protein 1	GO:0010629;GO:0030279;GO:0009950;GO:0071481;GO:0005829;GO:0090179;GO:0008201;GO:2000054;GO:0033689;GO:0030509;GO:0001657;GO:0014034;GO:0060218;GO:0045578;GO:0050732;GO:0009986;GO:0097191;GO:0003402;GO:0046676;GO:0043508;GO:0045600;GO:0048546;GO:0045880;GO:0060766;GO:0001649;GO:0030514;GO:0060070;GO:2000270;GO:0010975;GO:0071347;GO:0071504;GO:0009410;GO:0071560;GO:0046851;GO:0045893;GO:0060687;GO:…	SFRP1	ENSSSCG00025035126.1;ENSSSCG00030002573.1;ENSSSCG00035073483.1;ENSSSCG00045031195.1;ENSSSCG00055009187.1;ENSSSCG00060002791.1;ENSSSCG00065063387.1;ENSSSCG00070014608.1	A0A4X1U7I6	SFRP1	-0.167713	0.819615	0.214367	0.528231	0.151393	0.638945
A0A4X1U7M9;A0A4X1UCH6	NaN	Uncharacterized protein	A0A4X1UCH6 (?)	GO:0001733;GO:0016021;GO:0009247	GAL3ST4	ENSSSCG00040067639.1;ENSSSCG00070015720.1;ENSSSCG00055026706.1;ENSSSCG00035080145.1;ENSSSCG00045015930.1	A0A4X1UCH6	GAL3ST4	0.245386	0.325749	-0.0192942	0.901462	-0.0160204	0.884042
A0A4X1U7N0	LSM4	U6 snRNA-associated Sm-like protein LSm4	U6 snRNA-associated Sm-like protein LSm4	GO:0003723;GO:0005681;GO:0000398;GO:0000956	LSM4	ENSSSCG00015058374.1;ENSSSCG00025038599.1;ENSSSCG00030058102.1;ENSSSCG00035060740.1;ENSSSCG00040055162.1;ENSSSCG00045023292.1;ENSSSCG00050074932.1;ENSSSCG00055023468.1;ENSSSCG00060034875.1;ENSSSCG00065018180.1;ENSSSCG00070015186.1	A0A4X1U7N0	LSM4	0.170314	0.382086	-0.0727198	0.693338	-0.00425637	0.973956
A0A4X1U7N1;A0A4X1U7Q8	GUCY1B1	Guanylate cyclase	Guanylate cyclase	GO:0019934;GO:0004383;GO:0008074;GO:0045202;GO:0099555;GO:0020037;GO:0035556;GO:0005737;GO:0005525	GUCY1B1	ENSSSCG00025062952.1;ENSSSCG00015003412.1;ENSSSCG00040010514.1;ENSSSCG00005045532.1;ENSSSCG00070014458.1;ENSSSCG00030050431.1;ENSSSCG00035034685.1;ENSSSCG00065035112.1;ENSSSCG00045024712.1;ENSSSCG00060010653.1	A0A4X1U7Q8	GUCY1B1	0.603894	0.144996	0.00540351	0.979697	0.283295	0.556639
A0A4X1U7N4	DMP1	Uncharacterized protein	DMP1	GO:0030198;GO:0001503	DMP1	ENSSSCG00065038425.1;ENSSSCG00070014624.1	A0A4X1U7N4	DMP1	0.400456	0.221717	0.221358	0.0131651	-0.0936094	0.501672
A0A4X1U7Q3	FGR	Tyrosine-protein kinase	Tyrosine-protein kinase				A0A4X1U7Q3	FGR	-0.346848	0.175592	-0.0613663	0.775171	0.24923	0.501306
A0A4X1U7R1;P31936	IBSP	Bone sialoprotein 2	Bone sialoprotein 2	GO:0007155;GO:0030198;GO:0001503;GO:0030282;GO:0031214;GO:0005576	IBSP	ENSSSCG00040034693.1;ENSSSCG00070014634.1	P31936	IBSP	0.436449	0.507771	0.482737	0.344444	-0.0488715	0.923289
A0A4X1U7T7	MMRN1	Uncharacterized protein	MMRN1	GO:0005509;GO:0048583;GO:0007596	MMRN1	ENSSSCG00025070809.1;ENSSSCG00035033926.1;ENSSSCG00070015753.1	A0A4X1U7T7	MMRN1	-0.291319	0.309698	0.42463	0.0247521	0.271983	0.226459
A0A4X1U7T8	NaN	Uncharacterized protein	A0A4X1U7T8	GO:0031214		ENSSSCG00070014652.1	A0A4X1U7T8	A0A4X1U7T8	0.0757322	0.788831	-0.00871607	0.952396	-0.264496	0.124634
A0A4X1U7V7	NaN	Uncharacterized protein	A0A4X1U7V7	GO:0051537;GO:0097428		ENSSSCG00025066595.1;ENSSSCG00035070556.1;ENSSSCG00040051083.1;ENSSSCG00055030572.1;ENSSSCG00065035509.1;ENSSSCG00070014674.1	A0A4X1U7V7	A0A4X1U7V7	0.25586	0.443358	-0.0639566	0.724217	-0.402077	0.109295
A0A4X1U7W7;A0A4X1U7X2;A0A4X1U7Y3	FAM107B	Uncharacterized protein	FAM107B		FAM107B	ENSSSCG00025035305.1;ENSSSCG00035036884.1;ENSSSCG00050003243.1;ENSSSCG00055002923.1;ENSSSCG00005031413.1;ENSSSCG00030029086.1;ENSSSCG00060060134.1;ENSSSCG00045035007.1;ENSSSCG00040026504.1;ENSSSCG00015040350.1;ENSSSCG00070014671.1;ENSSSCG00065020359.1	A0A4X1U7Y3	FAM107B	0.376069	0.266673	0.00368476	0.984551	-0.132296	0.355457
A0A4X1U7X9	COMP	Uncharacterized protein	COMP	GO:1900047;GO:0050881;GO:0010468;GO:0014829;GO:0005509;GO:0060173;GO:0035264;GO:0043588;GO:0070527;GO:0051260;GO:0097084;GO:0005178;GO:1902732;GO:0009306;GO:0035988;GO:0030500;GO:0008201;GO:0006986;GO:0035989;GO:0043395;GO:0005615;GO:0032991;GO:1990079;GO:0030509;GO:0030282;GO:0048844;GO:0003417;GO:0043066;GO:0030199;GO:0010259;GO:0016485;GO:0002020;GO:0006915;GO:0036122;GO:0005518;GO:0002063	COMP	ENSSSCG00015056764.1;ENSSSCG00025034191.1;ENSSSCG00030045325.1;ENSSSCG00035069449.1;ENSSSCG00040060450.1;ENSSSCG00045028017.1;ENSSSCG00050062381.1;ENSSSCG00060040469.1;ENSSSCG00065025469.1;ENSSSCG00070014665.1	A0A4X1U7X9	COMP	0.265826	0.556798	0.322434	0.0200823	-0.0801086	0.824263
A0A4X1U7Y6;A0A4X1U9Y3;A0A4X1U9Z4;A0A4X1UAJ5	NPM1	Nucleophosmin;Nucleoplasmin domain-containing protein;Nucleoplasmin domain-containing protein;Nucleophosmin	Nucleophosmin (?)	GO:0006334;GO:0001046;GO:0008284;GO:0006281;GO:0090398;GO:0051059;GO:0046599;GO:0030957;GO:0008104;GO:0051092;GO:0019901;GO:0043024;GO:0032071;GO:0004860;GO:0031616;GO:0045727;GO:1990904;GO:0045944;GO:0003676;GO:0005730;GO:0003713;GO:0051082;GO:1902751;GO:0060735;GO:0008285;GO:0140693;GO:0003723;GO:0044387;GO:0043066;GO:0060699;GO:0043023;GO:0042393;GO:0006913;GO:0007098;GO:0032993;GO:0005654;GO:…	NPM1	ENSSSCG00065010661.1;ENSSSCG00030032273.1;ENSSSCG00055007384.1;ENSSSCG00045006614.1;ENSSSCG00035067655.1;ENSSSCG00040069034.1;ENSSSCG00070015250.1;ENSSSCG00025017489.1;ENSSSCG00050001530.1	A0A4X1UAJ5	NPM1	-0.214439	0.485034	0.391568	0.286522	0.759719	0.0736919
A0A4X1U7Z5;A0A4X1U824	RAB4A	Ras-related protein Rab-4	Ras-related protein Rab-4	GO:0003925;GO:0005768;GO:0030100;GO:0030659;GO:0032482;GO:0015031;GO:0005525;GO:0005886	RAB4A	ENSSSCG00045007932.1;ENSSSCG00050062134.1;ENSSSCG00065077078.1;ENSSSCG00030023801.1;ENSSSCG00060066190.1;ENSSSCG00015046441.1;ENSSSCG00070014696.1;ENSSSCG00035047873.1;ENSSSCG00055025371.1;ENSSSCG00025060322.1	A0A4X1U824	RAB4A	0.304151	0.553086	0.0737497	0.799223	0.614607	0.157571
A0A4X1U806;A0A4X1U857;A0A4X1UCZ0;A0A4X1UDD0	NPLOC4	MPN domain-containing protein;MPN domain-containing protein;Uncharacterized protein;MPN domain-containing protein	MPN domain-containing protein (?)	GO:0046872;GO:0006511	NPLOC4	ENSSSCG00045026932.1;ENSSSCG00030008859.1;ENSSSCG00050061824.1;ENSSSCG00055026396.1;ENSSSCG00040030885.1;ENSSSCG00065058405.1;ENSSSCG00070015758.1;ENSSSCG00060067435.1;ENSSSCG00035080901.1;ENSSSCG00025060951.1	A0A4X1UDD0	NPLOC4	0.491416	0.0773948	0.184272	0.152188	0.376126	0.192432
A0A4X1U831;A0A4X1UCF0;A0A4X1UCG7;A0A4X1UD06;A0A4X1UD18;A0A4X1UDI1;A0A4X1UDN7	CLIP1	Uncharacterized protein	CLIP1	GO:0005856	CLIP1	ENSSSCG00035043804.1;ENSSSCG00005009985.1;ENSSSCG00070015685.1;ENSSSCG00045038122.1;ENSSSCG00065039229.1	A0A4X1UDN7	CLIP1	0.124284	0.797614	0.0639603	0.781046	0.4631	0.182712
A0A4X1U864	ARPC1A	Actin-related protein 2/3 complex subunit	Actin-related protein 2/3 complex subunit	GO:0003779;GO:0030833;GO:0005885;GO:0034314;GO:0005737;GO:0005634	ARPC1A	ENSSSCG00005010121.1;ENSSSCG00040059889.1;ENSSSCG00055024552.1;ENSSSCG00070014730.1	A0A4X1U864	A0A4X1U864	-0.266918	0.475018	0.0852623	0.703616	0.508042	0.262357
A0A4X1U8B7;A0A4X1UA80	NaN	72 kDa gelatinase	72 kDa gelatinase	GO:0006508;GO:0050896;GO:0031012;GO:0035987;GO:0001955;GO:0060325;GO:0030574;GO:0001957;GO:0060346;GO:1904707;GO:0071492;GO:0030017;GO:0034614;GO:1904645;GO:0005615;GO:0032502;GO:0001666;GO:0004222;GO:0005576;GO:0005886;GO:0008270;GO:0007566;GO:0071230	MMP2	ENSSSCG00050077500.1;ENSSSCG00015034629.1;ENSSSCG00055007772.1;ENSSSCG00065006157.1;ENSSSCG00040050862.1;ENSSSCG00060034595.1;ENSSSCG00035047413.1;ENSSSCG00045010609.1;ENSSSCG00070015273.1;ENSSSCG00030031026.1;ENSSSCG00005026039.1;ENSSSCG00025055272.1	A0A4X1UA80	MMP2	0.457538	0.37495	0.0631236	0.684493	-0.146079	0.631439
A0A4X1U8H2;A0A4X1U8J8	PDAP1	PP28 domain-containing protein	PP28 domain-containing protein		PDAP1	ENSSSCG00050000031.1;ENSSSCG00055025097.1;ENSSSCG00070014797.1;ENSSSCG00025049225.1;ENSSSCG00065007297.1;ENSSSCG00045010023.1;ENSSSCG00060042631.1;ENSSSCG00030044260.1;ENSSSCG00015038557.1;ENSSSCG00035049190.1	A0A4X1U8J8	PDAP1	0.0965651	0.620715	0.179647	0.232487	-0.0352394	0.864303
A0A4X1U8H8;A0A4X1UBC7	NaN	ANK_REP_REGION domain-containing protein	ANK_REP_REGION domain-containing protein		ANKRD2	ENSSSCG00055019176.1;ENSSSCG00070015326.1;ENSSSCG00025075067.1;ENSSSCG00035018161.1;ENSSSCG00065020052.1	A0A4X1UBC7	A0A4X1U8H8	0.7085	0.19724	-0.711577	0.285521	0.156383	0.807395
A0A4X1U8I5	NaN	Tripeptidyl-peptidase 2	Tripeptidyl-peptidase 2	GO:0004252;GO:0006508;GO:0008240;GO:0004177		ENSSSCG00070015299.1	A0A4X1U8I5	A0A4X1U8I5	0.272934	0.250438	-0.19759	0.320707	-0.00511758	0.985202
A0A4X1U8L4;A0A4X1U8R6;A0A4X1UB34;M3TYT0	ROCK2	Rho-associated protein kinase 2;Rho-associated protein kinase;Rho-associated protein kinase 2;Rho-associated protein kinase 2	Rho-associated protein kinase 2 (?)				M3TYT0	ROCK2	0.0374462	0.917598	0.0181857	0.907328	0.399914	0.318515
A0A4X1U8L8	NaN	Uncharacterized protein	A0A4X1U8L8	GO:0010629;GO:0005783;GO:0020037;GO:0005179;GO:0042803;GO:0046885;GO:0005576;GO:0019899;GO:0048471	STC2	ENSSSCG00015067820.1;ENSSSCG00025005954.1;ENSSSCG00030038404.1;ENSSSCG00035023468.1;ENSSSCG00040013685.1;ENSSSCG00045035499.1;ENSSSCG00050045556.1;ENSSSCG00055017135.1;ENSSSCG00060032368.1;ENSSSCG00065054318.1;ENSSSCG00070015945.1	A0A4X1U8L8	A0A4X1U8L8	0.640664	0.0454581	0.261088	0.0404984	-0.260593	0.35152
A0A4X1U8M9;A0A4X1UB63;B3SP85	IFI30	Gamma-interferon-inducible-lysosomal thiol reductase	Gamma-interferon-inducible-lysosomal thiol reductase	GO:0042590;GO:0050821;GO:0030054;GO:0016491;GO:0048147;GO:0005829;GO:0005764;GO:0016667;GO:0016671;GO:0005576;GO:0019886	IFI30	ENSSSCG00055024310.1;ENSSSCG00025040458.1;ENSSSCG00040053379.1;ENSSSCG00070015390.1;ENSSSCG00030057496.1;ENSSSCG00065016368.1;ENSSSCG00045022506.1;ENSSSCG00050073766.1;ENSSSCG00015055802.1;ENSSSCG00035015606.1;ENSSSCG00060032663.1	B3SP85	IFI30	0.532255	0.0658028	0.373868	0.0239297	0.448618	0.00226438
A0A4X1U8P8;A0A4X1U8R2;A0A4X1U8T2;A0A4X1UB43;A0A4X1UB97;A0A4X1UBB2;A0A4X1UDR6	TNNT3	Troponin T, fast skeletal muscle;Troponin T, fast skeletal muscle;Troponin T, fast skeletal muscle;Troponin T, fast skeletal muscle;Troponin T, fast skeletal muscle;Troponin T, fast skeletal muscle;Troponin T, fast skeletal muscle	Troponin T, fast skeletal muscle (?)	GO:0006942;GO:0005861	TNNT3	ENSSSCG00070015620.1	A0A4X1UDR6	TNNT3	0.654671	0.010598	-0.731138	0.187804	0.0271602	0.969724
A0A4X1U8Q2;P61220	EIF1;EIF1B	SUI1 domain-containing protein;Eukaryotic translation initiation factor 1b	Eukaryotic translation initiation factor 1b (?)	GO:0043024;GO:0016282;GO:0005634;GO:0003723;GO:0005737;GO:0006446;GO:0003743	EIF1	ENSSSCG00025026913.1;ENSSSCG00060038938;ENSSSCG00050023373.1;ENSSSCG00035013244;ENSSSCG00030064270.1;ENSSSCG00030017749;ENSSSCG00065016629;ENSSSCG00025020215;ENSSSCG00050036116;ENSSSCG00040027553.1;ENSSSCG00070014989.1;ENSSSCG00045037303.1;ENSSSCG00055012338.1;ENSSSCG00040010066;ENSSSCG00045010192;ENSSSCG00005039085;ENSSSCG00015038868;ENSSSCG00000011270;ENSSSCG00035024297.1;ENSSSCG00070011200;ENS…	P61220	EIF1	0.138927	0.607368	0.0175064	0.93186	-0.0404653	0.867155
A0A4X1U8U1	NaN	Uncharacterized protein	A0A4X1U8U1	GO:0110165		ENSSSCG00070014909.1	A0A4X1U8U1	A0A4X1U8U1	-0.124057	0.655516	-0.721738	0.026912	0.121965	0.771349
A0A4X1U8W8	CPE	Carboxypeptidase E	Carboxypeptidase E	GO:0008270;GO:0004181;GO:0003214;GO:0006508;GO:0030658;GO:0072657;GO:0016055;GO:0050839;GO:0005794;GO:0042043	CPE	ENSSSCG00025038384.1;ENSSSCG00030016232.1;ENSSSCG00035076896.1;ENSSSCG00040071136.1;ENSSSCG00045011262.1;ENSSSCG00050006827.1;ENSSSCG00055011066.1;ENSSSCG00060009352.1;ENSSSCG00065074855.1;ENSSSCG00070014884.1	A0A4X1U8W8	CPE	-0.145937	0.626101	0.0554691	0.759872	0.172709	0.399241
A0A4X1U902;A0A4X1UD45	NaN	Uncharacterized protein	A0A4X1UD45 (?)	GO:0006468;GO:0005524;GO:0004672		ENSSSCG00070013901.1	A0A4X1UD45	A0A4X1U902	1.66885	0.010255	0.888727	0.018625	0.728078	0.0493724
A0A4X1U915;A0A4X1U9D6;A0A4X1U9E9;A0A4X1U9I2;A0A4X1U9L2;A0A4X1U9N1;A0A4X1U9P6	DOCK10	Uncharacterized protein	DOCK10	GO:0005085;GO:0016021;GO:0007264	DOCK10	ENSSSCG00070014450.1	A0A4X1U9P6	DOCK10	-0.436197	0.0545043	0.0633705	0.721811	-0.338688	0.119813
A0A4X1U924;A0A4X1UBD1	AAMDC	Uncharacterized protein	AAMDC		AAMDC	ENSSSCG00065057846.1;ENSSSCG00035019550.1;ENSSSCG00015080324.1;ENSSSCG00050064377.1;ENSSSCG00070016028.1;ENSSSCG00045027780.1;ENSSSCG00030073552.1;ENSSSCG00025074758.1;ENSSSCG00005000573.1;ENSSSCG00060067393.1;ENSSSCG00055020536.1;ENSSSCG00040011227.1	A0A4X1UBD1	AAMDC	0.692405	0.0137801	-0.127999	0.614535	0.067051	0.78773
A0A4X1U929	LSP1	Uncharacterized protein	LSP1	GO:0007165;GO:0003779	LSP1	ENSSSCG00055014221.1;ENSSSCG00070016063.1;ENSSSCG00070016063.1;ENSSSCG00070016063.1	A0A4X1U929	LSP1	-0.320626	0.138688	0.401892	0.0369455	0.344915	0.161615
A0A4X1U943	NaN	Ig-like domain-containing protein	Ig-like domain-containing protein			ENSSSCG00070014921.1	A0A4X1U943	A0A4X1U943	0.723546	0.216357	-0.366297	0.21442	-0.688473	0.134959
A0A4X1U968;A0A4X1UEM0	TNNI2	Uncharacterized protein	TNNI2	GO:0003779;GO:0005861;GO:0003009;GO:0045893;GO:0031014;GO:0005634	TNNI2	ENSSSCG00040019389.1;ENSSSCG00055014075.1;ENSSSCG00035024414.1;ENSSSCG00045004822.1;ENSSSCG00065058868.1;ENSSSCG00025045164.1;ENSSSCG00060030678.1;ENSSSCG00070016087.1;ENSSSCG00050007148.1	A0A4X1UEM0	TNNI2	0.868038	0.030209	-0.226297	0.681964	0.0808488	0.91056
A0A4X1U986	PGAM2	Phosphoglycerate mutase	Phosphoglycerate mutase	GO:0004082;GO:0016787;GO:0004619;GO:0006096	PGAM2	ENSSSCG00070014943.1	A0A4X1U986	PGAM2	-0.667592	0.222536	0.561022	0.0642539	0.269459	0.689287
A0A4X1U9D1	RSU1	Uncharacterized protein	RSU1		RSU1	ENSSSCG00005044335.1;ENSSSCG00015034558.1;ENSSSCG00025030381.1;ENSSSCG00035050070.1;ENSSSCG00040064345.1;ENSSSCG00050001854.1;ENSSSCG00060017846.1;ENSSSCG00065034679.1;ENSSSCG00070015114.1	A0A4X1U9D1	RSU1	0.609881	0.142267	-0.0657055	0.838383	0.33738	0.42234
A0A4X1U9D3;A0A4X1U9I7	SERPINF1	SERPIN domain-containing protein	SERPIN domain-containing protein	GO:0004867;GO:0016525;GO:0050769;GO:0005615	SERPINF1	ENSSSCG00055022625.1;ENSSSCG00035057672.1;ENSSSCG00060026406.1;ENSSSCG00015063053.1;ENSSSCG00050012661.1;ENSSSCG00045022867.1;ENSSSCG00025074148.1;ENSSSCG00040013166.1;ENSSSCG00065056487.1;ENSSSCG00030060459.1;ENSSSCG00070014987.1	A0A4X1U9I7	SERPINF1	1.26804	0.11806	0.067298	0.828228	-1.03538	0.135172
A0A4X1U9E1	CUL3	CULLIN_2 domain-containing protein	CULLIN_2 domain-containing protein	GO:0031461;GO:0016567;GO:0006511;GO:0031625	CUL3	ENSSSCG00015028604.1;ENSSSCG00055029088.1;ENSSSCG00070015110.1	A0A4X1U9E1	CUL3	0.247595	0.414937	-0.0867527	0.640414	-0.14212	0.516906
A0A4X1U9F6	DBNL	Uncharacterized protein	DBNL	GO:0048812;GO:0051015;GO:0005769;GO:0007416;GO:0030027;GO:0014069;GO:0043204;GO:0070161;GO:0030425;GO:0001726;GO:0006898;GO:0002102;GO:0000139;GO:0005938;GO:0097178;GO:0030665;GO:0005886	DBNL	ENSSSCG00070014977.1;ENSSSCG00070014977.1	A0A4X1U9F6	DBNL	0.41283	0.160655	0.227198	0.0981553	0.202099	0.406417
A0A4X1U9F7;A0A4X1UA06	TNFAIP8	Uncharacterized protein	TNFAIP8	GO:0042981	TNFAIP8	ENSSSCG00030053400.1;ENSSSCG00015078381.1;ENSSSCG00005045891.1;ENSSSCG00070015132.1;ENSSSCG00050035435.1;ENSSSCG00055021233.1;ENSSSCG00040033686.1;ENSSSCG00035074784.1;ENSSSCG00045020514.1;ENSSSCG00025037713.1;ENSSSCG00065064690.1;ENSSSCG00060041541.1	A0A4X1UA06	TNFAIP8	0.00339231	0.994156	0.299478	0.223636	0.721706	0.134491
A0A4X1U9J2;A0A4X1UC05	NaN	IF rod domain-containing protein	IF rod domain-containing protein	GO:0005882;GO:0005198		ENSSSCG00070015610.1	A0A4X1UC05	A0A4X1U9J2	-0.366661	0.458128	0.188121	0.684912	0.659431	0.135751
A0A4X1U9L5	NaN	CLCA domain-containing protein	CLCA domain-containing protein	GO:0016021		ENSSSCG00070016172.1	A0A4X1U9L5	A0A4X1U9L5	-0.491898	0.292097	-0.435952	0.00311991	-0.413784	0.247093
A0A4X1U9N0;A0A4X1UCH0;Q9GL51	PAFAH1B1	Platelet-activating factor acetylhydrolase IB subunit alpha	Platelet-activating factor acetylhydrolase IB subunit alpha	GO:0021819;GO:0000132;GO:0008090;GO:0000776;GO:0042802;GO:0030154;GO:0048471;GO:0051081;GO:0008247;GO:0051012;GO:0032420;GO:0009306;GO:0030036;GO:0048854;GO:0000235;GO:0031252;GO:0021540;GO:1904936;GO:0007399;GO:0001961;GO:0040019;GO:0005938;GO:0090176;GO:0038026;GO:0008344;GO:0007254;GO:0005813;GO:0031965;GO:0070840;GO:0001667;GO:0005819;GO:0051661;GO:0046982;GO:0047496;GO:0051301;GO:0043622;GO:…	PAFAH1B1	ENSSSCG00025069773.1;ENSSSCG00045020692.1;ENSSSCG00055020324.1;ENSSSCG00070015593.1;ENSSSCG00060020789.1;ENSSSCG00065052445.1;ENSSSCG00015058021.1;ENSSSCG00035016837.1;ENSSSCG00050053765.1;ENSSSCG00005021177.1	Q9GL51	PAFAH1B1	0.289502	0.546701	0.0661813	0.697052	0.327837	0.19219
A0A4X1U9T5;A0A4X1UAM8;A0A4X1UAN3	NaN	Ig-like domain-containing protein	Ig-like domain-containing protein	GO:0016021		ENSSSCG00070015223.1	A0A4X1UAN3	A0A4X1U9T5	-0.37534	0.229754	0.0739508	0.597721	-0.291225	0.221264
A0A4X1U9W8;A0A4X1UCL8;A0A4X1UCM9;A0A4X1UEB3;A0A4X1UFG4	MAN2A2	Alpha-mannosidase	Alpha-mannosidase	GO:0016021;GO:0006013;GO:0046872;GO:0004559;GO:0030246	MAN2A2	ENSSSCG00070015810.1	A0A4X1UFG4	MAN2A2	0.522406	0.178994	0.00679945	0.978409	-0.751887	0.0612895
A0A4X1UA34	NaN	Uncharacterized protein	A0A4X1UA34	GO:1990697;GO:0090090;GO:0030500;GO:1990699;GO:0016298;GO:0060348	NOTUM	ENSSSCG00025068736.1;ENSSSCG00030010257.1;ENSSSCG00035079495.1;ENSSSCG00040019165.1;ENSSSCG00045035082.1;ENSSSCG00050077313.1;ENSSSCG00060076892.1;ENSSSCG00065032553.1;ENSSSCG00070015163.1	A0A4X1UA34	A0A4X1UA34	0.170962	0.290937	0.101006	0.460289	-0.0101462	0.934716
A0A4X1UA64;A0A4X1UCL3;A0A4X1UF23;A0A4X1UFJ9	GPD1L	Glycerol-3-phosphate dehydrogenase [NAD(+)]	Glycerol-3-phosphate dehydrogenase [NAD(+)]				A0A4X1UFJ9	GPD1L	1.94313	0.0401984	0.239279	0.263654	-0.772633	0.368129
A0A4X1UA66	LOC100737113	IF rod domain-containing protein	IF rod domain-containing protein	GO:0005882;GO:0005198	LOC100737113	ENSSSCG00070015073.1	A0A4X1UA66	LOC100737113	-0.264042	0.449044	-0.0498966	0.926278	-0.242037	0.600725
A0A4X1UA68;A0A4X1UB27;A0A4X1UB32;P23695	IGF2	Insulin-like growth factor II	Insulin-like growth factor II	GO:2000467;GO:0008284;GO:0008083;GO:0005159;GO:0050731;GO:0000122;GO:0005178;GO:0001701;GO:0045944;GO:0060669;GO:0031056;GO:0042104;GO:0051148;GO:0043410;GO:0005615;GO:0046628;GO:0001503;GO:0005179;GO:1905564;GO:0051147;GO:0043539;GO:0001892;GO:0006006;GO:0051781	IGF2	ENSSSCG00030074012.1;ENSSSCG00070015301.1;ENSSSCG00030074012;ENSSSCG00035020195;ENSSSCG00070015301;ENSSSCG00040017113.1;ENSSSCG00040017113;ENSSSCG00055016061.1;ENSSSCG00035020195.1;ENSSSCG00015004041;ENSSSCG00065063733.1;ENSSSCG00050008159.1;ENSSSCG00055016061;ENSSSCG00045005140.1;ENSSSCG00015004041.1	P23695	IGF2	-0.353247	0.228234	-0.0018317	0.992368	0.102487	0.663919
A0A4X1UA73;A0A4X1UA86	LOC100154873	Carbonic anhydrase	Carbonic anhydrase	GO:0004089;GO:0008270	LOC100154873	ENSSSCG00025052445.1;ENSSSCG00060010034.1;ENSSSCG00030038706.1;ENSSSCG00040025214.1;ENSSSCG00055003263.1;ENSSSCG00070016297.1;ENSSSCG00035069639.1;ENSSSCG00015019505.1;ENSSSCG00045000705.1;ENSSSCG00065009187.1;ENSSSCG00050012011.1	A0A4X1UA86	LOC100154873	0.423112	0.107269	-0.50376	0.0261731	-0.415909	0.134929
A0A4X1UA74	PGAM1	Phosphoglycerate mutase	Phosphoglycerate mutase	GO:0006094;GO:0016787;GO:0045730;GO:0043456;GO:0004082;GO:0005829;GO:0046538;GO:0006110;GO:0006096;GO:0019901	PGAM1	ENSSSCG00015023686.1;ENSSSCG00025073964.1;ENSSSCG00030052906.1;ENSSSCG00035020069.1;ENSSSCG00040041696.1;ENSSSCG00045005623.1;ENSSSCG00050070039.1;ENSSSCG00055020076.1;ENSSSCG00060033267.1;ENSSSCG00065017790.1;ENSSSCG00070015756.1	A0A4X1UA74	PGAM1	-0.566292	0.0920931	-0.0545575	0.80339	0.634857	0.0262148
A0A4X1UA95	LOC100523668	GB1/RHD3-type G domain-containing protein	GB1/RHD3-type G domain-containing protein	GO:0050896;GO:0005525;GO:0003924	LOC100523668	ENSSSCG00070015098.1	A0A4X1UA95	LOC100523668	-1.10649	0.0301832	0.306308	0.3548	-0.132373	0.726549
A0A4X1UAB7;A0A4X1UCT2;A0A4X1UF99	TNPO1	Importin N-terminal domain-containing protein;Uncharacterized protein;Importin N-terminal domain-containing protein	Importin N-terminal domain-containing protein (?)	GO:0031267;GO:0006606;GO:0005737	TNPO1	ENSSSCG00030052215.1;ENSSSCG00015038244.1;ENSSSCG00060035216.1;ENSSSCG00025045424.1;ENSSSCG00050053119.1;ENSSSCG00055026750.1;ENSSSCG00040031134.1;ENSSSCG00070016231.1;ENSSSCG00065073680.1;ENSSSCG00045031612.1;ENSSSCG00035012619.1	A0A4X1UF99	TNPO1	0.210147	0.240681	0.112148	0.691803	0.237441	0.391773
A0A4X1UAC9	LOC100737113	IF rod domain-containing protein	IF rod domain-containing protein	GO:0005882;GO:0005198	LOC100737113	ENSSSCG00070015073.1	A0A4X1UAC9	LOC100737113	-0.35473	0.426774	-0.0525999	0.927963	-0.110759	0.853583
A0A4X1UAD2	AHSG	Alpha-2-HS-glycoprotein	Alpha-2-HS-glycoprotein	GO:0004869;GO:0005615	AHSG	ENSSSCG00025001062.1;ENSSSCG00035001948.1;ENSSSCG00045004132.1;ENSSSCG00050029897.1;ENSSSCG00055024646.1;ENSSSCG00065005047.1;ENSSSCG00070016322.1	A0A4X1UAD2	AHSG	0.0625025	0.937839	0.436154	0.0166353	0.380093	0.39984
A0A4X1UAF8	GALNT2	Polypeptide N-acetylgalactosaminyltransferase	Polypeptide N-acetylgalactosaminyltransferase	GO:0016021;GO:0004653;GO:0000139;GO:0006486;GO:0030246	GALNT2	ENSSSCG00040060929.1;ENSSSCG00055022387.1;ENSSSCG00070015336.1	A0A4X1UAF8	GALNT2	0.187603	0.276652	0.0348419	0.710077	-0.0950752	0.65341
A0A4X1UAG8	ALYREF	RRM domain-containing protein	RRM domain-containing protein	GO:0003723	ALYREF	ENSSSCG00025066589.1;ENSSSCG00030009735.1;ENSSSCG00050064697.1;ENSSSCG00065051932.1;ENSSSCG00070015383.1	A0A4X1UAG8	ALYREF	-0.371892	0.261287	0.0739405	0.808806	0.227801	0.546539
A0A4X1UAI2	DDAH1	Dimethylargininase	Dimethylargininase				A0A4X1UAI2	DDAH1	0.757457	0.191908	-0.304312	0.0652658	0.0187996	0.938687
A0A4X1UAJ6;A0A4X1UB74	ARHGDIA	Uncharacterized protein	ARHGDIA	GO:2000249;GO:0005094;GO:0005634;GO:0035023;GO:0005737;GO:0007266;GO:0001772;GO:0071526;GO:0032880	ARHGDIA	ENSSSCG00070015400.1;ENSSSCG00025066263.1;ENSSSCG00045031736.1;ENSSSCG00060073051.1;ENSSSCG00030009685.1;ENSSSCG00035076153.1;ENSSSCG00065052206.1;ENSSSCG00015029166.1;ENSSSCG00005024447.1;ENSSSCG00040023795.1;ENSSSCG00055030020.1	A0A4X1UB74	ARHGDIA	0.380471	0.0438189	-0.278585	0.0744384	-0.232621	0.230364
A0A4X1UAJ9	NaN	CCT-theta	CCT-theta	GO:0005832;GO:0140662;GO:0005929;GO:0016887;GO:0005524;GO:0051082		ENSSSCG00070015251.1	A0A4X1UAJ9	A0A4X1UAJ9	0.365152	0.20235	-0.150334	0.512993	0.0783539	0.80359
A0A4X1UAL4	IGFBP1	Insulin-like growth factor-binding protein 1	Insulin-like growth factor-binding protein 1	GO:0005794;GO:0031995;GO:0005615;GO:0031994	IGFBP1	ENSSSCG00070015275.1	A0A4X1UAL4	IGFBP1	3.03894	0.0272483	0.359724	0.26543	0.6461	0.149765
A0A4X1UAL8	WASF2	Wiskott-Aldrich syndrome protein family member	Wiskott-Aldrich syndrome protein family member	GO:0005856;GO:0003779;GO:0030036;GO:0005737	WASF2	ENSSSCG00070015014.1	A0A4X1UAL8	WASF2	0.0293982	0.889781	-0.00811652	0.961963	0.196934	0.269042
A0A4X1UAW4;A0A4X1UF06;A0A4X1UFU8	PSMD3	PCI domain-containing protein	PCI domain-containing protein	GO:0000502;GO:0030234;GO:0042176;GO:0005838	PSMD3	ENSSSCG00045036509.1;ENSSSCG00065006848.1;ENSSSCG00015014558.1;ENSSSCG00040004060.1;ENSSSCG00035051725.1;ENSSSCG00050072404.1;ENSSSCG00030038169.1;ENSSSCG00070016418.1;ENSSSCG00025063267.1;ENSSSCG00060071926.1;ENSSSCG00055002907.1	A0A4X1UFU8	PSMD3	0.441901	0.125951	-0.530439	0.0436998	-0.421426	0.205441
A0A4X1UAY2;A0A4X1UDB4	PPP6C	Serine/threonine-protein phosphatase	Serine/threonine-protein phosphatase	GO:0017018;GO:0006470;GO:0005829;GO:0005737	PPP6C	ENSSSCG00070016439.1	A0A4X1UDB4	PPP6C	0.400097	0.254092	-0.490575	0.0320109	-0.117738	0.76669
A0A4X1UAY5	AGT	Angiotensin 1-10	Angiotensin 1-10	GO:0004867;GO:0042310;GO:0003081;GO:0005615	AGT	ENSSSCG00035042308.1;ENSSSCG00055021731.1;ENSSSCG00065075580.1;ENSSSCG00070015511.1;ENSSSCG00070015511.1;ENSSSCG00070015511.1	A0A4X1UAY5	AGT	0.126622	0.627189	-0.1897	0.213354	-0.818468	0.0742129
A0A4X1UB12;A0A4X1UDG8;A0A4X1UDY0	NaN	Uncharacterized protein	A0A4X1UDY0 (?)	GO:0006915;GO:0016021;GO:0042981	BCL2L13	ENSSSCG00015033571.1;ENSSSCG00025033760.1;ENSSSCG00030048872.1;ENSSSCG00045008281.1;ENSSSCG00035060319.1;ENSSSCG00055024991.1;ENSSSCG00050016230.1;ENSSSCG00065079294.1;ENSSSCG00070015923.1	A0A4X1UDY0	A0A4X1UB12	0.496452	0.0293981	0.0307445	0.876178	0.235426	0.313764
A0A4X1UB18;A7TX81	COPS6	COP9 signalosome complex subunit 6	COP9 signalosome complex subunit 6	GO:0000338;GO:0008237;GO:0008180;GO:0005737	COPS6	ENSSSCG00030003769;ENSSSCG00025010993;ENSSSCG00040035470;ENSSSCG00070015310.1;ENSSSCG00035036150;ENSSSCG00065049347.1;ENSSSCG00060044722;ENSSSCG00015056935;ENSSSCG00005002152.1;ENSSSCG00005002152;ENSSSCG00055028153;ENSSSCG00065049347;ENSSSCG00000034893;ENSSSCG00055028153.1;ENSSSCG00070015310;ENSSSCG00050034350;ENSSSCG00045017261	A7TX81	COPS6	0.457229	0.106871	-0.000852528	0.997759	0.223339	0.380796
A0A4X1UB30;A0A4X1UB57;A0A4X1UBP5	SSC5D	Uncharacterized protein	SSC5D	GO:0005044;GO:0016020	SSC5D	ENSSSCG00070015051.1	A0A4X1UBP5	SSC5D	0.121647	0.757352	-0.00961153	0.964119	-0.589018	0.093407
A0A4X1UB53;A0A4X1UCY7;A0A4X1UDP7;A0A4X1UE41	SH3GLB1	Endophilin-B1	Endophilin-B1	GO:0005741;GO:0030496;GO:0000421;GO:0006915;GO:0008289;GO:0000139	SH3GLB1	ENSSSCG00025006693.1;ENSSSCG00055021495.1;ENSSSCG00035076115.1;ENSSSCG00040030188.1;ENSSSCG00065021734.1;ENSSSCG00030011887.1;ENSSSCG00050046835.1;ENSSSCG00060055784.1;ENSSSCG00070015977.1;ENSSSCG00045013097.1	A0A4X1UE41	SH3GLB1	0.237162	0.282958	-0.501603	0.0357128	-0.290574	0.370728
A0A4X1UB62;A0A4X1UB79;A0A4X1UDM2	NaN	Uncharacterized protein	A0A4X1UDM2 (?)				A0A4X1UDM2	ADAM17	0.387642	0.255727	0.235764	0.28822	-0.194337	0.265768
A0A4X1UB73;A0A4X1UDP0	MAP1S	Uncharacterized protein	MAP1S	GO:0048812;GO:0048471;GO:0005829;GO:0003677;GO:0005730;GO:0007052;GO:0034454;GO:0051310;GO:0051015;GO:0005813;GO:0001578;GO:0048487;GO:1990498;GO:0045202;GO:0008017;GO:0005654;GO:0006915;GO:0000226;GO:0005874;GO:0042995	MAP1S	ENSSSCG00055027277.1;ENSSSCG00035024508.1;ENSSSCG00065006762.1;ENSSSCG00040046769.1;ENSSSCG00070015992.1	A0A4X1UDP0	MAP1S	0.708195	0.028474	0.111531	0.631129	0.394493	0.204148
A0A4X1UBC9;A0A4X1UGS1	FES	Tyrosine-protein kinase	Tyrosine-protein kinase				A0A4X1UGS1	FES	0.234209	0.586203	0.219369	0.380691	0.30896	0.442532
A0A4X1UBE5;A0A4X1UDW0	CHMP6	Uncharacterized protein	CHMP6	GO:0007175;GO:0043162;GO:0046761;GO:1904930;GO:0039702;GO:0000815;GO:0000776;GO:0005765;GO:0005828;GO:0047485;GO:0032585;GO:0061952;GO:1901673;GO:0031468;GO:0044877;GO:0001778;GO:0007080;GO:0097352;GO:1902774;GO:0030496;GO:0060548;GO:0005886;GO:0071985;GO:0005643;GO:0007034;GO:0042176	CHMP6	ENSSSCG00030007566.1;ENSSSCG00055023200.1;ENSSSCG00045022133.1;ENSSSCG00060070934.1;ENSSSCG00025053097.1;ENSSSCG00070016550.1;ENSSSCG00065063334.1;ENSSSCG00035080508.1;ENSSSCG00050025331.1;ENSSSCG00040039370.1	A0A4X1UDW0	CHMP6	-0.290446	0.290409	-0.00440146	0.9837	-0.256871	0.173321
A0A4X1UBG5;A0A4X1UBH2	DDX1	ATP-dependent RNA helicase DDX1	ATP-dependent RNA helicase DDX1	GO:0004527;GO:0006397;GO:0003724;GO:0003676;GO:0008033;GO:0005524;GO:0051607	DDX1	ENSSSCG00045016056.1;ENSSSCG00040055473.1;ENSSSCG00035060008.1;ENSSSCG00055020940.1;ENSSSCG00065003232.1;ENSSSCG00005014251.1;ENSSSCG00070015330.1;ENSSSCG00015072881.1;ENSSSCG00060038244.1;ENSSSCG00030066252.1;ENSSSCG00025066622.1	A0A4X1UBH2	DDX1	-0.107495	0.706075	0.162747	0.46468	0.0741608	0.824825
A0A4X1UBI9;A0A4X1UBJ3;A0A4X1UEG2	ATP6V1E1	Uncharacterized protein	ATP6V1E1	GO:0005902;GO:0005768;GO:0005829;GO:0016324;GO:0033178;GO:0046961	ATP6V1E1	ENSSSCG00070016037.1;ENSSSCG00065079293.1;ENSSSCG00030048486.1;ENSSSCG00025034126.1;ENSSSCG00050016478.1;ENSSSCG00060033583.1;ENSSSCG00055024438.1;ENSSSCG00005008881.1;ENSSSCG00015035769.1	A0A4X1UEG2	ATP6V1E1	-0.368462	0.283899	0.116944	0.493546	0.28042	0.457533
A0A4X1UBJ5;A0A4X1UFP4;A0A4X1UFQ4	NaN	Uncharacterized protein	A0A4X1UFQ4 (?)	GO:0005509	SRI	ENSSSCG00050019682.1;ENSSSCG00005000493.1;ENSSSCG00070016569.1	A0A4X1UFQ4	SRI	0.309409	0.340331	-0.05881	0.813399	0.413227	0.117838
A0A4X1UBK0	OGDH	Oxoglutarate dehydrogenase (succinyl-transferring)	Oxoglutarate dehydrogenase (succinyl-transferring)	GO:0004591;GO:0006099;GO:0030976	OGDH	ENSSSCG00025039399.1;ENSSSCG00030034093.1;ENSSSCG00035061260.1;ENSSSCG00040014401.1;ENSSSCG00045034016.1;ENSSSCG00050040512.1;ENSSSCG00065065149.1;ENSSSCG00070015990.1;ENSSSCG00070015990.1	A0A4X1UBK0	OGDH	-0.120464	0.738703	-0.994445	0.0202552	0.0744496	0.828528
A0A4X1UBN3	P4HB	Protein disulfide-isomerase	Protein disulfide-isomerase	GO:0005788;GO:0003756	P4HB	ENSSSCG00025065603.1;ENSSSCG00035075146.1;ENSSSCG00040024576.1;ENSSSCG00045031373.1;ENSSSCG00055030097.1;ENSSSCG00055030097.1;ENSSSCG00060071886.1;ENSSSCG00065052593.1;ENSSSCG00070015438.1	A0A4X1UBN3	P4HB	0.0890553	0.730077	-0.150048	0.370827	-0.120324	0.314443
A0A4X1UBP4;A0A4X1UBQ8;A0A4X1UCB1;A0A4X1VSQ8	FARSB;FARSB;FARSB;	Phenylalanyl-tRNA synthetase beta subunit	Phenylalanyl-tRNA synthetase beta subunit	GO:0003723;GO:0004826;GO:0000287;GO:0005737;GO:0005524;GO:0006432	FARSB	ENSSSCG00025025746.1;ENSSSCG00070015606.1;ENSSSCG00070027436.1	A0A4X1VSQ8	FARSB	0.240416	0.559454	-0.000391917	0.998168	0.4342	0.446666
A0A4X1UBQ4	CPNE3	Uncharacterized protein	CPNE3	GO:0005544	CPNE3	ENSSSCG00005032042.1;ENSSSCG00025053876.1;ENSSSCG00030038671.1;ENSSSCG00035018552.1;ENSSSCG00040023014.1;ENSSSCG00045000980.1;ENSSSCG00050010470.1;ENSSSCG00055003368.1;ENSSSCG00060013484.1;ENSSSCG00065026016.1;ENSSSCG00070016112.1;ENSSSCG00070016112.1;ENSSSCG00070016112.1	A0A4X1UBQ4	CPNE3	0.125378	0.716291	0.0127747	0.955901	0.348861	0.273904
A0A4X1UBY5;A0A4X1UEB9	ST6GAL1	Uncharacterized protein	ST6GAL1	GO:0016021;GO:0008373;GO:0018279;GO:0006054;GO:0003835;GO:0042803;GO:0000139;GO:0005794;GO:0006486	ST6GAL1	ENSSSCG00035081048.1;ENSSSCG00045012698.1;ENSSSCG00040069342.1;ENSSSCG00065011803.1;ENSSSCG00055018844.1;ENSSSCG00070016650.1;ENSSSCG00025002240.1	A0A4X1UEB9	ST6GAL1	0.442652	0.114637	0.260918	0.0377602	-0.0141947	0.913855
A0A4X1UC57;A0A4X1UCN1;A0A4X1UCP8	HGS	Hepatocyte growth factor-regulated tyrosine kinase substrate	Hepatocyte growth factor-regulated tyrosine kinase substrate	GO:0019904;GO:0046872;GO:0043130;GO:0005829;GO:0035091;GO:0031901;GO:0015031;GO:0032585	HGS	ENSSSCG00070015589.1	A0A4X1UCP8	HGS	-0.00295286	0.995512	0.199096	0.308435	0.0905195	0.822521
A0A4X1UC61;A0A4X1UDZ0;A0A4X1UEM2;A0A4X1UF56;A0A4X1UF68	MOB2	Uncharacterized protein	MOB2	GO:0005730;GO:0005829;GO:0005654	MOB2	ENSSSCG00025043821.1;ENSSSCG00070016207.1;ENSSSCG00030074961.1;ENSSSCG00065057479.1;ENSSSCG00050006830.1;ENSSSCG00060028486.1	A0A4X1UF68	MOB2	-0.590354	0.150004	0.261168	0.283306	-0.174916	0.509364
A0A4X1UC68	ITGBL1	Uncharacterized protein	ITGBL1		ITGBL1	ENSSSCG00015030981.1;ENSSSCG00015030981.1;ENSSSCG00030071331.1;ENSSSCG00035071635.1;ENSSSCG00040053357.1;ENSSSCG00050029511.1;ENSSSCG00055025011.1;ENSSSCG00065027488.1;ENSSSCG00070015518.1	A0A4X1UC68	ITGBL1	-0.413654	0.103625	-0.0806864	0.70348	-0.0839017	0.722057
A0A4X1UC72;A0A4X1UEM3;A0A4X1UGA3	EIF4E	Uncharacterized protein	EIF4E	GO:0003723;GO:0003743;GO:0005737	EIF4E	ENSSSCG00045031205.1;ENSSSCG00065002859.1;ENSSSCG00050075202.1;ENSSSCG00005040455.1;ENSSSCG00025013739.1;ENSSSCG00055011601.1;ENSSSCG00015071617.1;ENSSSCG00070016710.1;ENSSSCG00060015512.1;ENSSSCG00035023136.1;ENSSSCG00040003909.1;ENSSSCG00030020756.1	A0A4X1UGA3	EIF4E	0.170265	0.367644	-0.0045384	0.973456	0.118617	0.645262
A0A4X1UC79;A0A4X1UE02;P79307	APP	Amyloid-beta A4 protein	Amyloid-beta A4 protein	GO:0030134;GO:0010629;GO:1905908;GO:0150003;GO:0032722;GO:0001967;GO:0051124;GO:0032760;GO:0006897;GO:0030546;GO:0055037;GO:0008203;GO:0010971;GO:1900273;GO:0032731;GO:1901224;GO:1904646;GO:0019899;GO:0008201;GO:0007176;GO:0016358;GO:1900272;GO:0006979;GO:0008088;GO:2000406;GO:0031594;GO:0040014;GO:0005576;GO:0045821;GO:0009986;GO:0008021;GO:0005102;GO:0048786;GO:0035235;GO:0030900;GO:0005634;GO:…	APP	ENSSSCG00065014377.1;ENSSSCG00070016103.1;ENSSSCG00040071091.1;ENSSSCG00055010466.1	P79307	APP	-0.0947421	0.720762	-0.0173087	0.872845	0.15051	0.30959
A0A4X1UCB4	NaN	Uncharacterized protein	A0A4X1UCB4	GO:0005540;GO:0016021;GO:0007155		ENSSSCG00070015826.1	A0A4X1UCB4	A0A4X1UCB4	0.133716	0.607049	0.285711	0.0426508	-0.127913	0.490376
A0A4X1UCE1	TRH	Pro-thyrotropin-releasing hormone	Pro-thyrotropin-releasing hormone	GO:0008437;GO:0005576;GO:0009755	TRH	ENSSSCG00035076368.1;ENSSSCG00040055320.1;ENSSSCG00055021557.1;ENSSSCG00065023728.1;ENSSSCG00070015684.1;ENSSSCG00070015684.1	A0A4X1UCE1	TRH	0.44989	0.381144	0.40116	0.135783	0.176927	0.570514
A0A4X1UCE5	NaN	Ribosomal_L18A domain-containing protein	Ribosomal_L18A domain-containing protein	GO:0006412;GO:1990904;GO:0005840;GO:0003735	RPL18A	ENSSSCG00015076703.1;ENSSSCG00025045894.1;ENSSSCG00030056165.1;ENSSSCG00035020462.1;ENSSSCG00040049396.1;ENSSSCG00045022446.1;ENSSSCG00050072078.1;ENSSSCG00055026185.1;ENSSSCG00070015851.1	A0A4X1UCE5	A0A4X1UCE5	-0.615495	0.305459	0.463003	0.370294	0.634258	0.205153
A0A4X1UCI4;A0A4X1UCP6;A0A4X1UD13;A0A4X1UD32;A0A4X1UD55	PDGFRA	Platelet-derived growth factor receptor alpha;Platelet-derived growth factor receptor alpha;Platelet-derived growth factor receptor alpha;Alpha platelet-derived growth factor receptor;Receptor protein-tyrosine kinase	Receptor protein-tyrosine kinase (?)				A0A4X1UD55	PDGFRA	0.667013	0.190366	-0.331831	0.267251	-0.7542	0.0877982
A0A4X1UCK7;A0A4X1UCM6;A0A4X1UEB8;A0A4X1UEF4;A0A4X1UFP6	GAPVD1	Uncharacterized protein	GAPVD1	GO:0005085;GO:0006897;GO:0051223;GO:0016020;GO:0005829;GO:0043087;GO:0032794;GO:0007165;GO:0005886	GAPVD1	ENSSSCG00070015972.1;ENSSSCG00025026894.1;ENSSSCG00045035552.1;ENSSSCG00035079828.1;ENSSSCG00040001693.1;ENSSSCG00055025548.1;ENSSSCG00060077795.1;ENSSSCG00065046219.1	A0A4X1UFP6	GAPVD1	-0.169656	0.600911	-0.409822	0.06134	-0.167293	0.627906
A0A4X1UCP2	FUT8	Alpha-(1,6)-fucosyltransferase	Alpha-(1,6)-fucosyltransferase	GO:0016021;GO:0032580;GO:0017124;GO:0006486;GO:0008424	FUT8	ENSSSCG00005037950.1;ENSSSCG00005037950.1;ENSSSCG00005037950.1;ENSSSCG00015081276.1;ENSSSCG00025007587.1;ENSSSCG00030026387.1;ENSSSCG00035011485.1;ENSSSCG00040046845.1;ENSSSCG00045005475.1;ENSSSCG00050010074.1;ENSSSCG00055014711.1;ENSSSCG00060050253.1;ENSSSCG00065057890.1;ENSSSCG00065057890.1;ENSSSCG00070015704.1;ENSSSCG00070015704.1;ENSSSCG00070015704.1	A0A4X1UCP2	A0A4X1UCP2	-0.0347301	0.876975	-0.0131867	0.931192	0.264388	0.12106
A0A4X1UCP3	DNAJB11	J domain-containing protein	J domain-containing protein	GO:0032781;GO:0005634;GO:0005615;GO:0050768;GO:0101031;GO:0051604;GO:0005102;GO:0006457;GO:0016556;GO:0005783;GO:0051787;GO:0051082	DNAJB11	ENSSSCG00005035826.1;ENSSSCG00015008674.1;ENSSSCG00025000985.1;ENSSSCG00030011749.1;ENSSSCG00035002005.1;ENSSSCG00040045322.1;ENSSSCG00045004119.1;ENSSSCG00055024504.1;ENSSSCG00060051393.1;ENSSSCG00065004836.1;ENSSSCG00070016316.1	A0A4X1UCP3	DNAJB11	0.258967	0.13331	-0.0656052	0.676096	0.296755	0.09393
A0A4X1UCV5;A0A4X1V977	RPL26L1;RPL26	KOW domain-containing protein	KOW domain-containing protein	GO:0006412;GO:0042273;GO:0022625;GO:1902167;GO:1902164;GO:0003735;GO:1904803;GO:0003723;GO:0045727;GO:0071480;GO:0031090;GO:0005654;GO:0048027;GO:0015934;GO:0005730;GO:0006364;GO:0006977	RPL26L1	ENSSSCG00040013192.1;ENSSSCG00070015799.1;ENSSSCG00040015826.1;ENSSSCG00030070939.1;ENSSSCG00035022173.1;ENSSSCG00070022781.1;ENSSSCG00045035009.1;ENSSSCG00045038955.1;ENSSSCG00030037975.1;ENSSSCG00065052901.1;ENSSSCG00060030836.1;ENSSSCG00060059311.1;ENSSSCG00015065847.1;ENSSSCG00055016620.1;ENSSSCG00025005837.1;ENSSSCG00055025082.1;ENSSSCG00015019599.1;ENSSSCG00050043888.1;ENSSSCG00025060649.1;…	A0A4X1V977	RPL26L1	-0.724823	0.21576	0.775786	0.19621	0.227273	0.665118
A0A4X1UD11;P79335	SERPINE1	Plasminogen activator inhibitor 1	Plasminogen activator inhibitor 1	GO:0010951;GO:0005615;GO:0010757;GO:0061044;GO:0090399;GO:0004867	SERPINE1	ENSSSCG00065078203;ENSSSCG00035017818.1;ENSSSCG00070016919.1	P79335	SERPINE1	0.434207	0.16438	0.112193	0.46551	-0.287455	0.253264
A0A4X1UDC2	SNX2	PX domain-containing protein	PX domain-containing protein	GO:0030904;GO:0006897;GO:0006886;GO:0035091	SNX2	ENSSSCG00070015875.1	A0A4X1UDC2	SNX2	0.207644	0.45181	0.186886	0.30005	0.130219	0.521925
A0A4X1UDD9;A0A4X1UE18;A0A4X1UE23	PDIA6	Protein disulfide-isomerase A6	Protein disulfide-isomerase A6	GO:0005788;GO:0042470;GO:0003756	PDIA6	ENSSSCG00005003301.1;ENSSSCG00065055133.1;ENSSSCG00040027178.1;ENSSSCG00050026834.1;ENSSSCG00055004461.1;ENSSSCG00035045657.1;ENSSSCG00025001330.1;ENSSSCG00070016071.1;ENSSSCG00030031805.1	A0A4X1UE23	PDIA6	0.187429	0.170084	0.148307	0.134857	0.0945624	0.603658
A0A4X1UDE4;A0A4X1UGF0	YWHAQ	14-3-3 protein theta	14-3-3 protein theta		YWHAQ	ENSSSCG00030053707.1;ENSSSCG00025023214.1;ENSSSCG00035007927.1;ENSSSCG00070016452.1;ENSSSCG00065028138.1;ENSSSCG00040036469.1;ENSSSCG00060054452.1;ENSSSCG00050022502.1;ENSSSCG00055015453.1;ENSSSCG00045026529.1	A0A4X1UGF0	YWHAQ	0.210914	0.304601	0.043171	0.758827	0.252502	0.289736
A0A4X1UDF8;Q6QAT0	RPL32	60S ribosomal protein L32	60S ribosomal protein L32	GO:0006412;GO:0022625;GO:0003735;GO:0002181;GO:1990904;GO:0042788;GO:0098556;GO:0015934;GO:0005840	RPL32	ENSSSCG00040051069;ENSSSCG00000035811;ENSSSCG00030041874;ENSSSCG00050002698.1;ENSSSCG00065036476;ENSSSCG00035077067;ENSSSCG00005028982;ENSSSCG00050002698;ENSSSCG00045005624;ENSSSCG00060018395;ENSSSCG00015060506;ENSSSCG00070016442;ENSSSCG00065036476.1;ENSSSCG00025030507;ENSSSCG00070016442.1	Q6QAT0	RPL32	-0.6186	0.146975	0.769574	0.224194	0.413171	0.381269
A0A4X1UDH8	PPIC	Peptidyl-prolyl cis-trans isomerase	Peptidyl-prolyl cis-trans isomerase	GO:0016018;GO:0000413;GO:0006457;GO:0003755	PPIC	ENSSSCG00045022674.1;ENSSSCG00050008641.1;ENSSSCG00055018267.1;ENSSSCG00060061075.1;ENSSSCG00070015961.1	A0A4X1UDH8	PPIC	0.493749	0.234745	-0.0679499	0.692689	-0.633482	0.0556543
A0A4X1UDH9	EIF3C	Eukaryotic translation initiation factor 3 subunit C	Eukaryotic translation initiation factor 3 subunit C	GO:0016282;GO:0003723;GO:0005852;GO:0033290;GO:0031369;GO:0003743;GO:0001732	EIF3C	ENSSSCG00070016031.1	A0A4X1UDH9	EIF3C	-0.149924	0.623462	0.360956	0.200282	0.336497	0.379167
A0A4X1UDM4	NaN	Ig-like domain-containing protein	Ig-like domain-containing protein			ENSSSCG00070017046.1	A0A4X1UDM4	A0A4X1UDM4	0.103417	0.797373	0.38263	0.254135	-0.307839	0.159784
A0A4X1UDQ4	ADAMTS5	Peptidase M12B domain-containing protein	Peptidase M12B domain-containing protein				A0A4X1UDQ4	ADAMTS5	0.0380019	0.935774	-0.101057	0.638522	-0.116279	0.626608
A0A4X1UDU2;A0A4X1UJ60	LAMTOR3	Late endosomal/lysosomal adaptor and MAPK and MTOR activator 3	Late endosomal/lysosomal adaptor and MAPK and MTOR activator 3	GO:0032006;GO:0031902	LAMTOR3	ENSSSCG00035065901.1;ENSSSCG00005043467.1;ENSSSCG00065019719.1;ENSSSCG00050020456.1;ENSSSCG00040069012.1;ENSSSCG00070017103.1;ENSSSCG00045030943.1	A0A4X1UJ60	LAMTOR3	-0.0326878	0.894475	0.196729	0.562806	0.483141	0.139668
A0A4X1UDV1	RASSF2	Uncharacterized protein	RASSF2	GO:0001501;GO:0000776;GO:0005794;GO:0004672;GO:0005829;GO:1901223;GO:0045860;GO:0048872;GO:0033137;GO:0032991;GO:0001503;GO:0043065;GO:0046330;GO:0005886;GO:0050821;GO:0045667;GO:0038168;GO:0045670;GO:0005654;GO:0031954;GO:0046849	RASSF2	ENSSSCG00005018932.1;ENSSSCG00005018932.1;ENSSSCG00005018932.1;ENSSSCG00005018932.1;ENSSSCG00015035920.1;ENSSSCG00025036606.1;ENSSSCG00030025696.1;ENSSSCG00035045526.1;ENSSSCG00040057547.1;ENSSSCG00045018173.1;ENSSSCG00050056641.1;ENSSSCG00055026961.1;ENSSSCG00055026961.1;ENSSSCG00055026961.1;ENSSSCG00055026961.1;ENSSSCG00060057970.1;ENSSSCG00065039789.1;ENSSSCG00070016531.1;ENSSSCG00070016531.1;…	A0A4X1UDV1	RASSF2	-0.05255	0.83851	-0.028722	0.856831	0.392958	0.17778
A0A4X1UDW2;A0A4X1UDW9;A0A4X1UEL9;A0A4X1UF58	CLNS1A	Chloride channel, nucleotide sensitive 1A;Chloride channel, nucleotide sensitive 1A;Chloride channel, nucleotide sensitive 1A;Chloride channel, nucleotide sensitive 1A	Chloride channel, nucleotide sensitive 1A (?)	GO:0006884;GO:0005829;GO:0034709;GO:0034715;GO:0006821;GO:0000387;GO:0005634;GO:0005886	CLNS1A	ENSSSCG00065056157.1;ENSSSCG00045028512.1;ENSSSCG00040010719.1;ENSSSCG00030073625.1;ENSSSCG00050064912.1;ENSSSCG00015080186.1;ENSSSCG00060067891.1;ENSSSCG00005000877.1;ENSSSCG00070016186.1;ENSSSCG00025074867.1;ENSSSCG00035018080.1	A0A4X1UF58	CLNS1A	0.479979	0.165229	-0.456514	0.0952774	-0.102631	0.798003
A0A4X1UDX5;A0A4X1UEK6	KIF5B	Kinesin-like protein	Kinesin-like protein				A0A4X1UEK6	KIF5B	0.192782	0.400366	0.00786469	0.958158	0.144935	0.602764
A0A4X1UDZ5	NCBP1	Uncharacterized protein	NCBP1	GO:0030239;GO:0051015;GO:0008344;GO:0016020;GO:0005865;GO:0006936;GO:0051694;GO:0005884;GO:0008180;GO:0005523;GO:0070307;GO:0030863	NCBP1	ENSSSCG00005017502.1;ENSSSCG00005017502.1;ENSSSCG00015034485.1;ENSSSCG00025068401.1;ENSSSCG00030035740.1;ENSSSCG00035057367.1;ENSSSCG00040051535.1;ENSSSCG00045028909.1;ENSSSCG00050035806.1;ENSSSCG00055024362.1;ENSSSCG00060038517.1;ENSSSCG00065066276.1;ENSSSCG00070015117.1;ENSSSCG00070015117.1	A0A4X1UDZ5	TMOD1	0.535056	0.0976161	-0.343724	0.0447079	0.275375	0.287073
A0A4X1UE05;A0A4X1UFR2	NaN	Uncharacterized protein	A0A4X1UFR2 (?)	GO:0000226;GO:0005874;GO:0007399;GO:0008017		ENSSSCG00070016584.1	A0A4X1UFR2	A0A4X1UE05	-0.0478043	0.879195	0.14148	0.625568	0.541963	0.0836552
A0A4X1UE75;A0A4X1UEP8;P58780	;;ADA2	Adenosine deaminase;Adenosine deaminase;Adenosine deaminase 2	Adenosine deaminase 2 (?)	GO:0004000;GO:0006154;GO:0005615		ENSSSCG00070016111.1	P58780	ADA2	0.315547	0.22585	0.270826	0.135266	0.276235	0.0779581
A0A4X1UE92;A0A4X1UF37	SPTB	Spectrin beta chain	Spectrin beta chain	GO:0051693;GO:0014731;GO:0051015;GO:0008091;GO:0003779;GO:0030506;GO:0005543;GO:0005829;GO:0005200	SPTB	ENSSSCG00005035246.1;ENSSSCG00025040272.1;ENSSSCG00070016113.1	A0A4X1UF37	SPTB	-0.237353	0.466071	-0.873248	0.023685	0.242628	0.61301
A0A4X1UEA5;A0A4X1UJ09;A0A4X1UJN4	NaN	F5/8 type C domain-containing protein	F5/8 type C domain-containing protein	GO:0005576;GO:0004181;GO:0006508;GO:0008270		ENSSSCG00070017178.1	A0A4X1UJN4	A0A4X1UEA5	0.267135	0.159478	0.0389872	0.743259	0.0332462	0.916657
A0A4X1UED9	NaN	Uncharacterized protein	A0A4X1UED9	GO:0005524;GO:0140662		ENSSSCG00070016302.1	A0A4X1UED9	A0A4X1UED9	0.434883	0.224034	-0.110705	0.509574	-0.12481	0.720005
A0A4X1UEE0	PCOLCE	Uncharacterized protein	PCOLCE	GO:0005518;GO:0016504;GO:0008201;GO:0005615	PCOLCE	ENSSSCG00025074802.1;ENSSSCG00030010374.1;ENSSSCG00035069835.1;ENSSSCG00045017079.1;ENSSSCG00055026777.1;ENSSSCG00060038039.1;ENSSSCG00065019472.1;ENSSSCG00070016166.1	A0A4X1UEE0	PCOLCE	0.282112	0.139947	0.243777	0.0253153	-0.0296914	0.880544
A0A4X1UEE8;A0A4X1UIG8;A0A4X1UJT1	COLEC11	C-type lectin domain-containing protein	C-type lectin domain-containing protein	GO:0005581;GO:0030246	COLEC11	ENSSSCG00035041767.1;ENSSSCG00040035499.1;ENSSSCG00030065252.1;ENSSSCG00045002614.1;ENSSSCG00055008254.1;ENSSSCG00025052085.1;ENSSSCG00015028050.1;ENSSSCG00065074820.1;ENSSSCG00070017232.1;ENSSSCG00060066686.1	A0A4X1UJT1	COLEC11	-0.33148	0.191037	0.223617	0.241316	0.219607	0.149644
A0A4X1UEF1;A0A4X1UF04	NaN	Uncharacterized protein	A0A4X1UF04 (?)	GO:0016021;GO:0046872		ENSSSCG00070016147.1	A0A4X1UF04	A0A4X1UEF1	0.466995	0.133387	-0.00691605	0.981849	0.163274	0.583133
A0A4X1UEK7;A0A4X1UFT5;A0A4X1UI22;A0A4X1UJF0;A0A4X1UK84	NaN	Ig-like domain-containing protein	Ig-like domain-containing protein	GO:0016021;GO:0002250;GO:0042613;GO:0002504		ENSSSCG00070017168.1	A0A4X1UK84	A0A4X1UEK7	-0.030164	0.936659	0.600878	0.0550108	0.455486	0.13062
A0A4X1UEK9;A0A4X1UFC0	PDLIM5	Uncharacterized protein	PDLIM5	GO:0046872	PDLIM5	ENSSSCG00070016215.1	A0A4X1UFC0	PDLIM5	0.679401	0.0521513	0.0191215	0.939527	0.0958883	0.666262
A0A4X1UEL0	CACYBP	Calcyclin-binding protein	Calcyclin-binding protein	GO:0005641;GO:0019904;GO:0031625;GO:1990830;GO:0005829;GO:0005654;GO:0030877;GO:0042803;GO:0044548;GO:0015631;GO:0019005	CACYBP	ENSSSCG00005032850.1;ENSSSCG00015079909.1;ENSSSCG00025034293.1;ENSSSCG00030069818.1;ENSSSCG00035015407.1;ENSSSCG00040005443.1;ENSSSCG00045002450.1;ENSSSCG00050011384.1;ENSSSCG00055012628.1;ENSSSCG00060012647.1;ENSSSCG00065044331.1;ENSSSCG00070016086.1	A0A4X1UEL0	CACYBP	0.63702	0.0949795	-0.199755	0.32228	0.0112999	0.973399
A0A4X1UEL1;A0A4X1UGW1;A0A4X1UGX6;A0A4X1UIH8;A0A4X1UIJ5;A0A4X1UIN6;A0A4X1UJA1	STAU1	Uncharacterized protein	STAU1	GO:0003723	STAU1	ENSSSCG00050014510.1;ENSSSCG00030003407.1;ENSSSCG00065055337.1;ENSSSCG00070017202.1;ENSSSCG00035023034.1;ENSSSCG00015003253.1;ENSSSCG00005029978.1;ENSSSCG00060012466.1;ENSSSCG00040072115.1;ENSSSCG00025075849.1;ENSSSCG00055023830.1;ENSSSCG00045003324.1	A0A4X1UJA1	STAU1	-0.561892	0.145637	0.527601	0.0504754	0.386576	0.0762882
A0A4X1UEM5	LOC100153915	Carbonic anhydrase	Carbonic anhydrase	GO:0006730;GO:0008270;GO:0005737;GO:0004064;GO:0004089	LOC100153915	ENSSSCG00005032940.1;ENSSSCG00015020158.1;ENSSSCG00025053306.1;ENSSSCG00030038974.1;ENSSSCG00035070408.1;ENSSSCG00045000433.1;ENSSSCG00050012725.1;ENSSSCG00055003206.1;ENSSSCG00060009183.1;ENSSSCG00070016340.1	A0A4X1UEM5	CA1	0.544872	0.121795	-0.507554	0.0199126	-0.260096	0.391808
A0A4X1UER5	NaN	Uncharacterized protein	A0A4X1UER5	GO:0004869		ENSSSCG00070016362.1	A0A4X1UER5	A0A4X1UER5	-0.335866	0.342224	0.0620236	0.56386	-0.0019162	0.986474
A0A4X1UES8	GNB2	WD_REPEATS_REGION domain-containing protein	WD_REPEATS_REGION domain-containing protein	GO:1901379;GO:0048471;GO:0044877;GO:0051020;GO:0007165;GO:0005886	GNB2	ENSSSCG00015049764.1;ENSSSCG00045017960.1;ENSSSCG00045017960.1;ENSSSCG00060040022.1;ENSSSCG00065016523.1;ENSSSCG00070016246.1	A0A4X1UES8	GNB2	-0.422702	0.0867627	-0.0280868	0.882338	0.311147	0.214072
A0A4X1UEU5	TOLLIP	CUE domain-containing protein	CUE domain-containing protein	GO:0006914;GO:0043130;GO:0005737;GO:0045087;GO:0006954	TOLLIP	ENSSSCG00025039403.1;ENSSSCG00025039403.1;ENSSSCG00030074981.1;ENSSSCG00040017355.1;ENSSSCG00040017355.1;ENSSSCG00045025093.1;ENSSSCG00050006273.1;ENSSSCG00050006273.1;ENSSSCG00055018215.1;ENSSSCG00060077149.1;ENSSSCG00060077149.1;ENSSSCG00065055622.1;ENSSSCG00065055622.1;ENSSSCG00070016356.1	A0A4X1UEU5	TOLLIP	0.350115	0.446338	0.151519	0.644728	0.450142	0.270378
A0A4X1UEX6	ADH5	S-(hydroxymethyl)glutathione dehydrogenase	S-(hydroxymethyl)glutathione dehydrogenase	GO:0106321;GO:0006069;GO:0106322;GO:0008270;GO:0004022	ADH5	ENSSSCG00005039963.1;ENSSSCG00025042473.1;ENSSSCG00030020607.1;ENSSSCG00035022575.1;ENSSSCG00040003985.1;ENSSSCG00045030420.1;ENSSSCG00050075075.1;ENSSSCG00055011293.1;ENSSSCG00060014869.1;ENSSSCG00065002604.1;ENSSSCG00070016784.1	A0A4X1UEX6	ADH5	0.0196291	0.960488	0.287482	0.171008	0.125273	0.757338
A0A4X1UEZ3;A0A4X1UGY1;A0A4X1UH78;A0A4X1UIQ3;A0A4X1UIV9;A0A4X1UIY1;A0A4X1UJ71;A0A4X1UJJ7;A0A4X1UJV1;Q6R2V0	;;;;;;;;;WNK1	Non-specific serine/threonine protein kinase;Non-specific serine/threonine protein kinase;Non-specific serine/threonine protein kinase;Non-specific serine/threonine protein kinase;Non-specific serine/threonine protein kinase;Non-specific serine/threonine protein kinase;Non-specific serine/threonine protein kinase;Non-specific serine/threonine protein kinase;Non-specific serine/threonine protein k…	Serine/threonine-protein kinase WNK1 (?)	GO:0006468;GO:0005524;GO:0004674	WNK1	ENSSSCG00070017286.1;ENSSSCG00025058524.1	Q6R2V0	A0A4X1UEZ3	0.156602	0.52094	-0.365326	0.0960811	0.345835	0.238955
A0A4X1UF70	RAN	GTP-binding nuclear protein Ran	GTP-binding nuclear protein Ran	GO:0006913;GO:0016020;GO:0015031;GO:0005525;GO:0005634;GO:0003924	RAN	ENSSSCG00005042970.1;ENSSSCG00025037919.1;ENSSSCG00040067244.1;ENSSSCG00050038035.1;ENSSSCG00055023582.1;ENSSSCG00060035212.1;ENSSSCG00065003946.1;ENSSSCG00070016472.1;ENSSSCG00070018908.1	A0A4X1UF70	RAN	0.305547	0.513346	-0.454349	0.0511706	-0.136321	0.754501
A0A4X1UF91	KNG1	Uncharacterized protein	KNG1	GO:0004869;GO:0005615;GO:0005102;GO:0007204;GO:0030195;GO:0007162	KNG1	ENSSSCG00055017387.1;ENSSSCG00070016413.1	A0A4X1UF91	KNG1	-0.0539005	0.843162	0.170476	0.236637	-0.127838	0.465846
A0A4X1UF92	NaN	Ribosomal protein L19	Ribosomal protein L19	GO:0003723;GO:0006412;GO:0022625;GO:0003735		ENSSSCG00070017390.1	A0A4X1UF92	A0A4X1UF92	-0.203266	0.534972	0.599694	0.142855	0.282261	0.19583
A0A4X1UFC2;A0A4X1UFC7	GSDMB	Gasdermin domain-containing protein	Gasdermin domain-containing protein		GSDMB	ENSSSCG00035052270.1;ENSSSCG00070016506.1	A0A4X1UFC7	GSDMB	-0.0504007	0.887203	0.0104476	0.973726	0.441211	0.135386
A0A4X1UFD6;A0A4X1UJ40;A0A4X1UJI0;A0A4X1UKT5	IQGAP1	Uncharacterized protein	IQGAP1	GO:0120025;GO:0043087;GO:0007165	IQGAP1	ENSSSCG00025062701.1;ENSSSCG00070017302.1;ENSSSCG00035052289.1;ENSSSCG00030067454.1	A0A4X1UKT5	IQGAP1	-0.0546487	0.853429	0.149572	0.258411	0.368195	0.315581
[truncated: 1,475 more rows]
