# Supplementary material for: Longitudinal deep multi-omics profiling in a CLN3Δex7/8 minipig model identifies biomarker signatures of disease
Source: Commun Med (Lond). 2026 Mar 3;6:132. doi: 10.1038/s43856-025-01227-5 (PMC12957377; doi:10.1038/s43856-025-01227-5)
Supplement: Supplementary file 8 — Supplementary Data 5 [file 43856_2025_1227_MOESM8_ESM.csv]

Sample_ID	Condition	Group	Time	Sex	Subject	mevalonate	S-1-pyrroline-5-carboxylate	putrescine	spermidine	1-methyladenine	1-methylnicotinamide	12,13-DiHOME	2-oxoadipate	alpha-ketoglutarate	kynurenate	3-hydroxyisobutyrate	3-hydroxy-3-methylglutarate	4-hydroxyphenylacetate	5,6-dihydrothymine	hypoxanthine	guanine	9,10-DiHOME	linoleate (18:2n6)	laurate (12:0)	quinolinate	N('1)-acetylspermidine	N6,N6,N6-trimethyllysine	N-acetylputrescine	N-formylmethionine	S-adenosylhomocysteine (SAH)	adenosine 5'-monophosphate (AMP)	5-methylthioadenosine (MTA)	N6-methyladenosine	arachidonate (20:4n6)	arginine	argininosuccinate	aspartate	3-(4-hydroxyphenyl)lactate	phenylpyruvate	beta-alanine	carnosine	biliverdin	succinate	3-hydroxybutyrate (BHBA)	cholesterol	choline phosphate	cortisone	creatinine	cysteinylglycine
A6512_06m	WT_06m	WT	06m	M	A6512	-0.925753146	-1.192029224	0.217392143	0.33043875	-0.645501048	0.767053058	0.289655883	-0.75056323	-0.3664622	0.364494057	0.173696492	0.699752686	0.111843674	-0.414886361	0.651039687	0.842926884	0.579636274	1.011085414	0.242224012	0.454040617	2.081406888	-1.107439486	0.707706026	-1.126980462	-0.26820407	-0.514433431	0.899564829	1.048178987	0.948691899	-2.439689162	-1.451358227	-0.310235962	-0.110110435	-0.593510864	-0.328656438	0.060936632	-0.254377432	0.042527938	1.299945166	-0.300003905	-0.449569934	0.116468463	-1.698903861	0.125337586
A6466_06m	WT_06m	WT	06m	F	A6466	1.560537231	-1.032445224	0.643190398	-1.730241357	0.475468456	-1.547833415	-1.684273259	-0.823588938	-0.018061495	1.106123289	1.717825046	0.457617903	0.397778044	-0.367980597	-1.757461266	-1.727871312	-1.293507134	-0.795216672	-0.733117254	1.072721346	1.428171656	-1.242270534	1.834123856	1.023428595	-1.534053924	2.011876329	1.624250856	-1.568609775	-0.722547545	-0.264554004	0.699968183	-0.460220203	0.790162098	0.181079857	-0.087281131	0.454182614	NA	0.875045585	0.754142304	0.618811028	1.036402506	-0.438139486	-2.544311089	1.041892272
A8467_06m	WT_06m	WT	06m	F	A8467	1.169695273	2.218395872	-0.145376822	0.267977714	1.446122004	-0.082450071	0.524774699	0.666630635	2.148924705	NA	-0.122583188	0.96736439	0.162755617	0.467079499	1.140419583	1.357117119	0.152834122	-0.35820536	0.141201556	0.841898973	0.147154781	-0.459072691	0.220962522	1.15828571	1.358032771	-0.648435721	-0.132449063	2.434029036	-0.478012382	1.107196554	0.798506974	2.110866998	0.164456111	0.653492948	-0.05097474	0.215620366	-1.108314362	1.59886129	-0.905985703	-0.616914899	-0.232475045	NA	-0.581713468	2.277853485
A8808_06m	WT_06m	WT	06m	M	A8808	0.934829411	1.448991004	-1.168317909	0.179503777	0.203491352	0.660103141	0.931873152	0.435413165	0.946206211	0.766786993	-1.439357962	1.028059723	-0.642266084	-0.096533329	-0.705969158	1.198308985	0.999763915	-1.073964287	-1.55516573	2.406061309	0.074964915	-0.572760356	0.604536607	1.24231668	0.505979387	-0.763233504	1.244413949	-1.124093775	-0.672086493	0.639953216	0.538235465	0.791643969	-0.758690648	1.407562496	0.179498682	-1.481060788	-1.444461666	0.667455706	-1.332110551	-2.200306452	-1.929431618	-0.229732466	-0.261870218	-0.25488624
A8757_06m	WT_06m	WT	06m	M	A8757	0.629029126	0.538824759	-0.190901389	0.822348313	0.086022967	0.727867972	0.700562619	0.457049437	1.242724908	1.869018015	-1.814269978	0.585140057	-1.199178991	-1.398693701	-0.123659424	0.642780973	0.993390668	-0.795140875	-1.449391458	2.109578779	-0.608514009	0.923896902	0.18214282	0.715020328	0.173350848	-0.517625637	0.729897051	NA	0.073747842	0.684181113	0.249377008	1.541204444	-1.020330594	1.318844836	-0.008406939	-0.665437745	-0.314249699	1.474281777	NA	-0.301795758	-0.735742494	-0.421322865	-0.531313761	-0.178674646
A8248_06m	WT_06m	WT	06m	F	A8248	-0.269704819	-1.230898358	1.129605013	1.296666732	0.169944827	-1.667719752	-0.093830566	-1.786288999	1.154312532	-0.885401508	0.720684185	1.981199622	-1.457570724	0.321463987	-0.08361918	1.604606149	-0.143947856	0.993195475	-0.523848147	1.416584874	1.563566098	-0.345253116	1.261151546	0.986548036	0.741755584	-0.450400665	1.184023674	-0.646544852	1.543368843	-1.045454666	0.883495902	0.879381084	-2.139628313	-0.243357493	1.79296691	-0.597645814	-1.069908576	0.955638561	0.155135028	1.402795729	0.01547046	2.390900614	-0.976602592	1.471102265
A1368_24m	WT_24m	WT	24m	M	A1368	1.230524628	0.520129348	-0.128685349	-0.553369604	0.96522842	1.002312117	0.112295957	2.529741556	-0.168937962	0.787587112	2.074142469	0.833719023	1.863867619	0.943952903	-0.100412473	-0.074500421	-0.05778088	-0.826056084	0.040112871	-0.30777958	-0.478955712	-0.096567072	0.127301624	0.582038511	0.569683759	-0.597853082	-0.081315229	NA	-1.339071823	0.511495462	1.531643971	-0.023634639	1.935985413	0.200924976	-0.091640516	0.045833807	-1.435895711	0.11322903	0.741059019	1.261034255	0.288386738	-0.653706237	-0.944137109	0.024500978
A4247_24m	WT_24m	WT	24m	F	A4247	-0.764627115	0.228923288	-0.90928346	-0.843355694	0.636919316	-1.041803776	-0.349285804	0.978764903	-0.956082437	NA	-0.598360115	-1.562170737	0.968951658	-1.688500284	-0.684075568	-0.4994265	-0.422823823	-0.625920975	-1.364255741	-0.807013292	-0.638062358	0.481406223	-0.464245406	-0.086688453	-0.748074206	-0.304831355	-0.269300745	-0.18420626	-0.091292051	0.066342496	-0.592288795	-1.163879643	-0.163629317	0.361901574	0.203476913	0.229596438	-0.81122473	-0.718306388	-0.697555255	0.742879301	0.286419611	-1.645767761	0.929096767	-0.21802652
A1362_24m	WT_24m	WT	24m	M	A1362	0.241692696	1.219116616	-1.456321404	-1.080712326	0.899040749	0.326482059	0.268083533	1.052318301	-1.55875768	-0.881011543	1.480875022	0.150477832	1.75084913	1.598949366	-0.487823284	-0.796653354	0.64122777	-0.873231622	-0.242789013	-0.478828897	-1.095487404	-1.361924571	-0.938096636	-0.159916699	-0.847195594	-0.625482244	-0.829985564	1.213434238	-1.477719161	0.696674869	0.801550127	0.656319276	2.499659925	1.392576747	-0.957890706	-1.843488252	-0.289966741	-1.71421786	0.279964452	-1.041461748	0.528534457	-1.279134889	-0.703815783	0.129508285
A1408_24m	WT_24m	WT	24m	F	A1408	0.585674783	0.264762957	-1.355771571	-0.455233044	0.883165444	0.186211706	0.612477148	1.048975137	-1.431103935	NA	0.434995725	-0.348878516	2.086458161	1.280364961	0.320037413	0.205514921	0.445837244	-0.097030489	1.398457195	-0.13337476	-1.010597189	-0.573561061	-0.374992012	0.739795801	-0.099083443	-0.71368921	-0.760463789	-0.42546179	-0.520261555	0.777797265	1.791277916	0.314395653	1.85349961	1.468044501	-0.495413098	-1.077990851	-0.705610924	-1.408897638	0.242418659	-0.710844741	-0.274214714	-1.526653825	0.258521112	-1.640837422
A2424_24m	WT_24m	WT	24m	F	A2424	-0.273006529	0.252798657	-1.225981771	0.324316848	-0.581213242	1.04388038	-0.252335529	1.272882061	-0.078925692	-1.64838458	0.247790416	-1.192691294	1.091850631	0.962156309	0.338618829	0.516229951	-0.524149661	-0.956929849	1.729694305	-0.540971113	-0.520563708	-0.018967317	-1.149121509	-0.586391114	0.036799712	-0.765733301	-0.513557475	-1.128493591	-0.127386164	1.0949649	0.225696704	0.524783601	1.785831751	1.510802278	0.237990155	0.285514973	0.3062067	-0.563505419	0.261280145	0.246216753	0.404015828	-1.40983877	0.386188405	-2.246061403
A1406_24m	WT_24m	WT	24m	M	A1406	0.144564948	0.649604987	0.266452067	-0.233729998	-0.303667321	0.848830311	-0.611577211	0.540530864	0.002626183	-0.474758863	0.332202148	-0.40547849	1.115286127	1.167017011	-0.899834194	-0.761652439	-0.484248488	-1.058758829	-0.43581224	-0.47631602	0.734638339	1.249523519	0.505709714	0.922714898	-0.200108256	-0.511369182	0.655167529	0.726253536	-1.127057593	0.545772261	0.855778222	-0.432726991	1.443587663	0.747635559	0.889743522	-0.676543119	-2.141557185	-0.684795825	0.088569981	-0.193619849	0.39654311	-1.617831107	0.238818319	0.332958484
A4243_24m	WT_24m	WT	24m	F	A4243	-0.441754197	0.509332276	0.211007349	0.505088859	1.361557978	-1.091493467	-0.570938609	-0.519481117	0.410234076	NA	-0.851932236	-0.456670866	-0.118180525	0.567878665	-0.272070976	-0.512295644	-0.733814379	0.186699357	0.218979611	-0.769566017	-0.317744283	0.267025479	-0.564194392	-0.408029181	0.515488994	-0.411954642	-0.549432703	1.29258614	0.071023895	-0.091449399	-1.010802277	-0.551766016	-0.736388258	-1.065360574	0.386570498	2.205597822	1.132989964	-0.058917888	-0.101051406	1.364911163	0.489272333	0.312904361	0.610791519	0.398064461
A1371_24m	WT_24m	WT	24m	M	A1371	0.025532426	0.937504601	-1.013635572	-1.1138092	1.181800378	0.681227005	0.405003737	1.403298827	-1.111765005	-0.01666859	0.872864285	-0.347369117	2.008266926	1.222248883	-0.698800897	-0.053273475	0.40007084	-0.634897472	0.065140621	0.111321542	-1.07319385	0.098515978	-0.247721749	0.484571875	-0.654780551	-0.843076307	-0.256403738	-0.726682469	-0.824642499	0.765640161	1.494556953	-0.315538615	1.306846763	0.940527312	-0.940513905	-1.333865783	-0.199565207	-1.211711965	0.362069828	-0.590552736	-0.191048509	-1.803867158	0.006525548	-0.164595242
A2794_24m	WT_24m	WT	24m	M	A2794	0.119045055	0.978979203	1.522420764	0.201931191	0.353494267	-0.054320888	-0.533505586	1.892680436	0.19497677	0.014986922	0.729768301	0.737046641	-0.329818324	NA	0.696948018	0.127666733	-0.685084313	0.051360415	0.853805788	-0.944062268	0.295700091	-0.418527846	-0.729815987	0.01067199	0.376415185	-0.746745808	-1.856048339	-0.820231859	-0.108517792	1.009993258	0.575413611	0.734700756	0.485908833	0.661575461	1.488377642	0.563165159	-1.062168389	-0.214123472	0.52964957	-0.541178329	-0.105488434	0.901374084	0.722341616	1.343295075
A2794_36m	WT_36m	WT	36m	M	A2794	0.5887925	0.977401811	2.133439214	0.299581477	0.267282072	-1.258576726	-0.061787967	0.833718057	-1.24941708	-0.648292086	-0.471360087	-0.672037733	-0.268819516	-1.091835532	-0.158013542	0.099874635	0.061762085	-1.161382277	-1.344656482	0.196739913	0.256246332	1.837003219	0.259599643	0.021289857	1.07419324	1.082012265	-0.226703757	-0.491123346	-0.534692589	0.642485648	0.798138558	-0.992890411	0.555527454	0.575679752	0.872632866	1.834076929	2.044720216	-1.293552057	0.333726104	-0.824642994	0.227637062	-0.194150453	0.471217343	-1.55534012
A415_36m	WT_36m	WT	36m	M	A415	-0.688679649	0.245023888	0.917205946	1.48068715	0.721411806	0.882037268	-0.486602628	1.744296394	-0.082717757	NA	0.162399849	0.783175161	1.220219061	0.789637185	1.283553215	0.823443141	-0.041616578	-0.437339314	1.825649651	-0.704067558	0.068146804	0.097485272	-0.451435532	-0.292827448	0.712160534	-0.490933934	-0.867697872	NA	-1.420225357	0.662821681	0.0664291	-0.239883895	0.766411652	0.698742232	-0.024160514	0.604255957	0.073805447	0.198893785	-0.287827371	0.080503893	0.698065114	-1.588438979	0.249186759	0.280470127
A2424_36m	WT_36m	WT	36m	F	A2424	-1.70335495	-0.543136687	-0.036398454	0.646922109	-1.371440525	0.638054469	-1.984713355	-0.875226349	0.170106542	NA	1.09457796	-1.009165169	-1.146879256	NA	-0.11353025	0.359926075	-2.432345656	-0.344104616	-0.982727355	-1.068862519	-0.14113078	0.645407108	0.383846669	-0.845689941	0.142709491	-0.718132787	-0.125891979	NA	0.851708195	-0.733307109	-1.750261416	0.084117309	-0.044731399	-0.885376534	0.629820183	1.23653922	0.817183203	-0.426578754	1.249970583	-0.999765484	0.600315781	0.587782633	1.50264877	0.257577165
7176_36m	WT_36m	WT	36m	F	7176	-1.667388073	-1.221503906	-1.571245224	-2.807345166	-0.277458919	0.640271077	-0.995063039	-1.097141839	-2.467599547	-0.602170831	0.280316559	-0.07497081	-0.766041584	-0.933721418	-2.22885731	-1.908130174	-0.490736901	1.465969819	-1.136830751	-0.649774621	-0.270857386	-2.677646018	-0.296617154	-1.740850482	-2.651750104	1.468450518	-0.096321483	NA	0.533129149	-0.738332791	NA	-2.38990355	-0.06482009	-1.756659027	-1.602497969	-1.004433507	-0.155388591	-1.300660691	1.229716813	-0.816108995	0.330065184	-0.693006731	-0.111396756	0.178793084
A1362_36m	WT_36m	WT	36m	M	A1362	-0.988328263	-0.194482641	-1.773583276	-2.336490201	0.402751255	0.446946984	0.503680977	-0.478808761	-1.01554744	0.405707839	1.807281427	0.394695613	-0.484746395	0.412904267	-1.227632378	-1.940901225	0.550246448	1.888555047	-0.3187479	-0.453541741	0.005892684	-0.388993291	-0.353283614	-0.581379477	-1.406748633	1.466933711	-0.165196884	NA	0.920758138	-0.818183991	-0.637566193	-1.687814755	1.723057311	-0.022498532	-2.08028594	-0.368159068	-0.452913149	-0.189806303	1.566062679	-0.247763304	0.464426696	1.102529208	0.333425696	-0.167717205
A1368_36m	WT_36m	WT	36m	M	A1368	-1.050243562	-1.167094957	-0.297979161	-0.116236763	-1.823157331	0.58336401	-0.589767798	-0.744630606	-0.6211231	-0.087418422	0.884066934	-0.008759472	-1.075947612	NA	-1.306529872	-1.226165041	-0.799511939	0.731643457	-0.820444028	-0.842577469	-0.44050244	-1.173793795	-0.180334596	-1.297476994	-0.39825461	1.530023617	0.354485299	NA	0.238257718	-0.76572997	-1.572407996	-1.872984605	-1.162486206	-0.522007887	-0.971121409	-1.194649405	1.031530406	-0.473270034	0.699830995	0.314525662	0.819167092	0.353568206	-0.035037323	-1.382869313
A1371_36m	WT_36m	WT	36m	M	A1371	-1.092635499	-0.23003542	0.538311864	0.742898378	NA	1.056807214	0.157861068	0.064634163	-0.00893596	-1.343283755	1.277806998	-0.001243846	0.121520949	0.371624423	2.157339643	0.453876505	0.055246348	0.767431499	0.111840126	0.062841116	-0.085406892	0.154434651	0.238661247	-0.523863153	0.026442461	0.318949178	0.233508249	NA	0.647020995	-0.443406466	0.107276067	-0.138508866	-0.37217591	-0.651476751	-1.583724979	-0.200717114	0.494762885	1.427568161	1.769921068	-0.630140073	0.652388138	0.804965835	0.691067966	-0.005531423
A1406_36m	WT_36m	WT	36m	M	A1406	-0.21250381	2.482243277	-1.510626479	-0.511213087	NA	-0.594427564	0.370709784	-1.012725366	-1.349651586	-0.666142311	-1.049960735	-0.232264804	-0.354634397	NA	-0.77127475	-0.68579546	0.241951664	-0.286267838	-0.385110691	0.098903705	-1.438133931	-0.538619646	-2.838795362	-0.135859296	-0.578523968	-0.751092328	-0.722404279	0.221603501	-0.398638068	0.114888869	-0.064569686	-0.24123	-0.345711071	-0.210960764	-0.77279605	-0.933370186	0.431395247	-0.555156628	0.750165314	-0.598977578	-3.42095272	-0.492978917	0.523145057	NA
A1408_36m	WT_36m	WT	36m	F	A1408	-0.49689499	-0.392398846	-2.505416897	0.012374673	-0.085890869	0.188482699	0.698248776	-0.301655313	-0.677499755	-0.203413779	0.639107865	-0.768903105	0.624803792	-0.184820267	-0.596788147	-0.340896997	0.478590816	1.901712683	-0.264105613	-0.399612049	-0.433419409	0.258534309	-0.443590606	-1.352801444	-0.54047585	-0.0713229	0.332425388	NA	0.765738826	-0.555853338	-0.322467756	-0.413063863	0.652622829	0.320068815	-0.19589834	-0.055732903	-0.63277799	-0.140810232	1.571667594	-0.666634463	0.089257562	-0.718292406	0.923655991	-1.359670539
A7380_06m	CLN3_06m	CLN3	06m	M	A7380	0.332648185	-1.501031163	-0.136233997	0.935928989	-0.458264416	1.954490138	0.825443356	-0.162577544	0.624568908	1.611475736	0.571824168	0.592435429	-0.245616101	NA	2.75890037	2.117357867	1.249718997	-0.131632582	0.314115233	0.914810805	2.739844135	0.757064741	1.967122961	1.883993812	2.73707718	-0.481393092	0.160207216	-0.299488225	-0.896036997	-2.028162074	0.415618683	0.957223455	1.341846857	-1.988267129	-1.452667811	1.040254605	1.351553509	1.009033364	-0.30512387	-1.625105823	-0.505611366	0.401929497	-0.215400961	2.275844762
A7383_06m	CLN3_06m	CLN3	06m	F	A7383	2.095045187	-2.538612721	2.002024818	0.293852506	0.781209742	1.682466864	3.374738882	0.241910057	1.858007515	2.455038772	0.369505633	1.901710776	2.294404821	-0.166745264	2.278700417	1.614460775	3.546021933	1.471009059	1.414400512	1.339541959	2.79534895	0.836928317	2.951462474	2.657734924	1.705731144	-0.473860956	2.31964339	0.071433689	-0.822603625	-2.27918514	1.321366021	0.693452906	1.789670998	-1.18196383	0.121135664	1.486999208	-0.365811488	3.973684216	0.857912928	1.91614504	0.985278503	0.137626525	0.278183779	2.196423379
A7468_06m	CLN3_06m	CLN3	06m	M	A7468	1.140191698	-1.385924697	0.032701968	-0.226355601	-0.247865123	0.308293607	1.265361516	-1.747784849	-0.180883344	0.797835145	-0.548647712	0.470125844	1.489423228	0.358258986	1.619479744	0.514151988	1.454121871	0.675531532	0.836062638	-0.095650506	0.796605188	-0.173100515	1.354001824	-0.284719878	0.639686338	0.227252638	1.622877038	0.254744376	0.427500961	-2.336704461	-0.741453812	0.408336353	0.007887139	-1.456644195	0.589711722	0.826113344	-0.270900089	0.253747552	0.203195659	-0.08412531	0.510846019	0.854273975	-0.939286751	0.966561386
A7470_06m	CLN3_06m	CLN3	06m	F	A7470	-0.731123237	-1.022110467	-0.787667931	-0.905250149	-0.526317446	1.904189469	2.559818212	-1.838762369	0.117893158	NA	-1.315737288	-0.737133038	-0.676595028	0.207579263	0.748317554	-0.505138476	2.835209115	2.300248349	0.88174881	-0.081814944	1.850963753	-0.477988034	1.005475748	0.069378149	0.734626563	0.458926646	1.375411893	0.825603294	1.763617987	-1.481397162	0.02051579	0.081847044	-1.194477736	-1.549894657	0.179784778	-1.19056709	0.664075947	1.214825721	-0.433380106	0.790681897	0.833404177	0.693512748	-0.826896877	0.674251146
A7832_06m	CLN3_06m	CLN3	06m	M	A7832	-0.741549602	-1.400320919	1.213103578	0.047392662	NA	1.258010771	0.769980086	-0.993178645	0.004822791	-1.20669408	-0.386227821	1.400465604	-1.189911058	0.405045892	-0.899138291	-0.391540554	0.683068608	1.813913184	-0.048406989	0.3092205	2.450372886	-1.774172631	1.415344987	0.226752205	0.435254234	1.702381228	1.905838143	0.189723655	1.61811692	-2.260623013	-0.958271331	-0.150370126	-1.669192321	-1.252541427	-0.490571665	-0.63999441	0.061782142	0.297634386	-0.362220664	1.264971166	0.98217585	0.916802844	-2.625235583	1.716915239
A7273_06m	CLN3_06m	CLN3	06m	F	A7273	1.883768023	-0.045409661	1.082495421	0.437346566	0.974425489	0.359912361	-0.826854673	-0.138019632	0.077069048	0.88985596	1.404914953	0.523628191	-0.797005595	1.091476826	0.121261951	-0.836798377	-0.46755359	-0.642172925	0.283951238	1.185691844	2.201435878	3.047836155	1.368257526	1.334006809	-0.216389394	2.364010815	2.012527714	NA	0.703377584	0.09619698	0.508795721	0.259691263	-0.15904843	0.586964818	0.037016372	1.997856792	-1.787417818	0.150608882	1.041099308	3.508542623	1.5924073	-0.287425257	0.007414202	0.108581601
A5067_24m	CLN3_24m	CLN3	24m	M	A5067	0.106844754	1.007248924	0.607668519	0.287871133	0.216346673	-0.781664112	0.20040124	-0.124842039	-1.405708857	-1.568244864	-0.46674261	0.803999413	0.434659816	-2.522868717	0.254914155	0.00560915	-0.122945395	-0.249809467	-0.348264263	0.462835318	-0.728593229	0.103750937	-0.718085047	0.108845514	0.134649503	-0.683166564	-0.248918552	0.108366414	1.234373447	0.802726517	-0.183122242	-0.153224775	-0.080062778	0.188234255	0.390814366	-0.684744236	-0.026014327	-0.368948871	0.012247684	-0.66205036	-0.304496624	0.57290974	0.970259907	-0.442597288
A2421_24m	CLN3_24m	CLN3	24m	F	A2421	0.275451831	0.404864878	0.423955601	0.158836536	0.181182715	0.42469595	-0.649401846	0.342435808	-0.278486273	-0.911078684	-0.187079368	-0.109682351	1.030554218	1.608080121	-0.175633748	0.038710453	-0.011956228	-0.433322238	0.145550719	-1.623383727	-0.406289956	0.875053072	-0.022196296	-0.828836781	-0.969660525	-0.823682911	-0.182072802	NA	0.237622703	1.169947696	-0.500232243	0.165389019	0.011190783	-0.172407597	0.11530059	-0.185405361	-0.905547242	-0.99119757	-1.070900181	0.714964269	0.034213185	-1.634235966	0.072626645	-1.76620056
A2339_24m	CLN3_24m	CLN3	24m	M	A2339	0.274951629	0.356337829	1.363375035	-0.340225762	0.615499372	0.45185832	0.467134996	1.409200479	-0.638958936	NA	-0.384995713	0.439963533	1.201807104	1.754844217	1.008911771	0.133031826	0.3851793	-0.97587333	0.951092061	-0.462302551	0.122817054	-0.714929717	-0.510639716	-0.353156472	-0.623368969	-0.152503071	-0.067787953	NA	-0.920623114	0.979250206	0.37876942	-0.121604971	0.842627516	0.806945154	-0.486240022	0.092520592	-1.136549582	-0.963604242	0.032819684	0.616105183	0.643786307	-1.011699805	0.418918933	0.207675606
A2793_24m	CLN3_24m	CLN3	24m	M	A2793	0.138839468	-0.126423802	-0.178719941	0.100021577	0.008417665	-1.158496623	0.139223264	0.140112765	-0.063483116	-0.58048085	-0.545673695	1.065978499	0.549249051	0.696910097	0.529703989	0.945185721	-0.809301891	-0.482778024	0.721277365	-0.686441747	-0.563655405	-1.176249248	-0.653818925	-0.474887328	0.287701366	-0.644380829	-2.711635692	-0.33142993	-0.251289147	1.0466698	0.091512902	1.390662087	0.266944876	0.385019792	0.892567067	0.12996399	-1.42118704	-0.642628532	-0.615738104	-0.092717114	0.016772638	0.722933442	0.543523724	1.367921167
A4244_24m	CLN3_24m	CLN3	24m	F	A4244	-0.212698713	0.441766124	-0.098674011	-1.790017967	1.158032065	-0.815146043	0.315869751	-0.240515902	-1.250332719	0.065061087	-0.944505612	-1.125275867	-0.094003623	NA	-1.120580054	-0.641862624	-0.361916023	-0.198997752	-1.454451012	-0.08622589	-0.613976258	0.733366681	-0.354583672	0.266008149	-0.920272438	-0.613964725	-0.042878996	0.323150138	-0.218537337	0.430135014	-0.525037452	-1.440938547	-0.119656971	-0.687920564	-0.222427188	-0.023722357	-0.185391992	-1.141001297	-0.546917889	-0.626229566	0.411524812	0.651966991	0.797713609	-0.039025707
A2333_24m	CLN3_24m	CLN3	24m	M	A2333	0.189514516	-0.425670303	0.179421527	-0.580196931	NA	1.51322303	0.208152299	0.804543497	1.926544478	2.069309347	-1.179497429	-0.702956711	-0.582345981	-1.546307104	-0.8199713	-1.826312832	-0.161908531	-0.43283126	1.463475567	-0.876680368	-0.881477827	0.287352734	0.118184137	-0.968310185	-0.25063893	2.091076945	0.297798291	NA	-1.574125165	1.290579408	0.894591633	0.166629715	-0.929690451	-0.917233091	0.617079109	0.768698929	-0.565205208	1.445842399	-1.870113886	0.82278252	1.397930268	0.17256011	-0.266695315	-0.687488043
A4301_24m	CLN3_24m	CLN3	24m	M	A4301	-0.428958871	0.256603235	-1.74770624	-1.016409869	0.945201681	-0.246761445	-0.45868574	-0.167909163	-0.584010146	NA	-1.276982861	1.026736717	1.135974398	NA	-0.556214727	-0.210345938	-0.58906034	-0.925446	0.561946848	0.285066619	-1.194432829	0.181598296	-0.656505226	0.523905903	-0.10937988	-0.71804494	-0.529688769	-0.985195355	-0.545367421	0.144773597	-1.58960378	-1.10048497	-0.107734526	0.383654265	-0.430651186	-0.667620758	0.730076459	-0.684567575	-0.76402603	0.27812615	0.30641156	NA	1.538003297	0.354638428
A4665_24m	CLN3_24m	CLN3	24m	M	A4665	0.419270884	0.137896697	-1.267385439	0.024303479	0.41828169	0.045615827	-0.652685834	-0.6630116	-0.71663578	-0.281233271	-1.226199596	-0.728051493	-0.403576344	-0.360411605	-0.774171862	0.138687469	-0.207331021	-0.831938487	-1.39705867	0.434405863	-0.913669903	1.758473274	-0.875495895	0.092913086	-0.531438118	-0.803289865	-0.085715409	NA	0.109486277	-0.133403538	NA	-0.85519185	0.351450011	-0.689940813	0.387060546	0.648281547	-0.729663837	-0.510224179	-0.121851791	0.373899956	-0.506624693	0.303692506	1.692315812	0.110210561
A4246_24m	CLN3_24m	CLN3	24m	F	A4246	-0.786114939	0.519422886	0.118976102	-1.754482298	1.112962952	-1.121552468	0.729476124	-0.092509931	-0.900471524	NA	-1.682735394	-1.576841997	0.537685776	-0.036914676	-0.60348074	-1.184595567	0.37636989	-0.117474988	-0.066902261	-0.193433343	-0.956286511	-0.150467971	-0.074092923	0.531395289	-1.26140016	0.156590058	-0.252118835	0.382551274	0.412968897	0.613241462	-0.643781926	-0.597550608	-0.42980431	-0.694998052	0.40510269	-0.792963035	-0.79258291	-0.675445312	-0.325710359	-0.852818406	0.822760655	0.450792737	0.757060504	-0.054441992
A4246_36m	CLN3_36m	CLN3	36m	F	A4246	-0.928355901	0.128452684	0.378042418	0.845190765	-2.575494456	-2.814348412	-1.816167748	-0.940704324	0.01545341	NA	0.419864488	-2.003512085	-0.307100524	-0.242076544	1.475595227	0.36322045	-2.634401482	-0.653715165	0.174941485	-1.506412681	-0.249064577	-0.306916409	0.40223768	-0.187959556	-0.05544805	0.321059266	0.293753686	NA	1.908048793	-1.213232365	NA	1.657805704	-1.048103274	-0.712011624	0.898670904	-1.535838414	-1.471315465	-0.613493123	-0.048665498	-0.211357241	1.049353156	0.91819691	0.096333651	-0.219022719
A416_36m	CLN3_36m	CLN3	36m	M	A416	-0.338763652	1.066724724	1.650577719	1.414708332	1.151325647	-0.045393873	-0.19593566	1.980797671	-0.338891437	-0.09036112	0.815524283	0.667667879	1.074225898	1.268851845	1.474522769	0.449907472	0.132117302	-0.332986072	2.086722522	-0.962784521	0.20368752	0.036707243	-0.649693204	-0.014138121	0.826825085	-0.42790329	-0.157663116	-0.348930145	0.419197858	0.368061953	-1.218079351	0.011053688	1.084438453	0.275872121	1.145239862	1.237199838	-0.087325219	-0.548124014	-0.221825576	1.334246736	0.5221098	-0.562731556	0.979306474	0.209580152
A2470_36m	CLN3_36m	CLN3	36m	F	A2470	-1.551226842	1.963149158	-0.2637858	0.617682918	-3.173673985	-0.651723483	-0.982252023	-1.228897439	-0.197338299	NA	-1.624622634	-2.467820453	-1.190453353	-0.895847232	0.409406802	0.856904089	-0.673445631	0.561756431	0.641520532	-1.068151229	-1.220465236	1.968699864	-3.028392945	-1.316339054	-0.061896856	-0.722996832	-1.422990427	NA	1.195886059	-0.44532295	-1.563702817	0.642742669	-1.092628375	-0.66258908	-0.195484634	0.617674405	1.53925499	0.223686841	-0.854151529	0.316278149	-2.512624522	0.045086584	1.030714326	-0.598091791
A2183_36m	CLN3_36m	CLN3	36m	F	A2183	-1.149558694	0.681972937	0.023305994	0.395716616	-2.648346133	0.272121311	-0.855287585	-0.583713703	-0.598279685	NA	-0.0521413	-1.641428456	-0.99226089	NA	0.930485764	0.963493348	-0.519529976	1.25096067	0.99797903	-0.718771459	-1.781308303	-0.15598818	-1.953952749	-2.085878659	0.238185727	-0.705272841	-1.172697511	-2.098668328	2.101596555	-0.240545115	-1.280606322	0.089863216	-0.603931378	-0.034658438	-0.598191938	1.785263664	1.559763592	-0.295427305	-0.038263043	0.004413994	-0.186258699	-0.072791771	0.343129603	-0.473650113
A4301_36m	CLN3_36m	CLN3	36m	M	A4301	-0.17692914	-0.878924023	-1.197799616	-0.426045796	-1.544535649	0.319869922	-1.096276578	-0.517230161	-0.582548778	-0.559443628	1.770376884	0.343457772	-0.707004998	-0.560408471	0.672785369	0.401487352	-0.830137882	2.162229461	0.360890799	-0.538029067	0.151726948	-1.226413174	-0.033564686	-0.473501969	0.136265605	0.312943539	-0.035587952	-0.950914407	1.904210966	-1.438536856	-1.486202834	-0.486694896	-0.168701913	-1.082719362	0.173126527	-0.254112608	1.104528364	-0.696359762	2.174387317	0.402660157	0.415096936	0.545710035	0.99280838	-0.556463071
A2342_36m	CLN3_36m	CLN3	36m	M	A2342	-0.77835739	-0.819667774	1.251475942	-0.554682432	0.164553718	0.468379832	0.346218	-0.247568515	0.234533579	0.050464158	1.388856038	0.327336067	-1.575560129	-0.938986108	-0.019831399	-1.112411431	0.87919811	2.631531801	-0.382726716	-0.395086041	0.732600966	0.059267421	-0.486528135	-0.878435341	-0.809895831	1.976353022	0.131731927	NA	2.307943167	-0.445074296	-0.968379041	-1.579058149	-0.144232752	-1.099438715	-1.421640736	1.5623773	1.122707322	0.402155875	2.125676464	0.543137019	0.944570805	1.654066265	1.871378359	-0.329873093
A2793_36m	CLN3_36m	CLN3	36m	M	A2793	-0.047853088	-0.428844692	-1.370980471	-1.017464127	0.293631238	-1.659744551	-0.730700242	0.131166939	-0.733902667	-0.165194882	-1.275759871	-0.083052073	-0.801434568	NA	-1.561602816	0.177025626	-0.169865257	-0.465752997	-1.256657459	-0.445966454	-0.804555298	-0.656121642	-1.126170331	-0.392866637	-0.618815534	-0.372238374	-0.76511442	NA	-0.209156664	0.306330456	-2.012800572	-1.817928471	0.097489567	-0.565548851	-0.906952532	0.779751102	-0.029952204	-0.579970812	-0.270916825	-1.047116068	0.207309983	-0.627209228	0.906827846	-0.19616873
A2421_36m	CLN3_36m	CLN3	36m	F	A2421	-1.939567214	-1.568226415	0.924005225	0.187074052	-1.512007022	0.220860691	-2.064082388	-0.348497598	0.252499925	NA	0.576828854	0.396573954	-1.386677058	-1.001591485	0.385856664	-0.456205094	-2.321538024	0.011534548	-1.461205365	-1.142386235	-0.301365457	0.970649804	0.566649627	-0.728947814	-0.138974353	-0.201773702	-0.760669117	NA	-0.264606386	-1.121667363	NA	-0.473881148	-0.267284583	-1.042768688	-0.9053608	-0.056006255	0.093688633	-0.350885396	0.704042038	-1.467345036	0.349814045	0.964662393	0.503842522	0.769528909
A2339_36m	CLN3_36m	CLN3	36m	M	A2339	-0.657538501	-0.688289828	0.818216925	-1.943748356	-0.401931976	0.528685506	-0.281867129	-0.669694825	-1.253890472	-0.888751809	0.771939121	0.528990501	-1.150036045	-0.354918455	-0.482983176	-1.994492794	-0.228685638	0.789982324	-1.216163624	-0.99585477	0.23415892	-1.359987989	-0.293355911	-1.860171628	-1.667818626	2.002022343	-0.044236004	NA	0.480843307	-0.293946455	-1.722950854	-1.994466962	-1.074645762	-1.18273483	-1.504210077	0.102121041	-0.847701547	-0.224560179	1.649913254	0.293674339	0.905607011	-0.150373378	0.689905849	-0.732795237
[truncated: 730 more columns]
