# Supplementary material for: Longitudinal deep multi-omics profiling in a CLN3Δex7/8 minipig model identifies biomarker signatures of disease
Source: Commun Med (Lond). 2026 Mar 3;6:132. doi: 10.1038/s43856-025-01227-5 (PMC12957377; doi:10.1038/s43856-025-01227-5)
Supplement: Supplementary file 9 — Supplementary Data 6 [file 43856_2025_1227_MOESM9_ESM.xlsx]

## Sheet: proteomics_processed
Sample_ID	Condition	Group	Time	Sex	Subject	A0A4X1SD36	A0A4X1SD67;A0A4X1SDG8	A0A4X1SDA9	A0A4X1SDB0;A0A4X1SE23;Q29095	A0A4X1SDB6;A0A4X1SDC4	A0A4X1SDD8	A0A4X1SDF2;A0A4X1SDM4	A0A4X1SDK4;A0A4X1SE35	A0A4X1SDN5;A0A4X1SDU1;A0A4X1SDV0	A0A4X1SDR3;A0A4X1SDY1;A0A4X1SE83	A0A4X1SDT5;A0A4X1SDW4;A0A4X1SEB9;P61288	A0A4X1SDU0;A0A4X1V3X6	A0A4X1SDW0;A0A4X1SEA8;A0A4X1SEQ0	A0A4X1SDY6	A0A4X1SE20;A0A4X1SE31;A0A4X1SE32;A0A4X1SF50	A0A4X1SEC1;A0A4X1SEU0	A0A4X1SEC4;A0A4X1SEC6	A0A4X1SEE3	A0A4X1SEG4;A0A4X1SEP2	A0A4X1SEH6	A0A4X1SEI1	A0A4X1SEJ1	A0A4X1SEK7;A0A4X1SEM4;A0A4X1SET6;A0A4X1SFQ4	A0A4X1SEM8;A0A4X1SEQ5;A0A4X1SER2;A0A4X1SF78	A0A4X1SEQ2;A0A4X1SFQ0	A0A4X1SER7;A0A4X1SES5	A0A4X1SET8;A0A4X1SFA8	A0A4X1SEV2;A0A4X1SFF3;A0A4X1SFV8	A0A4X1SEW5;A0A4X1SFE5	A0A4X1SEW9;A0A4X1SF73;A0A4X1SF95	A0A4X1SF01	A0A4X1SF26;A0A4X1SFZ5	A0A4X1SFC8	A0A4X1SFD7;A0A4X1SFX5;A0A4X1SFZ0	A0A4X1SFF6;A0A4X1SG28	A0A4X1SFI2;A0A4X1SFI8;A0A4X1SFZ4;A0A4X1SG16;A0A4X1SG99;A0A4X1SGQ3;A0A4X1SGS7	A0A4X1SFI5	A0A4X1SFI7;A0A4X1SFJ9	A0A4X1SFR1	A0A4X1SFR5	A0A4X1SFT0	A0A4X1SFU9;P04088	A0A4X1SFV1	A0A4X1SFX1;A0A4X1SFX2;A0A4X1SGH2;A0A4X1SGH6
A6512_06m	WT_06m	WT	06m	M	A6512	-0.155948	0.593982	-1.13858	1.32903	-0.957854	-1.31608	0.315161	-1.40689	-0.304994	-1.12123	-1.35779	-0.746743	0.883165	0.491097	-1.03769	-0.705169	1.72616	0.82361	1.52274	-1.5437	-0.603211	-0.318334	-0.119548	-1.23594	-0.315093	NA	1.34097	-1.20426	-0.98877	-1.02637	0.116078	-1.34057	-1.20865	-0.81526	0.628348	-0.553799	-1.58947	0.274195	-0.643381	-0.0720642	-1.11701	NA	0.095623	1.04194
A6466_06m	WT_06m	WT	06m	F	A6466	1.47616	0.442977	-2.06374	0.519159	0.420735	-0.73454	-1.41474	-2.55746	-0.991746	-1.61721	-2.63634	-3.56393	-0.501043	-0.518748	-1.86778	-0.201105	-0.138056	0.34007	-0.404126	-1.84974	-1.42687	-2.08757	-0.552375	-2.14328	-2.1522	NA	0.902493	NA	-1.72114	-1.62743	-1.40828	-2.88125	-0.287638	-1.46251	0.255036	-0.560996	-2.57565	0.55697	1.42846	1.96474	0.130922	NA	2.509	2.45272
A8467_06m	WT_06m	WT	06m	F	A8467	-0.177287	-2.20289	-0.938212	0.226142	1.75024	0.495642	-0.469084	0.54797	0.18527	-0.703709	0.177686	0.230435	-0.375791	-0.5555	-0.162423	-1.45586	-1.67392	-1.09904	-0.780781	1.05799	0.337051	-0.612144	1.74211	-0.930645	-0.874226	-1.39844	0.0568749	0.71146	-0.631289	0.497852	-0.271449	-0.138727	-0.535689	-0.368316	-0.701137	0.567733	-0.204418	0.0425251	-0.290077	1.98134	0.133403	1.13979	-0.968732	0.62527
A8808_06m	WT_06m	WT	06m	M	A8808	-0.111333	-0.591963	0.0852323	0.352342	-0.34373	0.636764	0.145662	-0.544823	0.0438667	-1.14919	0.446926	-1.15824	-0.0651771	-0.70397	0.172004	-1.04094	-0.456513	-1.19482	-0.181973	0.292228	0.176274	0.03376	0.805648	-0.224042	0.490378	-1.21575	0.441884	-0.239983	-0.213902	1.02953	0.0573351	-1.76806	NA	0.205281	-0.139037	1.25242	0.578542	-0.879671	NA	-0.950653	0.209226	0.471133	-0.894467	-0.135712
A8757_06m	WT_06m	WT	06m	M	A8757	-0.308037	-1.31888	1.87007	0.691675	0.446101	0.584299	2.07433	1.25253	NA	NA	0.805609	0.947962	0.628095	NA	0.871119	-1.02303	NA	-1.9449	-0.28477	0.0406056	0.135233	0.854573	0.655797	1.84328	1.89471	-0.700793	0.301585	NA	-0.207524	1.19707	0.491808	-0.143079	0.842747	1.12828	0.143435	1.08194	0.0916922	NA	-1.24355	1.70487	-0.957138	1.1652	-1.89795	-0.354519
A8248_06m	WT_06m	WT	06m	F	A8248	-0.381721	-0.0123263	-0.177598	-0.34791	-0.222202	-0.437499	0.0635951	-0.356858	NA	NA	-0.347923	0.234317	1.31588	NA	0.0317068	-0.520579	NA	0.669158	0.849787	-0.8688	0.429948	0.347684	0.379558	0.0366342	0.0679282	NA	1.21268	NA	0.444505	0.022453	-0.924694	-1.07879	0.789709	-0.868302	-0.698786	1.04994	0.0707778	NA	0.652075	-0.0147789	-1.53391	-1.90171	-0.119591	NA
A1368_24m	WT_24m	WT	24m	M	A1368	-1.61893	-1.3705	-0.0331489	-0.0655774	0.602669	0.374856	-0.339361	-0.603457	-1.62018	1.32672	0.905256	0.173004	0.147926	-0.816986	-0.712287	-0.30449	-1.00135	-1.18789	-1.37699	-0.740872	-0.453595	1.71752	-2.08944	-1.22764	0.439043	-1.54162	-0.931095	NA	-1.46337	-0.255684	0.895885	-0.996407	-0.0787919	-0.591732	1.05375	-0.644685	0.343345	-0.189062	NA	-0.787826	0.424844	-0.402345	-0.32218	-0.340001
A4247_24m	WT_24m	WT	24m	F	A4247	0.15851	-0.7959	-0.118796	0.170095	1.00869	0.17118	-0.304023	-0.133526	NA	NA	-0.394704	-0.899742	-0.834369	NA	0.266343	-0.832095	NA	0.173289	-0.291374	0.5858	-0.319692	0.165503	NA	0.0526902	0.117809	0.309711	-0.145148	NA	0.240823	0.306394	0.0282113	-0.0857379	-0.683592	-0.855444	0.222289	-0.706035	0.740309	NA	1.00773	-0.680607	0.357926	0.590898	0.794581	NA
A1362_24m	WT_24m	WT	24m	M	A1362	-0.314161	0.826512	0.259279	0.0918886	0.327485	-0.564666	0.290692	-0.629537	NA	NA	-0.202619	0.0640413	-0.717192	NA	-0.286923	-1.1884	0.635188	0.310959	0.63094	-0.032086	-0.0951746	-0.838788	NA	0.117658	0.214881	NA	-0.180221	1.16666	0.141291	-0.0591326	-1.01506	-0.162615	0.37024	-0.325702	1.72016	0.382657	-0.277913	NA	0.116045	0.502888	0.0628182	-1.62526	0.572539	NA
A1408_24m	WT_24m	WT	24m	F	A1408	-0.31969	0.380983	-0.0221223	0.493198	0.503655	0.183772	-0.318744	-0.182183	-0.0857255	0.419067	-0.498476	-0.367176	-0.249125	-0.830537	-0.038155	-1.35138	0.39915	0.805426	1.25099	-0.92353	0.662406	0.651827	-0.174508	0.254668	-0.510612	NA	0.830425	-0.000709979	-1.61541	-0.587152	0.686354	0.0806737	0.621007	-0.486361	1.4628	1.30485	0.466092	-1.02476	-0.624034	0.151107	0.968656	NA	-0.0728536	0.607571
A2424_24m	WT_24m	WT	24m	F	A2424	-0.592262	0.200838	0.26463	-0.224732	-0.182567	-0.349783	0.32634	0.35621	-0.764568	-1.0666	0.413273	0.131067	0.242093	-0.220649	0.294854	-1.61499	0.305277	0.857684	0.848025	-0.205758	-0.289431	0.579081	0.225726	0.589879	0.360617	NA	0.943027	2.02041	-0.783435	-0.409264	-0.166925	0.733391	-0.776673	0.241391	0.520033	0.503561	0.795178	0.574284	-0.577921	0.128539	0.522398	NA	-0.168305	-0.338524
A1406_24m	WT_24m	WT	24m	M	A1406	-0.0228313	0.625959	0.983039	-0.259024	-0.411857	-0.622971	1.75916	1.50196	0.211399	-1.27509	0.541955	1.12059	0.527876	0.555668	1.61432	-0.905329	0.000416947	0.179341	0.417609	1.92145	-0.111128	0.226567	0.52914	1.04117	1.43489	0.522632	-0.0644964	-0.852872	0.766976	1.2418	0.476739	0.45419	0.179509	0.256264	1.61469	-0.365461	0.82632	1.3167	-0.10341	-0.0270924	0.909334	0.345796	0.709571	0.812867
A4243_24m	WT_24m	WT	24m	F	A4243	-0.324657	-0.852477	-1.03205	-1.12486	0.433297	1.45399	-1.08879	1.18576	-0.885302	0.678007	0.888464	-0.522647	1.37101	-0.812701	0.363773	-1.16001	-1.60293	0.0194138	-0.867968	0.107202	-0.401884	-0.0746041	-0.634752	1.09085	-0.834199	NA	-0.441374	0.597499	-0.75534	-0.354391	-0.518544	0.895684	-0.237709	2.3394	-0.00739596	0.869365	0.418191	0.994556	-0.0394307	-0.788208	0.836656	NA	1.02428	0.663554
A1371_24m	WT_24m	WT	24m	M	A1371	0.0294971	0.270549	-0.235741	0.998382	0.233671	0.0233457	-1.02948	-0.817427	NA	NA	-0.311204	0.0880023	0.731091	NA	0.151554	-1.4988	NA	0.188845	0.858631	-0.385334	0.336701	0.392011	-0.640896	-0.323409	-0.562865	-0.63769	0.281011	-1.05732	-0.387274	-0.375107	0.842308	0.272284	0.0575445	-1.40858	1.00751	0.342997	0.234527	NA	-1.15016	0.187426	1.16138	0.207077	0.656872	-0.63731
A2794_24m	WT_24m	WT	24m	M	A2794	-0.221916	-0.414877	-0.970728	0.0723651	-0.554434	-0.787994	-1.14538	-0.384855	-1.17191	0.109678	-0.9802	-1.34426	1.61472	-0.823069	0.240319	-0.651174	-1.48966	-0.767515	-1.02768	-0.685791	0.0545798	0.531463	NA	-0.837487	-0.79114	-0.371229	-0.438417	-1.28228	-1.00835	-0.795177	0.434214	-0.632963	NA	-1.23001	0.128504	-1.88436	0.39722	0.343192	NA	-1.07573	1.39044	-0.0251472	0.148121	-1.05595
A2794_36m	WT_36m	WT	36m	M	A2794	0.0499574	0.896908	-0.576352	-2.60902	-0.115207	0.256903	-0.266673	0.156731	0.874827	1.17678	1.21535	0.512356	0.300763	1.11449	-0.205931	-1.36093	-0.815557	0.971384	0.756018	-0.105085	-0.650292	-0.919692	-0.317227	-0.117634	-0.270904	NA	-0.20003	2.4317	0.0673658	-0.434182	-1.64443	2.13976	-0.537636	0.343093	0.120541	0.461324	1.16483	1.24755	-0.81421	-0.34703	-0.802954	NA	0.0911482	-0.928436
A415_36m	WT_36m	WT	36m	M	A415	0.826286	-0.963727	0.179108	-1.95775	0.87051	1.67905	-0.568915	0.570403	NA	NA	1.60656	-0.00590845	-0.666862	NA	1.00519	-1.08885	NA	-0.734467	-0.104483	-0.725064	-0.253667	-0.11331	NA	0.369189	0.326988	1.53909	-0.563295	2.08797	0.243271	-0.401045	-0.596732	1.06646	0.746621	1.02693	-0.976708	0.77003	0.784519	NA	-0.375126	0.465931	-0.595956	1.16371	-0.227026	NA
A2424_36m	WT_36m	WT	36m	F	A2424	-0.161793	0.22951	1.08333	1.35214	0.345369	-0.116556	1.36624	0.557009	0.82913	-1.83605	-0.358559	0.97371	1.15136	2.11431	-0.272218	-0.385426	2.21986	1.79495	1.40907	0.365819	2.68345	-1.36693	-0.278578	0.308578	0.539603	1.44494	1.15281	-0.0183066	1.08344	-0.361932	-1.46738	1.01306	NA	1.66351	-0.967834	-1.04039	0.449115	1.86794	-0.0532078	0.723797	-1.44647	0.0356882	0.533203	0.288898
7176_36m	WT_36m	WT	36m	F	7176	0.412132	1.89621	-1.28613	-0.444948	-1.18684	-1.22437	-1.51613	-1.67446	NA	NA	-1.43056	-1.04657	-0.711603	NA	-1.3134	-0.232417	0.270343	1.53121	1.54117	-0.578988	-1.53302	-0.482973	NA	-1.2607	-1.90278	0.62288	1.3551	NA	-0.13866	-1.04875	-1.30296	0.397965	-1.7676	-0.740705	0.758638	-1.92491	-2.53598	NA	-1.50624	0.217868	-0.152282	1.09779	1.00235	NA
A1362_36m	WT_36m	WT	36m	M	A1362	0.420656	0.784997	-0.489395	0.664526	-0.483637	-1.3945	-0.420291	-0.799644	NA	NA	-0.836026	-0.704638	-1.70544	NA	0.387513	-0.502585	-0.443455	0.74379	0.0803601	-0.297575	-0.565358	-0.0532962	NA	-2.62329	-0.811512	0.748163	-0.209904	-1.05446	-0.295644	-0.0386562	0.781761	0.612569	0.452014	-0.378096	1.57123	-1.1815	0.846874	NA	-1.45781	0.429758	0.664473	-0.269658	0.938953	NA
A1368_36m	WT_36m	WT	36m	M	A1368	0.53703	-0.141134	-1.12067	1.3746	0.876189	-0.436919	-1.28422	-0.762169	-0.696166	-0.538029	-0.583625	-0.670473	0.738839	0.626907	-1.76992	-0.388938	0.555884	1.50239	1.53484	-1.31478	-1.26352	-0.27357	-0.654293	-0.930608	-1.37572	NA	1.67201	-0.287573	-1.08368	-1.27952	-0.101268	-0.156999	-3.15762	-1.04803	1.20309	-0.223949	-0.285107	0.923088	-1.1742	0.482857	-0.706866	NA	1.54505	-0.532251
A1371_36m	WT_36m	WT	36m	M	A1371	3.0419	0.445912	-0.63773	0.889505	-0.647103	-0.767006	-1.26623	-2.0328	-0.0391691	NA	-1.64595	-1.37915	-1.33751	2.28559	-0.015289	0.11072	1.30061	1.4671	0.349357	-0.572799	-0.384954	-1.76906	-0.199959	-0.579079	-0.907487	2.35459	3.25462	0.327472	1.45141	-0.967468	-1.2406	-0.674841	NA	-1.02277	1.26576	-1.04645	-2.29151	-0.377087	-0.295388	1.82105	-0.993126	-0.200147	2.68263	0.22314
A1406_36m	WT_36m	WT	36m	M	A1406	-0.307856	-1.09924	-0.940352	0.182115	0.571148	0.527305	-1.08843	-0.232608	-0.63821	0.483703	0.124031	-0.684759	-0.649429	-0.264808	0.0844403	-0.531368	-0.599292	-0.370442	-0.8153	0.425682	-0.00351308	-0.0018529	2.95285	0.0771824	-1.1198	0.568	-0.676118	-0.278239	0.0779181	1.01036	2.1479	1.1546	0.54026	0.950872	1.74622	-0.902103	1.61554	-1.00622	1.16325	-0.220062	0.415295	0.711972	-0.276369	-0.73106
A1408_36m	WT_36m	WT	36m	F	A1408	-1.2069	-1.78223	2.31581	-1.19317	-0.771723	0.434459	1.09623	1.90482	1.17598	1.35879	1.20002	1.89477	-1.59773	-0.298375	2.73064	-0.934159	-1.36966	-2.11796	-2.066	2.411	1.09012	-0.668613	1.93392	0.759387	2.26289	NA	-1.32994	1.61791	3.90168	2.62734	1.43784	-0.536847	2.45836	0.542665	-1.62633	-0.283612	0.197324	-0.622982	-1.82937	-0.317089	-1.96938	NA	-1.33199	-1.14944
A7380_06m	CLN3_06m	CLN3	06m	M	A7380	3.13317	0.472682	0.352545	0.911691	-0.191604	-1.29397	0.655386	-1.61197	1.51061	-1.32416	-0.986339	0.844201	-0.477271	2.76616	-2.02245	2.26091	1.3391	-0.0726264	-0.887309	-0.59082	-2.40409	-1.95688	-0.410643	-0.442757	0.0106891	NA	0.965107	-0.237167	0.760621	-0.56866	-1.25674	1.17965	-0.6042	0.293136	0.556991	-0.220026	0.874916	-1.95077	-1.26439	2.86568	-2.71117	NA	1.19431	0.960121
A7383_06m	CLN3_06m	CLN3	06m	F	A7383	-0.354099	1.22638	-0.3734	-2.15029	-1.68266	-0.956638	-0.208744	-0.224092	2.15584	NA	-0.532247	-0.585593	0.416866	-0.14938	-1.62176	1.11518	0.0439906	1.01088	1.32272	-0.597771	0.77086	0.422222	0.0233633	-0.235065	-0.381768	-1.13644	-0.311472	0.18244	-0.366743	1.72879	0.359736	0.364796	NA	0.0700158	-1.11878	0.289652	-0.595778	1.59812	-0.349672	-1.14397	-1.8594	-2.28654	-1.1611	0.541414
A7468_06m	CLN3_06m	CLN3	06m	M	A7468	-0.46697	-0.0454784	1.10264	-0.940486	-3.12262	-1.36324	1.69676	0.291534	NA	NA	-0.155656	0.209385	1.54817	NA	0.00962273	0.637324	-0.143734	0.536696	0.185926	-0.282128	1.13839	1.02292	NA	0.230196	1.19414	-1.51421	-0.0678536	NA	-0.646213	0.226768	2.18512	0.0603969	-0.358347	0.243142	-1.10934	-0.781996	-0.742337	NA	0.0759197	-0.307742	0.0986637	-0.430058	-0.873004	NA
A7470_06m	CLN3_06m	CLN3	06m	F	A7470	-1.25063	1.16188	0.584329	-1.89672	-1.73246	-1.18332	1.4726	0.112159	2.15845	NA	-0.387085	1.50457	0.507307	0.698291	-2.06331	0.655333	0.702839	0.126592	0.894203	-0.648348	-0.324066	-1.30225	NA	-1.07333	0.506096	0.268883	0.479194	0.125119	0.142945	-0.728661	-1.52008	-0.466765	0.764546	0.400237	-0.725651	-0.220457	-1.99611	-0.357719	NA	-0.267392	-1.37538	-0.960362	-0.981035	NA
A7832_06m	CLN3_06m	CLN3	06m	M	A7832	-0.140295	1.31603	-1.60771	0.530875	-0.629231	-0.571113	-0.948317	-0.597951	0.558471	-0.358537	-0.817089	-0.915681	1.496	-0.0557788	-1.22288	1.44741	0.342916	0.469409	1.23483	-1.16733	1.2513	0.192841	-0.32317	-0.16754	-1.43883	NA	0.963282	-1.51605	-0.168054	-1.36575	0.205015	-1.44871	-1.90011	-0.959169	-0.113008	0.462418	-1.39454	0.226668	0.966969	1.79623	-0.64	NA	0.159525	0.606928
A7273_06m	CLN3_06m	CLN3	06m	F	A7273	-1.09467	0.78222	-0.100262	-1.17994	-2.07188	-0.700531	0.398509	-0.786434	NA	NA	-0.979136	-0.175519	1.34608	NA	-0.550845	0.110603	-0.159881	0.983032	1.26751	-0.454736	-0.47877	-1.82961	-0.563162	0.435661	0.194941	0.352529	0.968241	-1.23257	-0.585561	-0.737025	-1.0233	1.08185	-0.209542	-0.622785	-2.08413	-0.383792	-0.225076	NA	0.52778	-1.11309	-1.00456	-0.519939	-0.08425	NA
A5067_24m	CLN3_24m	CLN3	24m	M	A5067	-0.903622	-2.20051	0.0348695	1.30616	1.28422	2.61913	0.0714065	1.37848	NA	NA	0.957866	0.535999	-0.581061	NA	-0.0372549	1.68249	-0.762976	-1.65011	-2.0166	1.07957	0.50938	0.443483	-0.156221	-0.056114	0.219897	-0.226611	0.176368	-1.0778	-0.0272669	1.17623	0.789177	-0.464359	0.540953	0.936014	-0.206768	2.73347	0.549479	NA	1.6981	-0.674621	-0.2351	0.257035	-1.35326	NA
A2421_24m	CLN3_24m	CLN3	24m	F	A2421	0.0719013	1.12532	0.716653	0.440735	0.832789	0.26786	0.0617658	0.274538	-1.41628	0.818868	0.130869	0.255083	-0.324343	-0.498092	0.544125	0.429366	0.412654	0.0526985	-0.273322	0.0100647	0.501505	1.65909	-0.154559	-0.126154	0.615552	NA	-0.80952	-1.17758	-0.60762	-0.214717	0.905188	-0.901104	1.00698	-0.522803	-0.117971	-0.157782	0.21524	-0.322974	1.72531	-0.0327873	1.78091	NA	-0.282311	0.680484
A2339_24m	CLN3_24m	CLN3	24m	M	A2339	0.00370499	1.17738	1.75236	1.8507	1.42778	0.793305	0.574017	0.780097	-0.755079	0.314041	0.989907	0.983825	0.75834	-0.74346	1.45135	0.781808	0.0253727	-0.649929	-0.882191	-0.363735	0.186419	2.65974	-2.29009	1.14267	1.43228	-1.08223	-0.259042	-0.638021	-0.885726	-0.0950693	1.09718	-0.156877	NA	0.0644625	-0.811152	1.29324	1.11617	0.142164	-0.031816	-0.303923	1.28027	-1.82348	-0.233842	0.879049
A2793_24m	CLN3_24m	CLN3	24m	M	A2793	0.262716	0.0310683	0.10817	0.663184	0.320697	1.41741	-0.116862	0.108236	-0.319801	1.10123	0.582734	-0.243959	-0.297113	-0.547819	0.675612	0.532837	-0.296557	-0.602735	-0.327118	0.204137	0.0883262	1.82672	-0.884738	0.670896	0.0357614	NA	-1.23305	-0.4138	0.156122	0.302085	1.31006	1.16824	0.50117	-0.685645	0.725079	0.704667	0.245558	-0.941303	1.47818	-0.910412	1.50002	NA	-0.723065	-0.420918
A4244_24m	CLN3_24m	CLN3	24m	F	A4244	-0.140309	-0.0762817	-0.19909	0.487971	-0.393268	-0.786715	-0.341025	-0.344963	1.55038	-0.240468	-0.706603	-0.435911	0.670087	-0.662792	0.0310598	0.835697	0.913271	0.810594	1.16761	-0.240485	1.18824	0.603363	0.139414	-0.243329	-0.564668	NA	0.869563	-1.165	-0.959197	-0.315062	0.014172	-2.42555	0.326479	-0.513228	-0.475677	-0.163756	-0.309253	0.688137	1.95997	-0.972343	0.171658	NA	0.0487081	-0.720856
A2333_24m	CLN3_24m	CLN3	24m	M	A2333	0.264297	-0.306601	-1.10588	0.549504	-0.292153	2.29445	-1.38494	0.0716586	-1.42242	NA	0.646361	-0.241315	1.01616	-1.75167	-0.918611	0.660948	-0.548156	-1.31665	-1.20802	-1.43948	0.164878	1.25088	-0.946314	1.33763	-0.96278	0.393292	-1.79875	NA	-0.751546	-1.61936	1.61535	0.480621	0.18119	-0.964794	1.53228	1.37489	-0.371645	-2.88456	0.283238	0.431373	1.1674	1.91148	-1.46962	0.171927
A4301_24m	CLN3_24m	CLN3	24m	M	A4301	0.0141882	0.978615	-0.709974	1.12987	0.937838	1.98662	-1.20331	0.0555501	NA	NA	-0.104174	-0.197722	0.811967	NA	0.563122	1.26461	NA	0.0185368	-0.146656	0.358782	-0.200595	-0.0364532	-0.146406	-0.571701	-0.999815	-1.01148	0.0834371	0.368904	-0.074881	-0.329346	-0.312689	-0.075136	0.465015	-0.797809	0.430615	1.84389	1.29278	NA	0.249431	0.372968	0.912999	-0.547451	0.546046	0.916584
A4665_24m	CLN3_24m	CLN3	24m	M	A4665	-1.17568	0.381147	-0.282746	-0.18482	-0.389709	-0.617958	0.546233	0.690257	-0.922537	NA	-0.0904471	0.205249	0.118532	-0.525859	0.632797	0.00719713	-1.04905	0.0436081	0.785297	0.380868	-1.6861	-0.0828482	0.0121962	0.600471	0.384475	0.351837	-0.386952	0.436069	-0.279823	-0.484514	-0.686655	0.258715	NA	-0.0789319	-1.68163	-0.440708	-0.511444	0.622607	-0.69541	-0.573263	-0.0258153	0.302763	-0.0335323	-1.52967
A4246_24m	CLN3_24m	CLN3	24m	F	A4246	0.425823	0.378389	-0.339174	0.179795	-0.68451	-1.11817	0.392132	0.0485618	NA	NA	-0.747658	0.35628	0.517257	NA	-0.171862	0.736701	0.426838	0.359169	-0.208259	1.06692	0.305254	0.198718	0.657485	-1.26617	0.154703	NA	-0.279172	NA	0.393417	0.284774	0.530582	-0.399144	-0.359645	0.155052	-0.137483	-0.267364	-0.582598	NA	1.28875	-0.144319	0.766444	0.956367	0.128611	NA
A4246_36m	CLN3_36m	CLN3	36m	F	A4246	-1.0149	-1.53081	2.7608	-1.04498	-1.10453	-0.671338	2.61956	1.43153	0.600349	0.80693	1.54796	2.50169	-1.57138	0.513726	1.67203	0.131274	-0.84768	-0.90206	-1.66019	2.32852	0.28319	-0.31157	0.807251	0.508781	2.43694	NA	-1.90541	0.691647	1.79302	2.31578	-0.250715	-0.519346	1.97944	1.42748	-0.579626	-0.808846	0.521227	-0.0698571	-0.57813	-0.966974	-0.0137464	NA	-1.32194	-0.980506
A416_36m	CLN3_36m	CLN3	36m	M	A416	0.0713052	-0.324113	0.398488	-0.812155	1.07403	0.746979	0.100492	0.793918	NA	NA	0.961537	0.532728	-0.0146782	NA	0.53381	0.34095	-0.0792758	-0.308417	-0.54	0.0418059	-0.090847	0.0671724	NA	1.36648	0.364394	0.608646	-1.0327	0.50259	0.505327	-0.15003	0.540397	0.17696	-0.205596	1.18848	-1.12927	0.000369282	0.249626	NA	-1.7996	-0.303897	-0.198201	-0.666775	-0.0197638	NA
A2470_36m	CLN3_36m	CLN3	36m	F	A2470	-0.247149	-1.28994	0.988638	-0.705533	0.866276	0.682577	0.735135	1.45079	-0.105085	0.852903	1.48185	0.971482	-1.53777	-0.433301	0.936524	-0.068175	-1.00252	-1.37482	-1.08284	1.42522	-0.362082	-0.597519	-0.141325	0.82569	0.811074	0.472792	-1.14184	0.573429	0.37004	0.95822	-0.375109	0.668858	NA	2.12547	-0.979939	0.307067	0.341782	-0.845814	0.706248	-1.74918	-0.1932	1.22067	-0.205112	-1.72467
A2183_36m	CLN3_36m	CLN3	36m	F	A2183	-0.383281	0.0964336	0.671608	-0.161576	1.06115	0.162772	1.37189	1.75083	NA	NA	1.64006	0.979136	0.606661	NA	-0.0838959	0.578025	NA	-0.708439	-0.759852	0.968554	-0.610646	0.35785	0.703398	2.16063	0.631751	-0.595287	-0.911476	0.337331	0.888147	1.00736	-0.226234	0.424317	-0.324077	2.61288	-0.431375	-0.394106	0.622349	NA	0.101791	-0.318451	0.569951	0.281215	0.141927	-0.113625
A4301_36m	CLN3_36m	CLN3	36m	M	A4301	-0.780882	0.155343	0.993029	0.0994726	0.258668	0.826807	0.399914	0.655566	-0.320475	0.733244	0.755206	1.26716	0.0764038	-0.276429	1.25182	1.10752	-1.21241	-1.29483	-1.52603	2.05752	1.74867	-0.149167	0.910659	0.826209	1.2315	NA	-1.10775	0.180407	1.46603	1.82906	-0.89271	1.52172	0.920851	0.412901	-0.987922	-0.330898	0.518289	0.251673	-0.519865	-0.400293	0.680707	NA	-0.961042	-0.904997
A2342_36m	CLN3_36m	CLN3	36m	M	A2342	3.18563	1.60534	-0.390549	1.22499	-0.959383	-0.774498	-0.48265	-1.32366	-0.07083	NA	-2.28047	-0.470636	-0.401742	1.11824	-0.228758	2.22175	2.78286	1.49578	0.48926	-0.611439	-2.78731	-1.66709	NA	-1.61537	-0.716443	1.38644	0.718888	-0.482291	1.53804	-1.16919	-1.24338	-0.615745	NA	-0.927603	-1.19166	-1.20074	-1.65602	0.57353	0.962436	1.85541	-0.618022	NA	2.07508	2.41777
A2793_36m	CLN3_36m	CLN3	36m	M	A2793	-0.738243	0.0674552	-0.414874	-0.65352	1.76419	0.106474	-0.721427	-0.527933	0.633737	1.08442	0.153517	-0.666104	-2.89712	-0.41176	0.214917	0.234961	0.81711	1.35474	0.861558	-1.05693	1.53291	0.717821	-1.50125	0.732558	-0.783583	-0.578016	-0.580169	0.717442	0.102434	-0.0992595	-1.0637	0.890361	-0.930023	-0.912773	0.785512	1.73681	1.09042	-0.408624	-0.376837	-0.671613	0.309689	-0.195698	-0.038609	NA
A2421_36m	CLN3_36m	CLN3	36m	F	A2421	-0.38008	-1.71386	0.897724	-0.892915	0.598626	0.95204	0.582369	0.956772	0.0421554	-0.0341103	1.17644	0.438841	-0.970018	-0.382803	0.826764	0.607282	0.309486	-1.2294	-0.126801	1.45372	0.727575	-0.032478	0.700951	1.37228	0.613289	NA	-0.92232	-0.860174	0.892594	1.14826	-0.0572763	0.972504	0.313649	0.912045	-1.02171	-0.97535	0.750537	-0.3625	0.191632	-1.22483	0.646562	NA	-1.4172	-1.2918
A2339_36m	CLN3_36m	CLN3	36m	M	A2339	0.911279	0.482726	-1.09734	0.067812	0.315141	-0.887627	-1.18781	-0.348182	NA	NA	0.0214353	-0.929202	-1.05885	NA	-0.953683	1.45531	0.163294	-0.113294	-0.411825	-0.300358	0.997149	0.623799	NA	-0.520033	-0.710788	0.0653643	-1.04207	NA	-0.780973	-1.0122	1.61851	NA	0.104876	-0.951631	0.567821	-1.66922	-0.263925	NA	1.20992	-0.723591	1.07664	-0.00401833	-0.159971	NA
[truncated: 2,595 more columns]
