# Supplementary material for: Longitudinal deep multi-omics profiling in a CLN3Δex7/8 minipig model identifies biomarker signatures of disease
Source: Commun Med (Lond). 2026 Mar 3;6:132. doi: 10.1038/s43856-025-01227-5 (PMC12957377; doi:10.1038/s43856-025-01227-5)
Supplement: Supplementary file 10 — Supplementary Data 7 [file 43856_2025_1227_MOESM10_ESM.xlsx]

## Sheet: Sheet1
feature	M1	F1	M2	F2	M3	F3	Protein	Upregulated	p-value	Top	p-value order
GPI	1.90959	2.4949	2.03378	1.74008	1.26231	1.62289	FALSE	TRUE	4.75642e-06	TRUE	1
3-aminoisobutyrate	-2.46216	-1.88345	-2.92889	-2.69804	-1.79299	-3.50829	FALSE	FALSE	4.46065e-05	TRUE	2
GPE	2.01045	1.86538	1.17675	0.984731	0.738222	2.65058	FALSE	TRUE	0.000726487	TRUE	6
glucuronide of C12H20O3 (5)	-1.70415	-0.775279	-1.83889	-1.90787	-2.944	-1.28331	FALSE	FALSE	0.000735306	TRUE	7
lithocholate	-1.75246	-2.13331	-2.13331	-2.58819	-1.13149	-2.2255	FALSE	FALSE	0.00207293	TRUE	16
N2-methylguanosine	1.1351	2.84012	0.910301	1.23289	1.36086	0.878665	FALSE	TRUE	0.00322886	TRUE	20
glycerol 3-phosphate	0.43888	2.01589	0.887442	1.34684	1.63488	1.82287	FALSE	TRUE	0.00354297	TRUE	22
ribitol	2.80439	3.65819	1.72838	1.22638	1.13969	2.10128	FALSE	TRUE	0.00389634	TRUE	24
glutamine	0.233062	2.13308	0.845915	1.47072	1.07158	1.24977	FALSE	TRUE	0.00436516	TRUE	28
1-methylhistamine	1.13377	1.06665	0.824559	0.355438	0.859798	1.44253	FALSE	TRUE	0.00493544	TRUE	33
N1-methylinosine	1.09489	2.48653	1.10588	1.71425	0.910121	1.09073	FALSE	TRUE	0.00510137	FALSE	34
anserine	0.900211	1.24941	0.624713	0.33915	0.205425	0.327071	FALSE	TRUE	0.0067826	FALSE	46
N2,N2-dimethylguanosine	1.1031	3.00752	1.27278	2.00974	1.48097	0.656756	FALSE	TRUE	0.0070586	FALSE	48
4-ethylcatechol sulfate	-1.77585	-1.6884	-1.63354	-1.6884	-1.6884	-1.6884	FALSE	FALSE	0.00707982	FALSE	49
glycerol	2.81299	2.73897	1.05909	2.4799	1.5366	0.136863	FALSE	TRUE	0.00708221	FALSE	50
laurate (12:0)	0.985289	2.11401	1.52073	1.56759	0.613397	0.954346	FALSE	TRUE	0.00765464	FALSE	55
16-hydroxypalmitate	1.5238	2.5465	1.44501	2.49616	1.7971	0.202309	FALSE	TRUE	0.00795022	FALSE	57
gulonate	1.34552	2.53657	1.70332	2.33306	2.65865	-0.0686006	FALSE	TRUE	0.00796827	FALSE	58
N1-methyladenosine	0.781239	1.97278	0.897532	1.16603	1.27927	1.98898	FALSE	TRUE	0.00798359	FALSE	59
1-palmitoyl-2-docosahexaenoyl-GPE (16:0/22:6)	-1.75259	-0.893233	-1.60459	-0.973812	-0.779617	-1.37112	FALSE	FALSE	0.00814488	FALSE	61
N-acetylglucosamine/N-acetylgalactosamine	0.504805	1.27563	0.556855	0.525462	0.621683	0.37026	FALSE	TRUE	0.00821559	FALSE	62
cysteinylglycine disulfide	1.30448	2.35061	1.56456	1.9302	1.888	1.30229	FALSE	TRUE	0.00822509	FALSE	63
isohyodeoxycholate	-0.947541	-1.64286	-2.89682	-1.91923	-0.797951	-2.65006	FALSE	FALSE	0.00854669	FALSE	65
phenylpyruvate	-2.6578	-1.78035	-2.07927	-2.18075	-1.85715	0.144678	FALSE	FALSE	0.00912185	FALSE	67
maleate	2.41197	2.71389	2.26456	2.62669	2.28464	-0.29286	FALSE	TRUE	0.00913343	FALSE	68
glucuronate	1.30936	2.22226	1.57394	1.77124	1.58026	0.0820898	FALSE	TRUE	0.00916087	FALSE	69
2-stearoyl-GPE (18:0)	-1.32589	-1.94629	-2.04786	-1.8713	-1.06755	-1.55453	FALSE	FALSE	0.00948698	FALSE	71
1-ribosyl-imidazoleacetate	0.0916889	2.58499	2.06753	1.58845	0.94469	0.818511	FALSE	TRUE	0.00959645	FALSE	72
gamma-glutamyltyrosine	-2.68839	-1.35025	-1.6977	-2.2799	-1.80646	-0.227585	FALSE	FALSE	0.00964057	FALSE	73
tyrosine	-1.69931	-1.35759	-1.2277	-2.26852	-2.19763	-0.0307499	FALSE	FALSE	0.00983155	FALSE	74
caprate (10:0)	1.39582	2.35453	2.32478	2.19449	0.308956	0.580189	FALSE	TRUE	0.0100268	FALSE	77
mannose	1.21202	1.25001	0.805067	1.4908	1.73604	0.464885	FALSE	TRUE	0.0101919	FALSE	78
1-linoleoylglycerol (18:2)	-2.12287	-1.86381	-1.96653	-0.237474	-0.370565	-1.05759	FALSE	FALSE	0.0106716	FALSE	85
1-oleoyl-2-linoleoyl-GPE (18:1/18:2)	-1.74904	-0.749355	-1.39172	-1.33092	-2.04918	-0.99589	FALSE	FALSE	0.0108817	FALSE	86
ornithine	-1.82186	-1.62864	-2.04189	-2.23281	-1.39295	-0.629612	FALSE	FALSE	0.0112253	FALSE	87
fructose	1.59156	2.77418	0.624553	1.6162	0.317246	2.11666	FALSE	TRUE	0.0123598	FALSE	96
2-hydroxyoctanoate	-2.42108	-1.24029	-1.64971	-0.690787	-2.09847	-1.75902	FALSE	FALSE	0.0152385	FALSE	105
isoleucine	0.802012	1.90651	1.69743	1.84612	1.50755	1.7486	FALSE	TRUE	0.0154469	FALSE	106
citrate	0.921199	1.21875	0.345514	0.626585	0.385031	0.337167	FALSE	TRUE	0.0154955	FALSE	107
palmitoyl-sphingosine-phosphoethanolamine (d18:1/16:0)	2.13709	2.24021	0.605265	2.03398	2.13709	2.588	FALSE	TRUE	0.016257	FALSE	112
isovalerate (i5:0)	1.81559	2.36145	1.16819	0.802545	0.901379	3.13207	FALSE	TRUE	0.0169039	FALSE	117
p-cresol sulfate	-0.285546	-1.30098	-1.05365	-2.3305	-2.95586	-1.03139	FALSE	FALSE	0.0172819	FALSE	120
sedoheptulose	2.70913	2.18048	1.23254	0.0700566	0.284132	1.3792	FALSE	TRUE	0.0177151	FALSE	122
hyodeoxycholate	-1.13582	-0.0947452	-1.69761	-2.58515	-2.56556	-0.989006	FALSE	FALSE	0.0179251	FALSE	123
glucuronide of C12H20O3 (4)	-2.18963	-0.45394	-1.82176	-1.82176	-1.82176	-1.82176	FALSE	FALSE	0.0180724	FALSE	124
3-methylcytidine	1.38418	2.26098	0.145395	1.00384	1.22232	0.751015	FALSE	TRUE	0.0183851	FALSE	127
gamma-glutamyltryptophan	-2.26517	-2.36886	-1.8603	-2.41992	-0.461587	0.0252954	FALSE	FALSE	0.0191366	FALSE	134
beta-citrylglutamate	1.20966	2.05725	0.472107	0.815208	0.968306	0.025726	FALSE	TRUE	0.0191435	FALSE	135
succinylcarnitine (C4-DC)	2.62758	2.83143	0.369032	2.17584	2.38785	0.273064	FALSE	TRUE	0.0201221	FALSE	139
1-palmitoyl-2-linoleoyl-GPE (16:0/18:2)	-1.40514	-0.155059	-0.862329	-1.42254	-1.5086	-0.574099	FALSE	FALSE	0.020275	FALSE	140
(S)-3-hydroxybutyrylcarnitine	0.77751	1.92736	0.440538	0.260175	0.703123	0.598645	FALSE	TRUE	0.0204372	FALSE	141
N-acetylhistamine	1.31674	2.51425	1.61717	1.1443	0.199599	1.13314	FALSE	TRUE	0.0206867	FALSE	142
N,N,N-trimethyl-alanylproline betaine (TMAP)	1.01545	1.16962	0.126518	1.95549	0.652237	0.77676	FALSE	TRUE	0.0211207	FALSE	144
myristate (14:0)	0.832155	2.29183	1.68092	2.86869	1.84597	-0.0353714	FALSE	TRUE	0.022247	FALSE	150
tryptophan	-1.66601	-2.03332	-1.16683	-2.81616	-1.75055	0.352218	FALSE	FALSE	0.0222808	FALSE	152
13-HODE + 9-HODE	0.825074	2.70835	1.32687	2.58861	1.38216	-0.181124	FALSE	TRUE	0.0228202	FALSE	156
1,2-dilinoleoyl-GPE (18:2/18:2)	-2.03382	-1.09231	-1.21666	-1.31358	-1.93959	-0.325933	FALSE	FALSE	0.0239707	FALSE	163
beta-hydroxyisovalerate	0.591371	1.03687	1.11905	0.456024	-0.118087	1.9726	FALSE	TRUE	0.024774	FALSE	170
3-(3-amino-3-carboxypropyl)uridine	0.880252	1.61943	0.263786	0.83786	0.0516878	1.08651	FALSE	TRUE	0.0253799	FALSE	173
2-hydroxy-4-(methylthio)butanoic acid	-0.927369	-1.00023	-1.29783	-1.55302	-1.87697	-0.555148	FALSE	FALSE	0.0258378	FALSE	176
phosphoethanolamine	0.431033	1.34217	1.04541	1.53335	1.18903	1.3037	FALSE	TRUE	0.0261205	FALSE	177
N('1)-acetylspermidine	1.75585	1.8056	0.0138768	0.959031	1.49636	1.2732	FALSE	TRUE	0.0275607	FALSE	187
1-methylnicotinamide	2.1338	1.86319	0.496188	2.08376	1.44095	0.547537	FALSE	TRUE	0.0276044	FALSE	188
guanidinoacetate	-1.15723	-1.57155	-0.691085	-1.72174	-1.76295	0.0644199	FALSE	FALSE	0.0278658	FALSE	189
leucylglycine	0.0985703	2.34704	1.54754	0.618006	1.46821	0.959485	FALSE	TRUE	0.0294713	FALSE	197
2'-deoxyinosine	1.71888	1.71966	0.799093	1.74806	0.83932	1.03318	FALSE	TRUE	0.0295343	FALSE	198
2-isopropylmalate	-1.21322	-0.04871	-1.05379	-1.75947	-0.805719	-0.767491	FALSE	FALSE	0.0295403	FALSE	199
indoleacetate	-2.2881	-0.90638	-1.42423	-2.7876	-3.10823	-0.382119	FALSE	FALSE	0.0298012	FALSE	201
orotate	-2.11996	-1.5146	-1.60538	-0.833262	-2.57423	-0.475274	FALSE	FALSE	0.0299586	FALSE	202
vanillactate	1.9553	3.57449	0.927395	0.29971	0.443626	1.38265	FALSE	TRUE	0.0305208	FALSE	209
gamma-glutamylphenylalanine	-2.78726	-1.0982	-1.81308	-1.26441	-1.21473	0.0654777	FALSE	FALSE	0.0307323	FALSE	210
3-indoleglyoxylic acid	-0.787604	-0.84437	-2.1012	-3.78171	-2.94356	-0.168815	FALSE	FALSE	0.0315652	FALSE	214
guaiacol sulfate	-2.13139	-0.321135	-0.726824	-0.70009	-0.70009	-0.673357	FALSE	FALSE	0.03272	FALSE	220
1-linoleoyl-GPG (18:2)	-1.5834	-1.5834	-3.41332	-1.09469	-0.14895	-2.13017	FALSE	FALSE	0.0332935	FALSE	224
7-methylguanine	1.15672	2.79015	0.493084	1.19137	0.602568	0.231481	FALSE	TRUE	0.0341118	FALSE	228
ethyl alpha-glucopyranoside	-0.00944678	1.01116	0.731435	0.529956	0.168735	0.612576	FALSE	TRUE	0.0344807	FALSE	230
phenylalanine	-1.75172	-1.21575	-1.51682	-1.69044	-1.31317	0.0308626	FALSE	FALSE	0.0356438	FALSE	235
palmitoleate (16:1n7)	0.750728	1.74393	1.43749	2.64783	2.05837	-0.270215	FALSE	TRUE	0.0362898	FALSE	239
bilirubin degradation product, C16H18N2O5 (2)	0.285773	1.39567	0.237341	1.82839	1.54213	1.39567	FALSE	TRUE	0.0365132	FALSE	240
gamma-glutamyl-alpha-lysine	-2.54886	-1.98481	-2.09481	-1.44706	-1.07179	0.124968	FALSE	FALSE	0.0375791	FALSE	246
urate	3.08249	3.23499	0.595792	2.83985	2.55094	-0.854808	FALSE	TRUE	0.0376184	FALSE	248
1-oleoyl-2-linoleoyl-GPC (18:1/18:2)	-2.47926	-0.857622	-1.74239	-1.02039	-2.30448	-0.916402	FALSE	FALSE	0.037709	FALSE	249
3-formylindole	-1.42648	-1.96177	-2.14469	-2.70841	-2.26768	0.663492	FALSE	FALSE	0.0380249	FALSE	251
ascorbic acid 3-sulfate	-0.626055	-0.162267	-1.1596	-1.20531	-0.878197	-1.47918	FALSE	FALSE	0.0380563	FALSE	252
alpha-hydroxyisovalerate	3.47331	1.04248	1.48984	0.776716	0.0409145	0.892665	FALSE	TRUE	0.0382522	FALSE	255
hippurate	1.70592	3.50566	1.14911	1.2572	-0.0170339	0.891676	FALSE	TRUE	0.0390948	FALSE	257
1-methylguanidine	-1.14418	-1.45935	-2.33927	-2.15288	-1.99861	-1.2297	FALSE	FALSE	0.0395266	FALSE	261
methionine sulfoxide	-1.98936	-1.39439	-1.94207	-2.10121	-2.49162	0.0623919	FALSE	FALSE	0.0402591	FALSE	264
bilirubin degradation product, C16H18N2O5 (4)	0.181308	2.22351	1.25617	2.47919	1.47917	1.47917	FALSE	TRUE	0.0404011	FALSE	266
nicotinamide riboside	2.16193	1.80111	0.917796	0.445641	0.60243	1.73561	FALSE	TRUE	0.0411793	FALSE	268
2-oleoylglycerol (18:1)	1.44821	1.44821	1.44821	1.62216	1.27426	1.44821	FALSE	TRUE	0.0420322	FALSE	270
cysteine sulfinic acid	0.109855	-1.04862	-1.11934	-1.873	-1.11046	-1.81305	FALSE	FALSE	0.0428465	FALSE	271
gamma-glutamylthreonine	-1.15588	-1.36874	-1.78709	-1.45077	-1.94633	0.735564	FALSE	FALSE	0.0432348	FALSE	272
N6-succinyladenosine	1.48024	1.68491	0.319223	0.753484	0.356505	0.00396862	FALSE	TRUE	0.043302	FALSE	273
3,4-dihydroxybutyrate	0.971682	1.54095	0.718746	1.3561	1.55861	1.21689	FALSE	TRUE	0.0433769	FALSE	276
1-linoleoyl-2-arachidonoyl-GPE (18:2/20:4)	-2.54435	-0.686673	-1.38234	-0.38907	-1.29376	-0.680279	FALSE	FALSE	0.043451	FALSE	277
S-methylmethionine	-2.96709	-2.44875	-2.89085	-2.6698	-2.6698	0.0503784	FALSE	FALSE	0.0441202	FALSE	284
5-hydroxyhexanoate	1.05375	1.56948	0.85772	0.618021	0.387888	0.9287	FALSE	TRUE	0.0445202	FALSE	288
oleate/vaccenate (18:1)	0.760757	1.54231	1.17605	2.16847	2.01962	-0.122915	FALSE	TRUE	0.0447025	FALSE	292
pantoate	-1.0586	-0.945876	-2.47533	-2.00062	-2.26248	-0.405706	FALSE	FALSE	0.0448222	FALSE	294
sphingomyelin (d18:1/18:1, d18:2/18:0)	1.6629	1.80534	0.64475	1.46565	0.26474	2.59391	FALSE	TRUE	0.0448574	FALSE	295
1-linoleoyl-GPE (18:2)	-2.9199	-1.10699	-1.45924	-0.637013	-0.975417	-0.0214826	FALSE	FALSE	0.0456345	FALSE	303
choline phosphate	-0.136465	1.51692	0.990775	1.34849	1.51348	2.19022	FALSE	TRUE	0.04568	FALSE	305
2-linoleoylglycerol (18:2)	-1.89044	-1.27651	-2.1876	-1.27651	-0.220084	-0.662571	FALSE	FALSE	0.046082	FALSE	311
threonate	1.64313	2.33057	1.10383	1.4051	1.56488	1.47145	FALSE	TRUE	0.0464789	FALSE	312
5-methylcytidine	-0.404657	0.994602	1.4024	1.02814	1.1849	0.463073	FALSE	TRUE	0.0466471	FALSE	314
N-acetylputrescine	1.06984	1.9735	0.50697	0.187009	0.563285	0.520057	FALSE	TRUE	0.0468544	FALSE	317
histamine	1.08903	0.989965	0.872529	0.511746	1.11648	1.3419	FALSE	TRUE	0.0476211	FALSE	323
N-acetylproline	-1.14103	-1.10589	-1.31533	-1.65575	-1.91232	0.0324689	FALSE	FALSE	0.0481728	FALSE	326
A0A4X1TAK5	0.902456	1.06833	1.09788	1.08852	1.34468	1.38681	TRUE	TRUE	8.42971e-05	TRUE	3
CTSB	1.71907	2.747	3.16956	2.08115	2.14616	1.23899	TRUE	TRUE	0.000254972	TRUE	4
CTSS	3.08535	1.93963	1.46177	1.47978	2.27186	0.93505	TRUE	TRUE	0.000389136	TRUE	5
GYG1	0.906929	1.7358	1.15074	1.59966	1.20087	1.24069	TRUE	TRUE	0.000760226	TRUE	8
C9	-1.76996	-1.18826	-1.23156	-2.12062	-1.60811	-1.35922	TRUE	FALSE	0.000901988	TRUE	9
GPHN	-0.913	-0.421478	0.0800603	-0.166993	-1.29289	-0.421478	TRUE	FALSE	0.000994909	TRUE	10
ITIH2	-1.54042	-1.86482	-1.85527	-1.85527	-1.18876	-3.15443	TRUE	FALSE	0.00145902	TRUE	11
MYL3	0.273254	1.90642	0.655509	1.73974	2.27097	1.98819	TRUE	TRUE	0.00151944	TRUE	12
CAST	1.26754	2.23431	1.08511	1.80278	2.67552	1.93578	TRUE	TRUE	0.00158648	TRUE	13
IDH3A	1.35251	1.35251	1.35251	1.72255	1.33716	1.35251	TRUE	TRUE	0.00190704	TRUE	14
ITGB2	-2.22932	-2.15105	-1.70614	-2.04282	-1.01241	-1.40574	TRUE	FALSE	0.00201279	FALSE	15
A0A4X1V078	1.80113	2.15215	1.52204	1.71178	0.7663	1.94425	TRUE	TRUE	0.00213456	FALSE	17
EWSR1	-1.43203	-1.43203	-0.620587	-2.07134	-1.64484	-1.21923	TRUE	FALSE	0.00235681	FALSE	18
HSPB6	0.193637	1.9364	0.900256	0.792445	1.72944	1.58692	TRUE	TRUE	0.00265766	FALSE	19
ACYP2	0.51291	2.12609	1.89575	1.53364	1.56763	0.386425	TRUE	TRUE	0.003246	FALSE	21
A0A4X1VZU6	1.99708	1.70582	1.8351	2.15906	1.99708	2.38882	TRUE	TRUE	0.00386391	FALSE	23
HADH	0.151179	1.96148	0.888408	1.64889	2.00945	1.05259	TRUE	TRUE	0.00394208	FALSE	25
TPM1	1.88899	1.42487	-0.128716	1.42487	1.14614	1.7036	TRUE	TRUE	0.00419292	FALSE	26
INHBA	-3.11657	-1.72097	-0.87377	-1.83063	-0.703765	-1.37299	TRUE	FALSE	0.0042311	FALSE	27
VPS35	1.42155	2.00211	0.94475	1.51695	0.895246	2.20611	TRUE	TRUE	0.00448017	FALSE	29
YWHAZ	0.783904	1.48272	1.38198	1.33512	0.353154	1.22484	TRUE	TRUE	0.00452971	FALSE	30
THG1L	2.25317	1.32436	1.58932	0.916879	1.40253	1.05781	TRUE	TRUE	0.0047527	FALSE	31
A0A4X1VS31	0.930294	1.63822	1.01605	1.26965	1.17568	0.657977	TRUE	TRUE	0.00480119	FALSE	32
YWHAE	0.7238	1.95575	1.77859	2.1787	2.09142	1.9327	TRUE	TRUE	0.00526391	FALSE	35
F13A1	-2.05775	-1.80745	-0.821693	-2.14794	-1.37084	-1.89045	TRUE	FALSE	0.0052802	FALSE	36
CSRP3	0.275438	2.19481	0.600858	1.57282	2.49168	1.62325	TRUE	TRUE	0.00541085	FALSE	37
PDHA1	0.851707	1.18884	1.0677	0.946558	1.47779	1.0677	TRUE	TRUE	0.00544914	FALSE	38
SPN	-2.32489	-2.31058	-2.31773	-2.43386	-0.821008	-2.31773	TRUE	FALSE	0.00591163	FALSE	39
BZW2	0.339569	1.51761	1.16089	1.98266	2.03619	2.04759	TRUE	TRUE	0.00605425	FALSE	40
EIF4A2	0.713094	1.77558	1.65108	2.08476	1.27473	1.84067	TRUE	TRUE	0.00611388	FALSE	41
EEF1A2	0.505575	1.41978	0.3902	1.60556	1.95998	1.34963	TRUE	TRUE	0.00612629	FALSE	42
TNNC2	0.675309	0.552425	0.533391	0.988868	1.81168	1.94376	TRUE	TRUE	0.00638017	FALSE	43
MYH7	0.256751	1.41491	0.2843	2.12493	2.13915	1.93588	TRUE	TRUE	0.00648414	FALSE	44
TSN	1.77751	2.42274	2.10012	2.42535	0.825372	2.10012	TRUE	TRUE	0.00674385	FALSE	45
TNNC1	0.314207	1.11646	0.429366	1.76008	2.49237	1.32044	TRUE	TRUE	0.00698404	FALSE	47
PSMB5	0.34348	2.1687	0.956807	1.71421	1.61258	1.37538	TRUE	TRUE	0.00715766	FALSE	51
CKMT2	0.212445	1.49543	0.624422	1.51147	2.45386	1.70734	TRUE	TRUE	0.00717354	FALSE	52
GPD1	-0.64688	0.141745	-1.86559	-1.36215	0.614021	-0.46486	TRUE	FALSE	0.00751038	FALSE	53
CERT1	1.27908	1.31195	1.34482	1.31195	0.797986	1.71823	TRUE	TRUE	0.00751953	FALSE	54
FDPS	2.01819	2.5357	1.89684	1.30007	0.917851	1.19162	TRUE	TRUE	0.00771703	FALSE	56
PSMB6	0.20714	2.11434	1.10733	1.55005	1.59759	1.45696	TRUE	TRUE	0.0080286	FALSE	60
ETFA	-0.134761	1.46432	1.15311	1.64709	2.0073	2.00168	TRUE	TRUE	0.00845465	FALSE	64
DNAJC8	-2.4507	-2.07092	-2.26081	-1.56371	-2.9141	-2.26081	TRUE	FALSE	0.00889351	FALSE	66
RIPOR2	-2.3756	-1.5462	-1.25445	-1.29908	-0.686408	-1.14022	TRUE	FALSE	0.00942986	FALSE	70
TFRC	-1.29809	-2.16839	-2.53737	-2.59438	-0.178895	-1.30615	TRUE	FALSE	0.00988466	FALSE	75
PRKAR2B	-0.247363	-1.03372	-1.46066	-1.03372	-1.01815	-1.04929	TRUE	FALSE	0.00989542	FALSE	76
A0A4X1U902	0.841573	0.987222	0.835779	3.84908	1.54807	2.7358	TRUE	TRUE	0.010255	FALSE	79
EEF1G	1.79494	1.68683	0.943794	0.313762	0.503639	1.42019	TRUE	TRUE	0.0104751	FALSE	80
CHGB	2.18028	5.75701	2.8959	1.81133	1.6402	0.362236	TRUE	TRUE	0.0104819	FALSE	81
A0A4X1TYN7	0.877098	1.63406	0.453518	0.644438	1.24242	0.825163	TRUE	TRUE	0.0105482	FALSE	82
TNNT3	-0.953258	0.333148	-0.0960749	0.0295354	0.0670471	-0.708071	TRUE	FALSE	0.010598	FALSE	83
A0A4X1SW08	2.18124	2.91226	0.290523	2.41427	0.614167	0.803075	TRUE	TRUE	0.0106338	FALSE	84
YWHAG	0.140181	1.92982	1.73253	2.3126	1.84023	1.49769	TRUE	TRUE	0.0113018	FALSE	88
PIGR	-2.19254	-1.81975	-1.5468	-1.12664	-1.42274	0.437709	TRUE	FALSE	0.0118892	FALSE	89
THY1	-0.373818	-1.86488	-3.30484	-1.91467	-0.811446	-2.25409	TRUE	FALSE	0.0119026	FALSE	90
A0A4X1TA02	1.37319	1.53426	1.65663	0.342378	1.04043	0.349843	TRUE	TRUE	0.0119388	FALSE	91
CARHSP1	3.64578	1.76862	1.21733	0.174385	1.48645	1.81362	TRUE	TRUE	0.0119432	FALSE	92
LMNA	1.51272	1.79186	1.63036	1.7375	2.1339	0.282613	TRUE	TRUE	0.0119501	FALSE	93
CNRIP1	2.58813	1.1943	1.61179	0.504151	0.433276	1.03329	TRUE	TRUE	0.0121337	FALSE	94
MBL1	-0.0987277	-2.84088	-1.61272	-3.30362	-2.06569	-1.1864	TRUE	FALSE	0.0123333	FALSE	95
FUBP1	0.884642	0.487557	1.65409	1.39184	0.897304	0.273098	TRUE	TRUE	0.0125789	FALSE	97
CDC37	3.0171	0.471266	0.788385	1.0434	1.24863	1.75371	TRUE	TRUE	0.0132109	FALSE	98
LOC100525396	2.04276	3.36034	1.81182	1.98637	1.76213	0.245793	TRUE	TRUE	0.0133039	FALSE	99
A0A4X1TZ82	1.2553	1.85828	3.10204	1.01732	1.70343	0.40247	TRUE	TRUE	0.0136384	FALSE	100
AAMDC	0.491663	0.724709	0.969822	2.65223	2.22852	0.831355	TRUE	TRUE	0.0137801	FALSE	101
MYH1	0.0852623	1.20044	0.197347	2.21524	1.49135	2.34368	TRUE	TRUE	0.013845	FALSE	102
CAMK2D	0.609608	1.35029	2.36391	0.258448	2.18663	1.87701	TRUE	TRUE	0.0145682	FALSE	103
ACO2	0.0271319	1.41028	0.747021	1.58343	1.09837	0.602316	TRUE	TRUE	0.0146409	FALSE	104
A0A4X1SGV8	1.43854	2.30062	1.83148	1.19458	0.964146	1.51537	TRUE	TRUE	0.0156109	FALSE	108
CRYAB	0.0480519	2.66021	0.426054	0.886578	2.48647	2.32418	TRUE	TRUE	0.0156196	FALSE	109
A0A4X1T2C4	0.925906	2.32273	2.46959	1.06656	2.23775	0.511907	TRUE	TRUE	0.0156348	FALSE	110
EIF6	1.14148	0.0125375	1.10079	1.65676	1.22518	2.15156	TRUE	TRUE	0.0158325	FALSE	111
CAPNS1	0.869183	2.45938	1.97791	1.29187	1.87451	1.27674	TRUE	TRUE	0.0163434	FALSE	113
PSMB7	0.17327	1.91477	1.00206	1.19065	1.86715	1.547	TRUE	TRUE	0.0163853	FALSE	114
A0A4X1VP71	-0.0248251	0.821814	1.04849	0.716915	1.40096	1.02534	TRUE	TRUE	0.0167709	FALSE	115
DTD2	3.03645	1.60869	0.930172	1.7327	1.11233	1.45746	TRUE	TRUE	0.016886	FALSE	116
PAK2	1.91646	0.534044	1.02478	1.48269	0.535203	0.135935	TRUE	TRUE	0.0170794	FALSE	118
CYB5A	1.25899	2.51533	0.617075	1.38772	3.48393	1.10572	TRUE	TRUE	0.0172543	FALSE	119
BPIFA2	1.75063	1.05099	0.591497	0.898263	1.30656	0.721496	TRUE	TRUE	0.0176116	FALSE	121
DPYSL2	1.11768	1.20739	2.8205	1.81244	0.74633	0.831344	TRUE	TRUE	0.0182706	FALSE	125
TPM2	0.0036244	0.813551	0.207934	2.16853	1.5141	1.59164	TRUE	TRUE	0.0183021	FALSE	126
A0A4X1VKL9	2.75828	0.341468	1.19521	0.959729	1.66208	0.352974	TRUE	TRUE	0.0184059	FALSE	128
NRBP1	1.58722	0.329196	1.36705	1.36705	0.753517	1.6386	TRUE	TRUE	0.0184598	FALSE	129
A0A4X1VVR3	1.16697	1.73384	0.813155	0.594272	0.865186	0.305372	TRUE	TRUE	0.0185878	FALSE	130
YWHAB	1.66638	1.28936	1.48027	1.10731	0.678084	1.99405	TRUE	TRUE	0.0186305	FALSE	131
LSM7	1.12287	1.20697	1.29108	1.20697	1.87586	0.593136	TRUE	TRUE	0.0186984	FALSE	132
ESD	0.766119	1.22464	1.66918	1.17139	0.424533	0.29792	TRUE	TRUE	0.0189233	FALSE	133
SEPTIN2	-0.824477	-1.43612	-0.783609	-1.77851	-0.330528	-0.532519	TRUE	FALSE	0.019516	FALSE	136
ANKRD13A	3.00351	1.67645	1.93594	1.22694	2.19544	1.93594	TRUE	TRUE	0.0196451	FALSE	137
PSMC4	1.10019	1.48465	0.679173	0.142342	0.442765	1.24718	TRUE	TRUE	0.019721	FALSE	138
A0A4X1TD56	-0.926131	-0.95134	-0.648154	-0.698473	-0.558112	-0.880672	TRUE	FALSE	0.0208266	FALSE	143
A0A4X1TK99	1.152	1.55449	1.18641	0.723985	2.22287	1.95392	TRUE	TRUE	0.0212401	FALSE	145
NEFL	-2.0452	-1.22544	-1.22937	-0.204173	-0.755866	-1.48224	TRUE	FALSE	0.0214666	FALSE	146
DHRS11	1.65064	1.71681	0.720558	0.266054	2.25341	1.50675	TRUE	TRUE	0.0218306	FALSE	147
A0A4X1SD67	0.987533	1.74124	0.469373	1.67673	1.83088	1.29707	TRUE	TRUE	0.0221683	FALSE	148
A0A4X1SU44	1.87821	0.989729	0.579196	1.45757	1.92959	1.04075	TRUE	TRUE	0.0222236	FALSE	149
GALK1	1.13947	1.69169	0.805361	1.01756	0.860711	2.36308	TRUE	TRUE	0.0222483	FALSE	151
GSN	0.246344	2.20347	1.41733	0.818711	1.08489	2.11721	TRUE	TRUE	0.0224316	FALSE	153
GSN	-0.0581817	1.36613	1.14943	1.40009	1.32424	1.07343	TRUE	TRUE	0.0224316	FALSE	154
PKM	2.10729	1.32094	2.05321	0.866751	0.238764	1.1626	TRUE	TRUE	0.0224411	FALSE	155
CXCL9	-1.78128	-1.78128	-1.81071	-0.573917	-2.02898	-1.75185	TRUE	FALSE	0.0228685	FALSE	157
ACSS2	1.52999	1.5191	1.92557	-0.282448	0.608339	1.47233	TRUE	TRUE	0.0232502	FALSE	158
MYBPC3	0.198427	1.33358	0.00749805	1.49585	2.47231	2.20708	TRUE	TRUE	0.0233477	FALSE	159
FGL1	-1.67965	-1.21167	-1.41689	-1.60849	-1.21777	-1.30615	TRUE	FALSE	0.0236678	FALSE	160
SPTAN1	1.47607	1.67858	0.297942	0.956123	1.34642	1.89469	TRUE	TRUE	0.0237598	FALSE	161
BIN1	0.969096	0.470943	0.881218	0.492551	1.37719	0.783164	TRUE	TRUE	0.0238173	FALSE	162
SCG3	1.27032	1.72046	1.37262	1.42238	1.45374	0.782267	TRUE	TRUE	0.0240075	FALSE	164
FGG	-1.362	-1.62173	-1.50619	-1.17289	-1.24195	-1.07244	TRUE	FALSE	0.0241219	FALSE	165
ITGAL	-1.91034	-1.76017	-1.20048	-3.05852	-0.246199	-1.68514	TRUE	FALSE	0.0241902	FALSE	166
A0A4X1UGV2	-2.28538	-3.09874	-0.760954	-2.03962	-1.54383	0.0368881	TRUE	FALSE	0.0243749	FALSE	167
PSMD7	1.42483	1.94347	0.989919	0.603184	0.756038	0.808289	TRUE	TRUE	0.0245633	FALSE	168
COPS3	3.29498	1.83657	1.83657	1.83657	1.61561	1.83657	TRUE	TRUE	0.024658	FALSE	169
METAP2	1.57349	2.02985	-0.416327	2.33491	1.24613	1.26748	TRUE	TRUE	0.0250008	FALSE	171
MATN2	1.7498	1.56028	1.67396	0.330917	0.231695	1.11234	TRUE	TRUE	0.0250065	FALSE	172
PRKAR2A	1.0131	0.15106	0.263909	1.3705	1.33822	1.451	TRUE	TRUE	0.0254387	FALSE	174
A0A4X1VQ19	0.453642	1.06142	1.25326	0.90348	1.26618	0.0131644	TRUE	TRUE	0.0257843	FALSE	175
MDH2	-0.28587	2.1318	0.325493	1.93574	2.15928	1.08558	TRUE	TRUE	0.0261221	FALSE	178
P62802	-1.28388	-1.32769	-1.12894	-1.30237	-0.72832	-1.7273	TRUE	FALSE	0.0261489	FALSE	179
A0A4X1T1H9	-0.307869	-3.36198	-1.34196	-1.86597	-1.46961	-1.42357	TRUE	FALSE	0.0264669	FALSE	180
YWHAH	0.162985	1.51347	1.5581	1.29508	1.01582	1.49123	TRUE	TRUE	0.0264927	FALSE	181
NPNT	-2.3188	-2.32102	-0.798592	-1.37933	-1.24212	-0.640258	TRUE	FALSE	0.0266237	FALSE	182
A0A4X1U2L7	3.30128	1.30703	0.16921	2.67676	0.575025	1.80131	TRUE	TRUE	0.0270302	FALSE	183
PPM1F	1.22888	1.1018	1.14177	1.78681	2.02445	0.838165	TRUE	TRUE	0.0272446	FALSE	184
IGFBP1	1.75777	2.31035	2.6077	2.85292	2.8746	-0.231056	TRUE	TRUE	0.0272483	FALSE	185
MARCKS	1.17886	1.48712	1.34061	1.48391	1.90209	1.06562	TRUE	TRUE	0.0273461	FALSE	186
A0A4X1UUU2	-1.16394	-0.245681	-1.20579	-1.77998	-0.604785	-1.15422	TRUE	FALSE	0.02792	FALSE	190
PSMD11	1.32216	1.92125	0.309211	0.480056	0.224834	0.91037	TRUE	TRUE	0.0282539	FALSE	191
FABP4	1.5579	0.265818	0.204367	0.661314	0.868759	0.504985	TRUE	TRUE	0.028286	FALSE	192
MAP1S	0.801416	2.77673	0.906725	1.60381	0.696394	0.906725	TRUE	TRUE	0.028474	FALSE	193
AWN	-2.02549	-2.25203	-2.1752	-1.87577	-2.02549	-1.72107	TRUE	FALSE	0.0290839	FALSE	194
COPS5	3.36709	1.85673	1.56976	0.177849	1.2828	1.56976	TRUE	TRUE	0.0293902	FALSE	195
BCL2L13	1.06732	-0.0292326	1.14732	1.53933	1.54452	1.32461	TRUE	TRUE	0.0293981	FALSE	196
LDHB	1.03242	-0.0469832	1.16359	2.31415	1.66911	0.708212	TRUE	TRUE	0.0296204	FALSE	200
MST1	0.247772	1.75984	1.16614	1.90317	1.69786	1.38804	TRUE	TRUE	0.0300192	FALSE	203
NQO1	0.829525	1.68668	1.72415	0.909859	-0.392014	1.67196	TRUE	TRUE	0.030148	FALSE	204
LOC100523668	-0.0706063	-1.48556	-1.09753	-2.41924	-1.64538	-1.5224	TRUE	FALSE	0.0301832	FALSE	205
TNNI2	-0.187462	0.870073	0.391585	0.785249	1.15174	1.17228	TRUE	TRUE	0.030209	FALSE	206
FOLR1	1.51543	0.909814	1.82166	0.753545	2.18691	1.20221	TRUE	TRUE	0.0304679	FALSE	207
HUWE1	1.37791	1.38008	0.530579	1.02032	1.02689	1.59598	TRUE	TRUE	0.0305031	FALSE	208
A0A4X1W1F3	-0.658949	-0.677048	-1.31352	-0.677048	-0.695147	-0.399986	TRUE	FALSE	0.0309919	FALSE	211
LOC102162202	-0.336333	-1.6199	-1.01803	-1.14966	-0.886405	-1.01803	TRUE	FALSE	0.0315084	FALSE	212
GPNMB	1.89286	0.0163425	0.652954	-0.0502655	-0.0158912	0.504677	TRUE	TRUE	0.031545	FALSE	213
SLC3A2	-0.569091	-1.49233	-2.47427	-1.6955	-0.13213	-1.11821	TRUE	FALSE	0.0316173	FALSE	215
UGGT1	0.717489	3.21318	1.45678	0.828809	1.11971	1.38963	TRUE	TRUE	0.0317815	FALSE	216
GUCA2B	-0.953985	-1.98045	-0.403958	-0.953985	-0.894977	-1.23942	TRUE	FALSE	0.0322242	FALSE	217
FIS1	1.26227	1.15362	1.52589	1.08072	1.32274	1.68939	TRUE	TRUE	0.0323544	FALSE	218
A0A4X1ULS9	-0.999441	-2.89507	-1.80565	-2.64489	-0.769558	-1.53437	TRUE	FALSE	0.0326405	FALSE	219
DHDH	2.30556	1.61117	1.00542	0.69654	0.330277	1.61488	TRUE	TRUE	0.0329574	FALSE	221
A0A4X1VPC1	0.2232	2.06983	0.47834	1.22381	2.11248	1.12774	TRUE	TRUE	0.0331234	FALSE	222
CFL2	0.62885	1.05833	1.88495	1.13756	2.08388	0.812056	TRUE	TRUE	0.0331813	FALSE	223
ANGPTL6	-0.917075	-1.7351	-0.710312	-1.92027	0.487259	-0.589343	TRUE	FALSE	0.0336119	FALSE	225
ARL1	0.956137	0.657698	0.312617	0.997868	1.06341	0.956137	TRUE	TRUE	0.0337273	FALSE	226
A0A4X1SDD8	-1.1654	-0.828069	-1.23468	-1.05475	-0.442545	-0.571962	TRUE	FALSE	0.0340204	FALSE	227
SUMO3	1.96793	1.04906	1.87168	1.97268	1.77542	1.87168	TRUE	TRUE	0.0343799	FALSE	229
EPRS1	1.90052	2.29909	2.07186	2.2432	0.345994	2.07186	TRUE	TRUE	0.0346322	FALSE	231
NTS	-0.427005	-0.895168	-1.67709	-1.54386	-0.965759	-1.32629	TRUE	FALSE	0.0346595	FALSE	232
Q29550	-0.996693	-0.723157	-0.536245	-2.49715	-1.8788	-0.308623	TRUE	FALSE	0.0348668	FALSE	233
DYNLL1	1.83342	0.801976	1.45375	0.853304	0.736321	1.08821	TRUE	TRUE	0.0354715	FALSE	234
C1S	-0.446331	1.72061	1.76302	1.08865	1.33085	1.49677	TRUE	TRUE	0.0359474	FALSE	236
TPM3	1.62881	1.3671	1.71188	1.45027	0.268399	1.39159	TRUE	TRUE	0.0361389	FALSE	237
TPM3	0.841362	0.788047	0.641849	2.39316	0.700195	0.0877331	TRUE	TRUE	0.0361389	FALSE	238
NME1	-0.940287	-1.62455	-0.543964	-0.823716	-0.62491	-1.5163	TRUE	FALSE	0.036584	FALSE	241
TCN2	-2.23005	-2.07986	-0.443517	-1.31352	-0.865903	-0.66778	TRUE	FALSE	0.0366701	FALSE	242
A0A4X1V4N3	-2.28327	-1.03872	-1.08529	-1.19229	-0.354073	-0.156866	TRUE	FALSE	0.03697	FALSE	243
HSPB1	0.711136	1.158	1.10215	0.791468	1.9222	1.90717	TRUE	TRUE	0.0370938	FALSE	244
SRP72	1.10517	1.10517	1.10517	1.10517	0.46663	1.27359	TRUE	TRUE	0.0372643	FALSE	245
MB	0.319603	1.5716	1.5716	1.92061	2.36219	0.828393	TRUE	TRUE	0.0375872	FALSE	247
SLC14A1	-1.75985	-0.893757	-0.943682	-1.49888	-0.743685	-0.514368	TRUE	FALSE	0.0378191	FALSE	250
A0A4X1VIF4	1.12448	0.642819	0.813065	0.365155	0.804234	1.21079	TRUE	TRUE	0.0382195	FALSE	253
PAICS	0.160474	0.934331	1.13268	1.9729	0.80436	1.04722	TRUE	TRUE	0.0382199	FALSE	254
A0A4X1TKH4	-0.465077	-0.682859	-1.65636	-1.1259	-0.00866494	-1.25702	TRUE	FALSE	0.0388635	FALSE	256
ALDOA	0.657981	0.401325	0.375024	0.88965	1.79502	0.950954	TRUE	TRUE	0.0391662	FALSE	258
A0A4X1U179	1.65062	0.926716	0.223585	0.823613	1.71054	0.965005	TRUE	TRUE	0.0392936	FALSE	259
EEF1D	0.775028	0.954894	0.191804	-0.368604	0.133386	0.446967	TRUE	TRUE	0.0394239	FALSE	260
GANAB	-1.09941	2.57495	1.42164	2.60997	0.977485	2.14204	TRUE	TRUE	0.0395374	FALSE	262
GPD1L	0.643495	0.807824	0.743688	0.792224	1.25932	0.40538	TRUE	TRUE	0.0401984	FALSE	263
PLOD3	-0.807173	2.82311	1.11142	1.18062	2.48396	1.64405	TRUE	TRUE	0.0403113	FALSE	265
TXNL1	1.59384	0.986391	0.914979	1.16683	-0.0392762	1.02396	TRUE	TRUE	0.0407256	FALSE	267
A0A4X1T3V1	-1.06755	-1.41363	-0.702363	-1.33852	-1.06755	-0.796571	TRUE	FALSE	0.0417411	FALSE	269
RS1	1.53584	1.49889	0.430948	1.8884	0.285253	1.38158	TRUE	TRUE	0.0433081	FALSE	274
ABCE1	2.14469	1.56243	1.90409	0.825308	0.474504	1.6414	TRUE	TRUE	0.0433234	FALSE	275
LSM6	0.436974	1.89445	1.50963	0.362045	1.25561	0.579281	TRUE	TRUE	0.0436944	FALSE	278
ARHGDIA	2.22659	0.173179	0.541192	0.916424	1.65949	0.700996	TRUE	TRUE	0.0438189	FALSE	279
VPS4A	2.40473	1.58987	1.28548	0.758314	-0.223627	2.30693	TRUE	TRUE	0.043826	FALSE	280
BLOC1S1	0.761654	1.34276	1.53382	2.6792	0.982476	1.71946	TRUE	TRUE	0.0439196	FALSE	281
ATP6AP1	1.62878	0.305476	1.05098	1.58626	2.41874	-0.0434948	TRUE	TRUE	0.043991	FALSE	282
CHRDL1	-1.71643	-1.42576	-0.557281	-1.25173	-0.349755	-1.16579	TRUE	FALSE	0.0440042	FALSE	283
MINPP1	-1.20681	-2.13085	-0.0400999	-1.29833	-1.90218	-0.906164	TRUE	FALSE	0.0441276	FALSE	285
PSMA5	0.0734365	1.64569	0.769157	0.917985	1.65944	1.0851	TRUE	TRUE	0.0441908	FALSE	286
A2M	0.211613	-2.07163	-1.43432	-1.26714	-1.45572	-0.982387	TRUE	FALSE	0.0442087	FALSE	287
MYL1	-0.150053	0.480847	0.46888	1.56213	1.25282	1.45225	TRUE	TRUE	0.0445246	FALSE	289
AK1	0.720146	0.860025	0.416107	0.147765	1.08418	0.0367541	TRUE	TRUE	0.0446414	FALSE	290
RPL13	-0.761148	-0.713455	-1.70848	-0.908082	-0.518588	-0.224173	TRUE	FALSE	0.0446921	FALSE	291
A0A4X1T555	-0.0824937	2.00503	1.0124	0.863773	1.41987	0.752147	TRUE	TRUE	0.0447095	FALSE	293
EIF4G1	0.452783	1.14311	1.15208	1.7681	1.1189	1.5853	TRUE	TRUE	0.0449058	FALSE	296
PLIN1	0.277551	0.385421	0.204575	1.00388	1.40729	0.602671	TRUE	TRUE	0.0449458	FALSE	297
PSMB4	-0.116705	1.44879	0.977799	1.01762	1.7786	1.49291	TRUE	TRUE	0.0449613	FALSE	298
A0A4X1W3F3	0.730259	1.42539	0.839587	-0.128543	1.80793	0.394074	TRUE	TRUE	0.0449664	FALSE	299
QSOX1	0.676814	0.710473	0.564551	0.978992	0.774092	1.07107	TRUE	TRUE	0.0451803	FALSE	300
A0A4X1VKX4	0.696924	0.0355339	1.31662	1.75784	1.44926	0.222364	TRUE	TRUE	0.0453662	FALSE	301
STC2	2.07329	1.12524	1.09486	0.731673	2.6698	0.43504	TRUE	TRUE	0.0454581	FALSE	302
PAPSS2	-0.602022	-0.339795	-0.264491	-1.63302	-0.511571	-0.430196	TRUE	FALSE	0.0456727	FALSE	304
DPYD	-0.125621	-1.57699	-0.739931	-0.868384	-1.29563	-1.40291	TRUE	FALSE	0.0457114	FALSE	306
SEC31A	1.37912	1.79652	1.2495	2.18354	-0.169504	1.37912	TRUE	TRUE	0.045871	FALSE	307
A0A4X1SSQ4	-1.60505	-1.90859	-1.12256	-1.03283	-1.07183	-0.856509	TRUE	FALSE	0.0459227	FALSE	308
IGDCC4	1.54075	0.849176	0.969122	0.538187	0.936601	0.385219	TRUE	TRUE	0.0460186	FALSE	309
A0A4X1SS53	1.58969	1.8823	2.06496	-0.0575952	2.07942	0.575296	TRUE	TRUE	0.046021	FALSE	310
CD248	-0.375312	1.21171	1.1044	1.66224	2.23689	0.995767	TRUE	TRUE	0.0465074	FALSE	313
FGB	-0.172075	-0.526621	-0.568501	0.075898	1.10938	0.681832	TRUE	TRUE	0.0467903	FALSE	315
WDR44	0.377528	0.942102	1.19633	2.14008	1.94972	-0.0402698	TRUE	TRUE	0.0468303	FALSE	316
PSMA2	0.0423281	1.37504	0.696092	0.59526	1.50576	1.20239	TRUE	TRUE	0.0469153	FALSE	318
SERPING1	1.38147	1.13317	1.29147	0.583247	1.30398	1.00009	TRUE	TRUE	0.0471277	FALSE	319
PSMC6	1.81135	1.62931	0.323102	0.0466654	0.723738	0.422409	TRUE	TRUE	0.0472942	FALSE	320
HSP90AA1	-0.59529	2.10825	1.3842	1.81579	1.02137	2.05493	TRUE	TRUE	0.0474608	FALSE	321
MYL2	0.0155678	0.754744	-0.167076	1.85031	1.75459	1.28576	TRUE	TRUE	0.0474883	FALSE	322
APCS	2.31609	0.782689	1.81391	1.13625	1.54875	2.11244	TRUE	TRUE	0.0476688	FALSE	324
SAA4	0.238707	-0.759631	-1.5915	-2.26195	-1.03784	-0.118223	TRUE	FALSE	0.0480492	FALSE	325
CZIB	1.03123	1.03861	1.46214	1.92015	0.67678	1.174	TRUE	TRUE	0.0481871	FALSE	327
S100A8	-1.18182	-0.455934	-1.38053	-1.88726	-0.965705	-0.543148	TRUE	FALSE	0.0489842	FALSE	328
PGC	-2.45036	-0.824911	-0.573039	-1.01746	-1.24189	0.359537	TRUE	FALSE	0.0491625	FALSE	329
A0A4X1W0L8	2.42173	0.357778	0.658491	0.0582005	2.97043	0.348617	TRUE	TRUE	0.0491852	FALSE	330
A0A4X1T9Q3	-2.21824	-1.95381	-1.95381	-1.65326	-1.68937	-3.6559	TRUE	FALSE	0.049203	FALSE	331
FTH1	-1.57896	-0.746575	-1.17308	-2.03493	-1.65964	-2.08295	TRUE	FALSE	0.0494249	FALSE	332
PPM1B	1.11884	1.05995	1.50568	2.93414	2.81887	0.341138	TRUE	TRUE	0.04981	FALSE	333
PSMA3	0.0246278	1.36234	0.728742	0.653929	1.48734	1.12022	TRUE	TRUE	0.0499043	FALSE	334
PTGDS	0.449951	-2.61203	-1.40223	-2.35846	0.069134	-1.64168	TRUE	FALSE	0.0499165	FALSE	335
