# Supplementary material for: Longitudinal deep multi-omics profiling in a CLN3Δex7/8 minipig model identifies biomarker signatures of disease
Source: Commun Med (Lond). 2026 Mar 3;6:132. doi: 10.1038/s43856-025-01227-5 (PMC12957377; doi:10.1038/s43856-025-01227-5)
Supplement: Supplementary file 11 — Supplementary Data 8 [file 43856_2025_1227_MOESM11_ESM.xlsx]

## Sheet: Sheet1
feature	M1	F1	M2	M3	F2	M4	M5	M6	F3	Protein	Upregulated	p-value	Top	p-value order
GPI	2.04992	1.62895	1.48462	1.86803	1.97239	2.08346	1.65181	1.82672	1.45935	FALSE	TRUE	5.39362e-10	TRUE	1
GPE	0.904606	1.55199	1.89458	1.11555	0.956988	1.08138	0.982277	1.0181	0.9564	FALSE	TRUE	1.62319e-05	TRUE	3
GPS	1.45224	0.617091	0.529721	0.571337	0.890065	0.574792	1.3001	0.996846	1.06693	FALSE	TRUE	0.000107715	TRUE	6
1-oleoyl-2-docosahexaenoyl-GPC (18:1/22:6)	-1.48218	-1.0111	-0.660056	-1.05583	-1.46635	-2.82253	-1.35055	-0.480905	-1.0591	FALSE	FALSE	0.000226828	TRUE	8
GPC	0.841161	1.68232	1.47676	1.1987	0.402816	0.544099	0.893172	0.943391	0.758725	FALSE	TRUE	0.000626585	TRUE	13
3-hydroxyisobutyrate	-0.949606	-0.681745	-0.871309	-1.02521	-1.40721	-1.63228	-1.72565	-1.67701	-2.11428	FALSE	FALSE	0.0010011	TRUE	14
orotate	-0.1494	-0.442528	-1.34241	-1.02465	-0.786193	-0.878214	-0.42323	-0.166078	-0.546706	FALSE	FALSE	0.00121946	TRUE	16
(R)-1-Methylpiperidine-2-carboxylic acid	1.72429	0.445336	1.26123	1.08155	0.814611	1.17743	2.44892	1.33907	0.439829	FALSE	TRUE	0.00139858	TRUE	17
ceramide (d18:2/24:1, d18:1/24:2)	-3.08543	-1.22472	-0.346	-1.8056	-1.20151	-1.96824	-0.91393	-1.16383	-1.28313	FALSE	FALSE	0.00145991	TRUE	18
glucuronide of C12H22O4 (1)	1.68641	1.14349	1.14349	1.45343	1.07385	2.6608	1.14349	0.467308	1.10461	FALSE	TRUE	0.00202722	TRUE	19
1-palmitoyl-2-docosahexaenoyl-GPC (16:0/22:6)	-0.653835	-0.749408	-0.72721	-0.964054	-1.61624	-3.40244	-1.14833	-0.626775	-1.38316	FALSE	FALSE	0.0023275	FALSE	21
pyridoxal	-1.77406	-0.523635	-0.699324	-1.11707	-1.784	0.0640894	-2.11819	-1.71414	-1.46579	FALSE	FALSE	0.00241449	FALSE	23
1-linoleoyl-GPG (18:2)	-0.973494	-0.362216	-0.503549	-1.11106	-1.20372	-1.0641	-2.48154	-2.07122	-1.30915	FALSE	FALSE	0.00332441	FALSE	27
indole-3-carboxylate	-1.4207	-0.844099	-0.183413	-2.64049	-1.48575	-2.6178	-1.49419	-1.11238	-1.45322	FALSE	FALSE	0.00383837	FALSE	34
1-palmitoyl-GPG (16:0)	-0.681767	-0.0185899	-0.54465	-0.915274	-0.540644	-1.31498	-1.87623	-1.65583	-1.14878	FALSE	FALSE	0.00450857	FALSE	37
gamma-glutamylisoleucine	-0.75208	-0.184937	-0.0267017	-0.890849	-1.18815	-0.410064	-1.19293	-1.37847	-0.798639	FALSE	FALSE	0.00510249	FALSE	43
N-acetylalanine	-1.39818	-0.547196	-0.364644	-1.48895	-0.865592	-2.12149	-1.29165	-1.05792	-1.51044	FALSE	FALSE	0.00540218	FALSE	45
3-hydroxybutyrate (BHBA)	-0.195834	-1.39185	-0.173118	-0.889258	-0.813266	-2.27434	-1.053	-0.343907	-0.569008	FALSE	FALSE	0.00586768	FALSE	47
alpha-hydroxyisocaproate	-0.896522	-0.176477	-0.552374	-0.962793	-0.742715	-0.6783	-0.390163	-0.916083	-0.993599	FALSE	FALSE	0.00619522	FALSE	52
3-indoleglyoxylic acid	0.274764	-0.89408	-0.981999	-1.00489	-0.790227	-1.78701	-0.41887	-1.04184	-0.10759	FALSE	FALSE	0.00703887	FALSE	55
1-stearoyl-2-docosahexaenoyl-GPC (18:0/22:6)	-0.369593	-0.338759	-0.582868	-0.771549	-1.83737	-3.41957	-1.16473	-0.45993	-1.37499	FALSE	FALSE	0.00770035	FALSE	59
phenylacetylcarnitine	-1.68333	-0.820685	-0.463454	-0.531246	-1.85312	-1.40074	-1.18307	-1.57414	-0.472441	FALSE	FALSE	0.00770347	FALSE	60
3-(4-hydroxyphenyl)lactate	-1.20353	-1.11474	-0.305714	-0.865878	-1.24206	-2.03025	-1.23046	-0.783651	-1.54384	FALSE	FALSE	0.00859018	FALSE	67
1-carboxyethylvaline	-0.447947	-0.665887	-0.274057	-0.338037	-1.42945	-1.11059	-0.490187	-1.50882	-1.40047	FALSE	FALSE	0.00883369	FALSE	68
3-methyl-2-oxobutyrate	-0.856336	-0.952417	0.0322073	-1.00504	-1.46653	-0.0364044	-1.26209	-1.69084	-1.56803	FALSE	FALSE	0.0104233	FALSE	74
4-methyl-2-oxopentanoate	-1.21252	-0.502368	0.133041	-0.957546	-1.5651	0.0529734	-1.5454	-1.98242	-1.97593	FALSE	FALSE	0.0115015	FALSE	80
1-methylhistidine	-0.495706	-0.635974	-0.249544	-0.700076	-0.380158	-0.9694	0.246215	-0.796901	-0.308417	FALSE	FALSE	0.0121015	FALSE	85
thyroxine	-0.978817	-1.86583	-0.0545099	-0.470334	-0.926678	-3.08183	-2.04089	-2.30119	0.0751118	FALSE	FALSE	0.0127493	FALSE	94
2-oxoadipate	-1.23737	-0.777805	0.271343	-0.976786	-1.35113	-0.323328	-1.27972	-1.76665	-1.20557	FALSE	FALSE	0.01316	FALSE	98
N-palmitoyl-sphingadienine (d18:2/16:0)	-1.04153	-1.16721	-1.99199	-1.04153	-0.89288		-1.94016	-0.578015	-0.915844	FALSE	FALSE	0.0140173	FALSE	105
3-hydroxy-2-ethylpropionate	-0.395919	-0.836756	-1.4296	-0.34566	-0.965362	-0.854207	-0.101771	-1.12256	-1.98369	FALSE	FALSE	0.014024	FALSE	106
(1H-Indol-7-yl)acetic acid	-0.807006	-1.25926	-0.0564778	-0.791073	-0.807006	-0.807006	-0.314058	-1.80689	-3.25583	FALSE	FALSE	0.0141244	FALSE	107
arabitol/xylitol	-0.642797	-0.413005	-0.03225	-0.94594	-0.857705	-1.56509	-1.06263	-0.134066	-1.81861	FALSE	FALSE	0.0145103	FALSE	108
ribitol	-0.633159	0.0554254	-0.0933135	-0.465132	-1.11433	-1.28588	-1.39948	-0.252557	-1.23246	FALSE	FALSE	0.0151406	FALSE	111
1-carboxyethylphenylalanine	-0.843087	-0.543458	-0.415067	-0.566982	-1.27437	-0.701944	-0.503636	-1.61773	-0.995924	FALSE	FALSE	0.015432	FALSE	115
alpha-hydroxyisovalerate	-0.490558	0.0926933	-0.174627	-0.740156	-0.495462	-0.557094	-1.3715	-0.93205	-1.45525	FALSE	FALSE	0.0177101	FALSE	128
ceramide (d18:1/20:0, d16:1/22:0, d20:1/18:0)	-1.04442	-0.419319	-3.90333	-1.21579	-0.255247	-1.38544	-2.88777	-0.247498	-0.637712	FALSE	FALSE	0.0181291	FALSE	129
hypotaurine	-1.43582	-0.256105	0.180835	0.241053	-1.71542	-2.81079	-1.69533	-0.619131	-1.21589	FALSE	FALSE	0.0183507	FALSE	130
indoleacrylate	0.449955	0.104572	-0.256322	1.1714	1.42123	0.461661	1.24261	0.881018	1.21993	FALSE	TRUE	0.0197284	FALSE	135
tryptophan	-0.12301	-0.0411606	-0.133684	-0.134093	-0.544469	-1.17097	-0.775579	-0.874768	-0.306541	FALSE	FALSE	0.0198649	FALSE	137
sphingomyelin (d18:2/21:0, d16:2/23:0)	-0.518053	-1.66185	0.545498	-1.69924	-0.865444	-0.865444	-0.865444	-0.561082	-1.46577	FALSE	FALSE	0.0215269	FALSE	147
indolepropionate	0.514441	0.00257966	-0.204972	1.32834	1.34127	1.23148	1.51227	0.961628	0.602032	FALSE	TRUE	0.0221538	FALSE	150
3-methyl-2-oxovalerate	-1.07488	-0.168315	-0.233457	-0.744774	-1.57528	-0.0190865	-1.73188	-2.45049	-1.41283	FALSE	FALSE	0.0222954	FALSE	154
(3S,4S,5S,6S)-3,4,5-trihydroxy-6-[[3-(4-hydroxyphenyl)-3,4-dihydro-2H-chromen-7-yl]oxy]oxane-2-carboxylic acid	0.997598	-0.471959	0.493574	0.227333	1.00059	0.871366	0.996442	0.931158	1.06497	FALSE	TRUE	0.0225009	FALSE	156
sphingomyelin (d18:1/20:1, d18:2/20:0)	-0.824969	-0.923965	0.386571	-0.553253	-1.20539	-1.90404	-0.647195	-0.4714	-1.04822	FALSE	FALSE	0.0227778	FALSE	157
1-palmitoyl-2-oleoyl-GPE (16:0/18:1)	-1.65457	0.026398	-0.273917	-1.03855	-0.680065	-1.01033	-0.174456	-0.96154	0.0103917	FALSE	FALSE	0.0232074	FALSE	162
sphingomyelin (d18:2/14:0, d18:1/14:1)	-1.38654	-0.816648	1.06322	-0.163141	-1.38213	-1.86429	-1.60003	-1.00725	-1.19848	FALSE	FALSE	0.0232563	FALSE	163
myristoylcarnitine (C14)	-0.738044	-0.939451	-0.738934	-0.738934	-0.244258	-0.738934	-0.738934	-0.867697	-0.738934	FALSE	FALSE	0.0239832	FALSE	170
phenylpyruvate	-0.547087	-0.939554	0.126222	-0.332936	-1.50056	-1.75011	-0.334422	-1.50276	-1.50826	FALSE	FALSE	0.0242797	FALSE	173
2,6-Diacetamidohexanoic acid	-0.579292	-2.46803	-0.0447219	-0.976432	-1.00817	0.115967	-0.944692	-1.3392	-1.501	FALSE	FALSE	0.0251038	FALSE	178
1-carboxyethyltyrosine	-1.18871	-0.67343	-0.65	-0.276983	-1.49891	-1.06766	-0.870545	-0.870545	-0.870545	FALSE	FALSE	0.0266896	FALSE	195
gamma-glutamyltryptophan	-0.0364576	-0.555282	-0.0249039	-0.376354	-0.364596	-1.54401	-0.488386	-1.22324	-0.284066	FALSE	FALSE	0.0267478	FALSE	196
1-carboxyethylleucine	-0.402467	-0.423915	-0.0659687	0.211876	-1.25175	-1.01582	-0.516298	-1.71885	-1.50681	FALSE	FALSE	0.02768	FALSE	206
1-methylhistamine	0.0338859	-0.101169	0.683419	0.511281	0.186148	1.68064	1.07708	0.462897	0.102429	FALSE	TRUE	0.0293395	FALSE	214
gamma-glutamylvaline	-0.609579	-0.701582	0.307617	-0.667459	-0.879979	-0.756239	-0.899669	-1.38871	-0.789656	FALSE	FALSE	0.0314158	FALSE	223
ascorbic acid 3-sulfate	-0.85548	-1.68323	-1.70252	-1.09154	-0.971373	-1.13434	-0.639609	-0.845727	-0.953353	FALSE	FALSE	0.0315457	FALSE	224
2-hydroxy-3-methylvalerate	-0.625433	-0.02314	-0.499816	-0.815678	-0.495576	-1.06301	-0.538196	-1.24766	-0.204869	FALSE	FALSE	0.0316054	FALSE	225
N-palmitoyl-sphingosine (d18:1/16:0)	-2.7178	-0.731779	-0.0317792	-1.41913	-0.761919	-1.72729	-0.2417	-0.46876	-0.380847	FALSE	FALSE	0.0323302	FALSE	233
(2R)-2-(carbamoylamino)-3-methylbutanoic acid	1.10001	1.28191	-0.745795	0.198565	1.90622	1.41482	1.79986	1.40829	1.15552	FALSE	TRUE	0.0334741	FALSE	238
dihydroferulate	0.187014	0.929253	0.929253	0.929253	1.70824	0.929253	1.87489	0.666439	0.929253	FALSE	TRUE	0.033703	FALSE	240
2S,3R-dihydroxybutyrate	-1.10135	-0.756229	0.280795	-1.84809	-0.993701	-1.60231	-1.05346	-0.284736	-2.29345	FALSE	FALSE	0.034176	FALSE	245
1-palmitoyl-2-arachidonoyl-GPC (16:0/20:4n6)	-0.552559	0.260946	0.161084	-0.58533	-2.23585	-3.18224	-0.769931	-0.913351	-1.18452	FALSE	FALSE	0.0343346	FALSE	246
1-linoleoyl-2-arachidonoyl-GPE (18:2/20:4)	-1.4706	0.109201	-0.72832	-1.15229	-0.222553	-0.733564	0.118366	-0.546222	-0.32809	FALSE	FALSE	0.0351231	FALSE	250
gamma-glutamylhistidine	-0.53903	-0.230851	-0.437205	-0.127254	-1.399	-0.913527	-1.35472	-1.3624	-1.22794	FALSE	FALSE	0.0352298	FALSE	251
1,5-anhydroglucitol (1,5-AG)	-0.909557	0.0693349	0.438363	-0.0345447	-0.918006	-2.17562	-1.30709	-1.38524	-1.20127	FALSE	FALSE	0.0353648	FALSE	253
1-palmitoyl-2-arachidonoyl-GPE (16:0/20:4)	-1.72422	0.404011	-0.443751	-1.5027	-1.43183	-2.9933	-0.224356	-0.857691	-0.92762	FALSE	FALSE	0.0356018	FALSE	254
butyrate/isobutyrate (4:0)	0.591477	-0.193378	-0.263407	0.944052	1.24289	0.0711678	0.432995	0.644059	0.985225	FALSE	TRUE	0.0361487	FALSE	260
dodecenedioate (C12:1-DC)	1.56371	-0.474606	-0.62985	2.48041	0.725745	2.27439	0.583688	0.698731	1.45571	FALSE	TRUE	0.0363072	FALSE	261
indolepropionylglycine	0.698832	-0.11838	-0.435998	1.05094	1.06624	1.01389	1.26678	0.744431	0.599455	FALSE	TRUE	0.0372426	FALSE	265
1-carboxyethylisoleucine	-0.918214	-0.0879748	-0.547836	-0.161398	-0.967317	-0.524489	-1.03143	-1.32293	-2.67717	FALSE	FALSE	0.0375017	FALSE	267
isocaproylglycine	0.686327	0.686327	0.686327	0.416161	0.982702	1.50691	0.00310778	0.325649	0.96454	FALSE	TRUE	0.0403908	FALSE	277
1-palmitoyl-2-arachidonoyl-GPI (16:0/20:4)	-1.10983	0.246434	0.581786	-0.466161	-2.41351	-1.23931	-0.430121	-1.13181	-1.14459	FALSE	FALSE	0.0404465	FALSE	278
cortisone	1.61198	-0.695216	-0.0444588	1.76881	1.69463	1.19349	1.40745	1.33056	1.48433	FALSE	TRUE	0.0413701	FALSE	285
1-lignoceroyl-GPC (24:0)	0.385512	0.173307	0.606824	0.982164	-0.0386409	0.793599	0.0952659	0.32578	0.477545	FALSE	TRUE	0.0430795	FALSE	295
5-Methyl-L-norleucine	-0.799274	-0.586557	0.402209	-0.0595136	-0.987314	-2.01198	-0.0559812	-0.33204	-1.64124	FALSE	FALSE	0.0434982	FALSE	297
adenosine	0.609362	0.609362	0.39262	0.609362	0.609362	2.13913	0.609362	0.609362	0.609362	FALSE	TRUE	0.0439862	FALSE	302
C-glycosyltryptophan	0.952002	-0.408871	0.148382	0.46377	0.605471	1.1486	1.20716	0.893776	0.0795125	FALSE	TRUE	0.044129	FALSE	304
7-ketodeoxycholate	1.68487	1.09461	1.09461	0.0185014	1.28289	1.09461	0.928758	0.407819	1.26046	FALSE	TRUE	0.0446354	FALSE	307
N,N,N-trimethyl-5-aminovalerate	1.55245	-0.104116	0.338847	-0.562277	0.548933	1.24611	1.01424	1.08859	-0.147025	FALSE	TRUE	0.0451615	FALSE	310
proline	-0.857647	-0.0556387	0.385227	-0.678522	-0.57178	-1.5958	-1.06736	-1.34636	-0.581164	FALSE	FALSE	0.0471179	FALSE	319
octadecanedioate (C18-DC)	0.626717	-0.0477169	0.458561	0.647017	0.537708	0.261209	0.458495	0.147267	0.947234	FALSE	TRUE	0.047552	FALSE	321
2-hydroxybutyrate/2-hydroxyisobutyrate	0.335895	-0.442935	-0.671419	-1.19728	-0.564398	0.0326786	-0.019318	-0.769302	-0.993225	FALSE	FALSE	0.0488238	FALSE	328
CTSS	2.73879	1.48566	1.83811	1.58913	1.89199	1.71725	2.32091	1.06349	1.793	TRUE	TRUE	2.2642e-07	TRUE	2
MYL6B	0.562578	0.439471	0.771779	0.514107	0.496047	0.938644	0.732985	0.709128	0.482251	TRUE	TRUE	3.27858e-05	TRUE	4
LIPA	1.03458	1.75145	1.65318	1.13063	2.02307	2.35457	0.741248	0.252089	1.02461	TRUE	TRUE	9.30324e-05	TRUE	5
A0A4X1TX68	2.61262	1.93828	2.0086	1.40623	1.9546	0.691622	1.60317	2.2076	1.29184	TRUE	TRUE	0.000152461	TRUE	7
TNNI1	1.23527	1.10526	1.96673	1.44821	1.40672	3.27531	1.79322	0.344047	2.09834	TRUE	TRUE	0.00026026	TRUE	9
TNNC1	1.21831	0.756167	1.58181	0.946306	1.67035	3.17559	1.64889	0.397492	2.08867	TRUE	TRUE	0.000360399	TRUE	10
A0A4X1T4Y0	0.913297	0.781931	0.311364	0.186147	1.04099	0.890123	0.836027	0.591107	0.908261	TRUE	TRUE	0.000578991	TRUE	11
CLCA1	-0.727226	-1.63984	-0.802543	-0.741321	-0.861585	-1.80049	-0.359084	-1.18915	-0.852547	TRUE	FALSE	0.000601086	TRUE	12
PSAP	0.73948	0.414385	0.422958	0.0512979	0.992877	1.0027	0.965472	0.76118	0.529058	TRUE	TRUE	0.00102925	TRUE	15
A0A4X1W497	-0.871371	-1.03041	-1.83412	-0.965413	-0.641944	-1.69057	-0.345474	-1.54383	-0.314949	TRUE	FALSE	0.00232448	TRUE	20
VCP	-0.92727	-1.35948	-1.37102	-1.1976	-0.750795	-1.9091	-0.758145	-1.30911	-0.811918	TRUE	FALSE	0.00238077	FALSE	22
HAMP	0.56582	0.972492	2.17876	1.99333	2.05681	0.850928	1.09368	1.07821	1.17202	TRUE	TRUE	0.00246631	FALSE	24
A0A4X1U9L5	-0.158642	-0.993509	-1.05767	-0.64058	-0.928755	-0.723495	-0.0825775	-1.4448	-0.826125	TRUE	FALSE	0.00311991	FALSE	25
CTSH	2.4818	1.97709	1.2142	1.31562	0.0279242	2.60083	1.56379	-0.366524	1.19481	TRUE	TRUE	0.00312222	FALSE	26
C3H16orf89	0.726341	1.07364	0.581971	0.420666	0.870711	0.15478	0.726341	0.896447	0.726341	TRUE	TRUE	0.00336893	FALSE	28
A0A4X1U2H2	3.0989	2.16214	1.73344	1.33788	2.02989	1.20172	1.09846	0.978956	0.587345	TRUE	TRUE	0.00339271	FALSE	29
CTSB	1.39055	1.36296	1.93352	1.84119	0.328567	1.90299	1.17926	-0.103069	1.12573	TRUE	TRUE	0.00345248	FALSE	30
PYCR3	-1.81632	-1.71165	0.252217	-1.23157	-2.31605	-2.04182	-1.81632	-1.921	-1.81632	TRUE	FALSE	0.00355876	FALSE	31
A0A4X1U3L1	-1.00078	-1.68441	-1.85858	-1.43906	-1.78239	-2.22051	-1.71787	-2.56779	-0.257051	TRUE	FALSE	0.00366325	FALSE	32
GMFB	-1.54311	-1.34139	-1.41459	-1.39656	-0.478088	-1.34139	-1.30616	-1.34139	-1.27188	TRUE	FALSE	0.00377707	FALSE	33
A0A4X1VT97	-1.35397	-1.85693	-2.49765	-0.358633	-1.6659	-1.95819	-0.539933	-1.6659	-1.6659	TRUE	FALSE	0.00386822	FALSE	35
PCSK1N	1.25923	0.452615	2.41573	2.38857	0.605582	1.81824	1.14975	0.793594	0.275709	TRUE	TRUE	0.00440902	FALSE	36
FTH1	-0.606193	-1.35817	-1.36687	0.017509	-1.21529	-1.72926	-0.440748	-1.04644	-1.61114	TRUE	FALSE	0.00452326	FALSE	38
SERPINA5	2.1387	0.0753489	0.146544	2.35404	1.01261	2.39956	1.36527	1.36367	0.643077	TRUE	TRUE	0.00459171	FALSE	39
CCDC6	-1.08712	-0.785987	-1.69266	-1.08712	-2.77281	-1.08712	-1.08638	-1.08712	-1.08712	TRUE	FALSE	0.00479762	FALSE	40
MYL2	1.48131	0.622186	1.04509	0.913439	0.802776	3.2034	1.67575	-0.260815	1.65891	TRUE	TRUE	0.0049522	FALSE	41
PDGFD	1.55542	1.21974	2.27474	1.89057	0.385049	1.88379	0.695042	0.171329	0.940074	TRUE	TRUE	0.00503067	FALSE	42
A0A4X1T6I8	0.763942	3.14607	1.78408	1.69565	-0.386696	1.15464	1.53533	1.21902	0.589006	TRUE	TRUE	0.00533783	FALSE	44
SLC14A1	-0.889923	-0.430625	-1.55451	-0.169614	-1.33599	-2.05972	-1.22231	-1.82239	-1.12116	TRUE	FALSE	0.00586023	FALSE	46
RANBP1	-1.41042	-0.784441	-0.860438	-0.50078	-1.76565	-0.514857	0.21739	-1.10692	-1.57277	TRUE	FALSE	0.00595146	FALSE	48
MYL3	0.883582	0.389233	1.54734	0.774217	0.597748	2.34974	1.40389	0.245931	1.05349	TRUE	TRUE	0.00601029	FALSE	49
LOXL3	-1.90122	-1.23473	-0.461975	-0.627683	0.168183	-1.56744	-0.358798	-0.758147	-1.89026	TRUE	FALSE	0.00607805	FALSE	50
NPPA	1.6299	0.991479	0.792996	1.02363	0.557847	-0.147767	1.33233	1.85033	0.851702	TRUE	TRUE	0.0061375	FALSE	51
TXNRD1	-0.552101	-0.764208	-0.569412	-0.833497	-0.407318	-0.569412	-0.586722	-0.569412	-0.107598	TRUE	FALSE	0.00646725	FALSE	53
THBS4v2	0.950905	0.81377	1.31802	-0.412573	0.407945	0.528486	0.519628	0.149017	0.40489	TRUE	TRUE	0.006671	FALSE	54
KP3	-1.60586	-2.06102	-1.60586	-2.7467	-0.893669	-1.60586	-0.857637	-1.60586	-1.60586	TRUE	FALSE	0.00704741	FALSE	56
A0A4X1UJ42	1.68832	1.09158	0.890355	-0.244385	0.187259	0.612998	1.60814	0.716475	1.13682	TRUE	TRUE	0.00740562	FALSE	57
GM2A	1.19437	0.286886	0.534342	0.877511	1.44378	-0.52721	0.915278	1.01031	1.23193	TRUE	TRUE	0.00756976	FALSE	58
A0A4X1W1F3	2.52186	0.951739	0.289355	1.612	1.90124	2.19047	2.34636	1.90124	1.90124	TRUE	TRUE	0.00772227	FALSE	61
CASP8	-2.32966	-1.58008	-1.5073	-0.506777	-1.45174	-1.5073	-1.56286	-1.5073	-1.11663	TRUE	FALSE	0.00773572	FALSE	62
FBLN1v2	0.952871	0.675648	0.894208	-0.225335	0.59706	0.663447	0.976483	0.169411	0.886623	TRUE	TRUE	0.0079534	FALSE	63
ANPEP	0.654446	0.653989	0.642656	0.760638	0.411146	0.875855	1.25491	1.20067	1.47952	TRUE	TRUE	0.00805098	FALSE	64
BPIFA1	2.02946	0.371205	1.11604	0.715405	0.425738	1.5088	1.47453	1.39798	-0.0778149	TRUE	TRUE	0.00815944	FALSE	65
GRN	-0.247676	0.333703	1.24093	0.465191	-0.179362	-1.12903	0.352701	0.422376	-0.382283	TRUE	TRUE	0.00826519	FALSE	66
PPIG	3.01966	1.72769	1.65645	1.72769	1.72769	2.60496	1.79892	0.228047	0.527579	TRUE	TRUE	0.00886919	FALSE	69
CRISPLD2	1.45716	1.01512	1.54619	1.2792	0.325607	1.10762	0.432502	-0.329623	0.338514	TRUE	TRUE	0.00926258	FALSE	70
THG1L	-0.775744	-1.54916	-1.06033	0.186971	-1.8032	-0.632462	-0.121623	-1.24934	-1.47515	TRUE	FALSE	0.00933192	FALSE	71
HGFAC	-4.36909	-0.0930157	-0.524228	-0.107723	-0.923279	-2.04829	-1.25633	-1.52376	-1.25272	TRUE	FALSE	0.00936166	FALSE	72
LOC100621260	-0.900817	-0.267691	-1.19171	-0.85653	-1.08353	-1.00886	0.273458	-0.994009	-0.825052	TRUE	FALSE	0.0103498	FALSE	73
INMT	-1.25318	-0.21861	-1.12023	-0.396954	-2.00108	-0.0419492	-0.0137026	-1.49569	-1.74661	TRUE	FALSE	0.0104843	FALSE	75
A0A4X1TQN3	1.773	1.44581	0.911757	1.12291	2.60892	0.298435	2.2842	0.82331	0.253913	TRUE	TRUE	0.0106633	FALSE	76
ACP1	-1.09271	-0.485338	-0.475318	-0.343766	-1.91747	0.0342184	-0.288963	-1.52247	-1.61963	TRUE	FALSE	0.0113355	FALSE	77
A0A4X1SRS1	-0.427613	-1.02619	-1.18266	-0.530603	-0.30985	-1.65346	-0.319156	-0.675425	-0.424465	TRUE	FALSE	0.0113426	FALSE	78
DAG1	0.550947	0.265951	0.548364	-0.0152095	1.33431	0.130858	1.0641	0.497666	0.299441	TRUE	TRUE	0.0113995	FALSE	79
LOC100156325	0.129974	-0.220474	-0.906378	-1.50141	-0.298771	0.275189	-0.438832	-0.550489	-0.293428	TRUE	FALSE	0.0116611	FALSE	81
A0A4X1SJW0	-1.10812	-1.33765	-0.659854	-0.572947	-1.20909	0.0156701	-2.21657	-2.59747	-0.181297	TRUE	FALSE	0.0117285	FALSE	82
CPOX	-0.157723	-1.07544	-1.75798	-0.972193	-0.477837	-1.96642	-1.44739	-1.32084	-1.41579	TRUE	FALSE	0.0118096	FALSE	83
COL15A1	-0.750215	-0.560827	0.456165	-0.314093	-0.662395	-0.951321	-0.740125	-1.16937	-2.1268	TRUE	FALSE	0.0118722	FALSE	84
PROC	0.682203	0.405147	1.68568	0.533194	-0.117111	0.568359	0.887548	0.163425	0.403796	TRUE	TRUE	0.0121238	FALSE	86
SERPINI1	-0.906993	1.32001	1.07295	1.75223	0.845575	1.33703	0.644352	0.664753	0.952802	TRUE	TRUE	0.0122506	FALSE	87
FAF1	-1.59051	-0.580514	-1.68658	-0.400315	-1.20996	-0.379205	0.211748	-0.891438	-1.2193	TRUE	FALSE	0.0122568	FALSE	88
HBS1L	-0.3647	-0.886955	-0.731377	-0.617026	-1.01381	-0.530738	-0.248945	-0.753035	-0.519414	TRUE	FALSE	0.0122879	FALSE	89
HEBP1	-0.356816	-0.622391	-0.995225	-0.360732	-1.48606	0.156977	0.101242	-1.69017	-1.77768	TRUE	FALSE	0.0124509	FALSE	90
UBR4	-2.28857	-0.258009	-0.500476	-0.596391	-1.83826	-0.940179	0.170824	-1.26194	-1.32141	TRUE	FALSE	0.0125382	FALSE	91
CXCL9	1.60034	0.271869	0.735757	1.76058	1.19346	1.19346	1.81995	1.19346	0.786578	TRUE	TRUE	0.0127119	FALSE	92
A0A4X1VA62	-1.0322	-1.56859	-0.481639	-0.113293	-0.879769	-2.30401	-0.971406	-0.374736	-0.549549	TRUE	FALSE	0.0127221	FALSE	93
MSTN	1.05043	1.03517	1.26116	0.948931	1.59426	1.0428	0.394494	0.000878997	1.68128	TRUE	TRUE	0.0129004	FALSE	95
DDB1	-1.01653	-1.56058	-1.27988	-1.59219	-0.963527	-1.26581	0.446816	-0.193765	-1.3822	TRUE	FALSE	0.0129727	FALSE	96
PSMD7	-1.44348	-0.923424	-2.34021	-1.25451	-1.07684	-1.35151	0.0401865	-0.28119	-1.13775	TRUE	FALSE	0.0129968	FALSE	97
DMP1	0.00311828	0.311356	0.761348	0.180493	-0.143786	0.830608	0.339504	0.593343	0.245162	TRUE	TRUE	0.0131651	FALSE	99
KIAA0319L	0.692595	-0.566027	1.52087	2.02562	1.46514	1.46514	2.32671	1.46514	1.29631	TRUE	TRUE	0.0133864	FALSE	100
A0A4X1VHU6	0.754248	-0.16657	1.80142	1.42722	1.62826	1.95117	-0.0733398	0.44432	2.86429	TRUE	TRUE	0.0133953	FALSE	101
A0A4X1UNN5	-0.287616	-1.12649	0.222843	-1.23606	0.220368	-1.04672	-0.808254	-1.0322	-0.97939	TRUE	FALSE	0.0136276	FALSE	102
IL16	2.40125	0.16502	1.38177	1.32471	-0.0390475	1.42557	1.35283	-0.0478157	0.649058	TRUE	TRUE	0.01365	FALSE	103
A0A4X1V232	-1.2681	-0.632765	-1.11473	-1.95272	-1.27312	-1.11473	-0.313087	-1.11473	-0.740538	TRUE	FALSE	0.0138452	FALSE	104
A0A4X1THZ4	-0.708516	-0.0255364	-0.48314	-0.626638	-0.823678	-1.85145	-0.666856	-1.56467	-0.979167	TRUE	FALSE	0.0148462	FALSE	109
PCMT1	-0.601988	-0.67622	-0.3706	-0.493836	-0.403994	-0.563137	-0.630943	-0.335841	-0.840206	TRUE	FALSE	0.0148924	FALSE	110
STK4	1.74384	0.225031	1.7106	0.55483	0.389208	1.37713	1.08149	1.58803	-0.411449	TRUE	TRUE	0.0152207	FALSE	112
PRDX2	-1.03304	-0.727934	-1.05311	-0.678775	-0.934258	-0.977191	0.232818	-1.41074	-0.582373	TRUE	FALSE	0.0152458	FALSE	113
PSMD6	-1.5876	-0.901062	-1.70708	-1.15388	-1.67447	-1.08652	0.0748042	-0.660695	-0.467859	TRUE	FALSE	0.0154035	FALSE	114
DRG2	-0.384793	-1.51619	-0.629651	-1.82834	-1.26967	-0.049554	0.00841368	-0.761501	-1.63244	TRUE	FALSE	0.0154939	FALSE	116
SERPINF2	-0.368219	-0.417661	-0.221687	-0.708133	-0.0257942	-1.39431	-0.523947	-1.15919	-0.172315	TRUE	FALSE	0.0155045	FALSE	117
PSMC5	-1.52167	-0.382319	-1.49124	-1.50411	-1.61714	-0.937733	0.844675	-0.70044	-1.40616	TRUE	FALSE	0.0156854	FALSE	118
F5	-0.399861	0.822087	0.709957	1.55169	-0.335583	-0.328914	-0.676117	-0.907591	-0.82346	TRUE	FALSE	0.01571	FALSE	119
WFDC1	-0.349143	1.12846	0.380424	1.35672	1.44329	2.09622	0.504443	0.277953	1.07877	TRUE	TRUE	0.0162797	FALSE	120
LOC396685	-1.72466	-0.653714	-0.605245	-1.09447	-0.322695	-1.84102	0.174642	-0.404936	-0.242792	TRUE	FALSE	0.0163008	FALSE	121
BMP4	1.08612	0.690485	3.21119	2.01379	-0.279284	1.67757	1.61523	0.524625	0.326765	TRUE	TRUE	0.0164417	FALSE	122
AHSG	0.684557	0.716793	0.566528	0.0792944	0.0483742	0.853862	0.472684	0.166535	0.458066	TRUE	TRUE	0.0166353	FALSE	123
EPB42	-0.709847	0.226853	-0.754303	-0.596557	-1.36642	-1.48743	-0.386354	-1.19991	-0.973673	TRUE	FALSE	0.0170864	FALSE	124
A0A4X1T3V1	-1.50929	-1.39211	-3.05041	-1.39211	-1.39211	-1.89018	-0.86328	-1.27492	-0.855444	TRUE	FALSE	0.0171768	FALSE	125
A0A4X1VN60	1.01515	1.33304	1.99044	1.08635	0.78843	-0.530822	1.00044	0.783974	0.352017	TRUE	TRUE	0.0172444	FALSE	126
A0A4X1UJN1	2.13675	0.509342	1.86757	1.06223	-0.0459831	0.101621	1.09378	0.646867	0.49022	TRUE	TRUE	0.0175159	FALSE	127
FGL2	1.28169	0.982794	1.21932	1.34814	0.470759	0.850498	0.363016	0.0350056	0.140219	TRUE	TRUE	0.0185144	FALSE	131
A0A4X1U902	0.0576117	0.898136	-0.0700837	0.00855083	1.67426	0.522259	1.85949	1.34806	2.32686	TRUE	TRUE	0.018625	FALSE	132
EIF3J	-0.726905	-1.25349	-0.827535	-0.807941	-1.44048	-0.860564	0.0691236	-0.243571	-1.58773	TRUE	FALSE	0.0187997	FALSE	133
PSMD13	-1.44403	-0.844818	-0.734545	-1.17178	-1.30733	-1.47689	0.233103	-0.786673	-1.17152	TRUE	FALSE	0.0195747	FALSE	134
LASP1	0.447631	0.772114	1.97231	1.19952	-0.00553259	0.538733	0.906248	0.808271	-0.288771	TRUE	TRUE	0.0197569	FALSE	136
LOC100153915	-0.820903	-0.773495	-0.912326	-0.712182	-0.505391	-1.2077	-1.07412	-1.09265	-0.533268	TRUE	FALSE	0.0199126	FALSE	138
COMP	0.38848	0.649094	1.03334	-0.334141	0.444614	0.764507	0.932395	0.282611	0.595009	TRUE	TRUE	0.0200823	FALSE	139
A0A4X1SLE4	0.91953	0.731233	1.54549	0.443788	0.300573	-0.131443	1.01571	-0.0165368	0.303433	TRUE	TRUE	0.0201415	FALSE	140
OGDH	-1.36052	-1.25287	-1.89074	-0.673011	-1.78153	-1.46816	-1.36052	-0.437353	-1.36052	TRUE	FALSE	0.0202552	FALSE	141
HPX	-1.41156	-0.325182	-0.434968	-0.902897	-0.132612	-0.720841	-0.344306	-0.21014	-0.0538938	TRUE	FALSE	0.0208128	FALSE	142
SPTA1	-0.640377	0.17634	-0.702271	-0.527256	-1.61087	-1.71103	-0.228136	-1.27829	-1.15698	TRUE	FALSE	0.0208192	FALSE	143
SLC29A1	-0.945672	-0.235769	-0.306489	-0.280381	-0.300477	-3.37409	-0.813415	-2.62618	-1.16306	TRUE	FALSE	0.0209516	FALSE	144
TNFAIP6	1.63491	0.784777	1.54985	0.741339	1.15168	1.8507	0.971631	-0.437943	1.47621	TRUE	TRUE	0.0209817	FALSE	145
GCLM	-0.851017	-0.585978	-0.851453	-1.16742	-1.10068	-0.804555	0.27646	-0.178339	-1.01657	TRUE	FALSE	0.021211	FALSE	146
PSMD11	-1.1283	-0.869456	-0.874304	-1.54088	-1.73914	-1.15756	0.627748	-0.776639	-1.40084	TRUE	FALSE	0.0219813	FALSE	148
LOC100156325v2	-1.94318	-0.444491	-1.13388	-1.49565	-0.514672	-0.259149	-0.274137	-0.481227	-0.216455	TRUE	FALSE	0.022128	FALSE	149
TRIM25	2.58233	0.0533819	0.980035	1.81309	1.56762	2.98289	1.56762	0.265515	1.56762	TRUE	TRUE	0.0221772	FALSE	151
GNG2	0.214943	0.202681	1.28101	-0.132332	-0.0316187	1.12468	0.625454	-0.438244	0.173608	TRUE	TRUE	0.0222133	FALSE	152
FGL1	-0.214822	-0.943944	-1.51671	-0.342606	-0.526817	-2.34146	-1.0558	-2.6351	0.0267717	TRUE	FALSE	0.022252	FALSE	153
VPS25	1.81984	0.398408	0.249695	0.763893	0.0195534	0.232533	1.32775	0.91628	0.922927	TRUE	TRUE	0.0223693	FALSE	155
RARRES2	1.41455	1.6205	1.0938	1.41322	-0.0777141	1.6083	0.310876	-0.654169	0.273567	TRUE	TRUE	0.0229803	FALSE	158
GHRL	1.48924	-0.0979607	1.23377	0.396928	0.28809	0.330333	1.61671	1.265	0.633535	TRUE	TRUE	0.0229986	FALSE	159
CHST11	1.86272	1.483	2.67999	2.41619	0.784529	-0.208996	0.0111138	0.194368	1.10876	TRUE	TRUE	0.0229996	FALSE	160
NAGA	0.340122	1.15872	1.59852	1.41604	0.427248	1.20133	-0.331354	-0.00215392	0.138112	TRUE	TRUE	0.0231905	FALSE	161
BLVRA	-1.01125	-0.0593178	-0.636511	-0.563382	-1.69979	-0.404877	0.354989	-1.1392	-1.01015	TRUE	FALSE	0.0234537	FALSE	164
CSRP1	0.884646	0.555417	0.862492	0.424969	-0.0342509	0.644726	0.0651989	1.14561	0.213774	TRUE	TRUE	0.0235506	FALSE	165
ECM1	-0.972262	1.04375	0.543107	0.762855	-0.565504	0.430237	0.175837	-0.762977	0.0292825	TRUE	TRUE	0.0235549	FALSE	166
SPTB	-0.584327	0.199355	-0.759702	-0.557615	-1.50898	-1.78736	-0.375296	-1.23068	-1.20385	TRUE	FALSE	0.023685	FALSE	167
ABR	1.27836	1.27836	1.27095	1.27836	1.42994	0.932795	1.27836	2.04563	1.27836	TRUE	TRUE	0.0237682	FALSE	168
IFI30	1.51902	1.24422	1.28038	1.15238	0.738493	1.25585	1.47992	-1.00027	0.515918	TRUE	TRUE	0.0239297	FALSE	169
CCN3	-1.34226	-0.225389	0.848048	-0.327136	-1.93036	-2.00741	-1.90508	-1.32547	-1.42663	TRUE	FALSE	0.0240091	FALSE	171
COLEC10	0.976937	1.26584	1.91951	1.0587	0.725803	1.34889	0.520565	-0.725691	1.20343	TRUE	TRUE	0.0242024	FALSE	172
GPNMB	-0.219035	0.338288	-0.244955	-0.384482	2.03236	-0.495913	0.90074	0.332527	1.21626	TRUE	TRUE	0.0243392	FALSE	174
A0A4X1SFF6	-1.0648	-0.976008	-1.66919	-0.132958	-1.33371	0.674245	-0.427422	-2.53967	-0.99552	TRUE	FALSE	0.0244736	FALSE	175
MMRN1	0.315856	1.25169	1.57921	0.523676	-0.0396981	1.65723	0.840396	0.488071	0.841389	TRUE	TRUE	0.0247521	FALSE	176
ERP29	-1.26793	-0.969662	-1.43853	-1.42544	-1.20834	-0.731596	0.0402866	0.0436842	-0.12135	TRUE	FALSE	0.0250705	FALSE	177
PTGDS	1.2893	0.423876	1.83384	0.646325	0.471112	0.532646	1.11301	-0.201678	0.162937	TRUE	TRUE	0.025159	FALSE	179
CCL21	1.35433	1.07694	1.02849	1.70081	-0.430588	0.788234	0.779114	0.0675026	0.710703	TRUE	TRUE	0.0252148	FALSE	180
CDH11	1.17498	0.635705	0.991631	-0.00580217	-0.350095	0.697855	0.717481	0.116432	0.620322	TRUE	TRUE	0.0252325	FALSE	181
A0A4X1VBQ5	0.328753	0.469109	1.15818	0.948781	0.455003	0.399809	0.704465	-0.489752	0.347315	TRUE	TRUE	0.0252677	FALSE	182
PCOLCE	0.93572	0.79976	0.201723	1.10735	0.998028	0.0265045	1.32848	-0.0804042	1.30794	TRUE	TRUE	0.0253153	FALSE	183
APEH	-0.932036	-1.26287	-1.19474	-1.87077	-0.571582	-1.54653	-0.394248	-0.490033	-0.855783	TRUE	FALSE	0.0254057	FALSE	184
PDGFB	-0.203423	0.787045	1.81529	2.14426	1.29384	0.991273	1.07094	0.227179	0.0423369	TRUE	TRUE	0.0254287	FALSE	185
PSMC1	-1.16875	-0.565098	-1.11503	-0.915744	-1.35969	-0.542358	0.148131	-0.75924	-1.45727	TRUE	FALSE	0.0254372	FALSE	186
CSNK2B		-0.552737	-1.15305	-0.188627	-2.26058	-1.41295	-0.579032	-0.680316	0.243268	TRUE	FALSE	0.0257648	FALSE	187
ADD2	-1.16804	0.000273902	-1.27956	-0.45978	-1.94738	-1.20248	0.254001	-0.538265	-1.88314	TRUE	FALSE	0.0257745	FALSE	188
FBLN1	0.802552	0.491115	0.527603	-0.173557	0.385827	0.505873	0.67314	-0.0136916	0.528855	TRUE	TRUE	0.0259118	FALSE	189
ATF6B	2.052	0.882954	0.442616	1.48374	0.453867	0.835051	0.347455	-0.0249863	-0.351638	TRUE	TRUE	0.0260282	FALSE	190
LOC100154873	-0.428873	-1.0253	-0.80872	-0.341381	-0.358477	-3.32564	-0.859033	-1.53957	-0.107414	TRUE	FALSE	0.0261731	FALSE	191
ENOSF1	2.55088	0.925711	0.958305	0.775876	0.761132	0.23151	1.98449	-0.0507915	1.36187	TRUE	TRUE	0.0265483	FALSE	192
SULT1A3	-1.48007	-1.79428	-1.4839	-1.01922	-1.47623	-1.48007	-1.48007	-1.48007	-1.48007	TRUE	FALSE	0.026648	FALSE	193
CD4	0.458526	0.501544	0.89155	0.697895	1.78685	0.207914	0.941133	0.400562	0.753841	TRUE	TRUE	0.0266611	FALSE	194
CTSL	2.25419	1.17944	2.03187	0.738702	-0.603706	2.09043	0.299021	-1.13268	0.659078	TRUE	TRUE	0.0267524	FALSE	197
SRP72	1.84662	1.45409	1.40876	1.36344	1.40876	1.40876	0.713399	1.40876	1.40876	TRUE	TRUE	0.0268185	FALSE	198
A0A4X1U8U1	-0.534546	0.281461	-0.612371	-0.558961	-1.52441	-1.60431	-0.502344	-1.27175	-1.04982	TRUE	FALSE	0.026912	FALSE	199
A0A4X1T1S4	1.86772	1.24459	0.699542	1.12968	0.144592	1.28884	1.3864	-0.0242074	-0.100629	TRUE	TRUE	0.0270302	FALSE	200
PSMD8	-1.12572	-0.608187	-0.990009	-1.12138	-1.45235	-0.385406	0.448108	-0.355367	-2.30819	TRUE	FALSE	0.0271161	FALSE	201
PDCD5	-1.9272	-0.985352	-0.914488	-0.803218	-2.04688	-0.945536	0.097533	-0.183952	-0.92895	TRUE	FALSE	0.0272377	FALSE	202
PLD3	0.483396	0.332175	0.812995	0.79937	1.58084	0.210831	-0.0137104	0.871722	1.12859	TRUE	TRUE	0.0273152	FALSE	203
FEN1	3.45403	0.668536	1.2821	2.03566	1.2821	0.661824	1.98693	1.2821	0.172907	TRUE	TRUE	0.0273695	FALSE	204
THBS4	0.93565	0.908975	1.19987	-0.298681	0.584436	0.635793	0.865845	0.0508586	0.593128	TRUE	TRUE	0.027648	FALSE	205
A0A4X1TXK9	1.41022	1.14564	1.43309	1.27539	1.53528	-0.261651	1.57332	0.435395	0.365171	TRUE	TRUE	0.0278693	FALSE	207
CHGA	0.687943	0.633068	1.83461	1.51328	0.866497	-0.16488	0.715534	0.278108	0.225258	TRUE	TRUE	0.028017	FALSE	208
LGMN	1.57007	2.03293	1.69864	1.02103	0.0525727	1.32882	0.423175	0.409	-0.506906	TRUE	TRUE	0.0281214	FALSE	209
A0A4X1T2D9	2.54725	1.20449	0.289108	1.03576	0.962535	3.36674	0.997302	-0.62736	0.250421	TRUE	TRUE	0.0281582	FALSE	210
A0A4X1VXL6	1.19747	0.492855	-0.0358554	1.24145	0.188562	0.292248	0.59564	0.0502393	0.34485	TRUE	TRUE	0.0282789	FALSE	211
A0A4X1TMC6	-0.154306	-0.0821427	-1.04076	-0.73581	-0.286343	-1.43264	-0.222245	-0.492788	0.315783	TRUE	FALSE	0.0287098	FALSE	212
CDK2	-1.76178	-0.815101	-1.5494	-0.82488	-1.54996	-1.60577	-0.370958	0.435987	-0.992093	TRUE	FALSE	0.02884	FALSE	213
ADD1	-1.28109	0.0705773	-0.965724	-0.617176	-1.89723	-0.522464	-0.273234	-1.16131	-1.20501	TRUE	FALSE	0.0296139	FALSE	215
ADK	-0.893816	-0.208382	-1.30565	-0.851065	-0.894486	-0.727842	0.348778	-0.842925	-1.16743	TRUE	FALSE	0.0298078	FALSE	216
PDLIM5	1.6946	0.428142	0.540072	0.790012	0.181657	2.76976	1.32799	1.059	1.90431	TRUE	TRUE	0.0304268	FALSE	217
A0A4X1T3T7	-0.330292	-0.749068	-1.17144	-0.507634	0.181872	-0.740655	-0.354509	-0.403298	0.140806	TRUE	FALSE	0.0307511	FALSE	218
SLC39A10	1.11801	1.69844	1.11801	1.45086	3.06407	1.11801	0.0744194	0.242277	0.486312	TRUE	TRUE	0.030908	FALSE	219
GPHN	-0.413088	-0.282745	0.104826	0.298659	-0.547455	-0.317137	-0.561564	-0.351529	0.891896	TRUE	FALSE	0.0309148	FALSE	220
DHRS11	-0.885716	0.279653	-0.776406	-0.0615372	-1.16364	-0.35671	0.128324	-0.968952	-0.923791	TRUE	FALSE	0.0311533	FALSE	221
A0A4X1SHQ9	0.76609	0.982898	2.47982	1.87918	0.215354	1.94883	-0.183391	-0.20111	0.461202	TRUE	TRUE	0.0312271	FALSE	222
A0A4X1VIG1	-0.872932	-1.70097	-0.445037	-1.0917	-1.02509	-1.18467	0.459873	-1.17861	-1.40623	TRUE	FALSE	0.0316242	FALSE	226
PMAP23	0.23942	1.68251	1.83034	0.225264	0.568791	0.469754	0.0743576	1.27805	0.88339	TRUE	TRUE	0.031649	FALSE	227
A0A4X1TR03	1.68657	0.565467	2.40705	1.19202	1.59822	0.11369	0.954273	-0.192966	0.270807	TRUE	TRUE	0.0316558	FALSE	228
CDH6	1.42181	0.819262	0.289109	-0.10531	0.0427932	0.724195	0.730234	0.204406	0.602655	TRUE	TRUE	0.0317014	FALSE	229
PPP6C	-1.1815	-0.787447	-0.912286	-1.14298	-1.46543	-0.212617	0.609004	-0.314801	-1.18696	TRUE	FALSE	0.0320109	FALSE	230
PDGFRL	1.12449	1.35	1.38518	2.27299	0.0269079	1.4155	0.374745	-0.992621	0.835509	TRUE	TRUE	0.0321123	FALSE	231
FGG	-0.124193	-1.02295	-1.23871	-0.191091	-0.714691	-1.22807	-1.00007	-2.72516	-0.209351	TRUE	FALSE	0.0322142	FALSE	232
NSFL1C	-0.666508	-0.704443	-0.358351	-0.720368	-1.54615	-0.490337	0.347027	-0.760513	-0.903628	TRUE	FALSE	0.0325816	FALSE	234
PLA2G7	1.20162	0.785997	0.6089	-0.615189	0.851279	0.953644	0.957567	-0.186052	0.751618	TRUE	TRUE	0.0327848	FALSE	235
LAMC1	0.28028	0.551175	0.30439	-0.26511	1.08678	0.105811	0.627234	0.680952	0.78285	TRUE	TRUE	0.0329689	FALSE	236
FGB	-1.15599	-0.630552	-0.196119	-0.204045	0.840905	-0.221973	0.159781	0.542167	0.0116457	TRUE	FALSE	0.033214	FALSE	237
MYOC	1.08468	-0.0619356	0.495894	0.734832	1.45298	0.0759569	1.40286	1.84269	0.558444	TRUE	TRUE	0.0336311	FALSE	239
A0A4X1SU44	1.0788	1.00768	1.02685	0.797009	1.44034	1.02886	-0.360724	0.522494	1.14222	TRUE	TRUE	0.0337495	FALSE	241
BMP2K	-1.68501	-1.60958	-1.4207	-1.4207	-0.671402	-1.4207	-0.780956	-1.4207	-1.4207	TRUE	FALSE	0.0338602	FALSE	242
CD9	-0.801327	-1.02842	-0.33973	-0.554256	0.810127	-0.891096	-0.532059	-1.25347	-0.377353	TRUE	FALSE	0.0339896	FALSE	243
GIMAP4	1.85482	0.342285	0.752097	0.150484	-0.203782	1.26097	1.18587	0.748931	-0.0969603	TRUE	TRUE	0.0341068	FALSE	244
GAS6	0.314643	0.25256	1.16809	-0.150732	0.977685	0.544755	0.511271	0.35614	0.52625	TRUE	TRUE	0.0346828	FALSE	247
AHSP	-1.38783	-0.0392637	-0.818154	-0.838419	-0.797888	-0.818154	-0.11113	-0.818154	-1.35689	TRUE	FALSE	0.0347618	FALSE	248
INPP5D	2.62604	-0.0484816	1.53337	0.590249	-0.0807	0.590249	1.70971	0.590249	0.426354	TRUE	TRUE	0.0349536	FALSE	249
PCSK2	1.78526	0.860652	2.65451	2.32187	-0.518741	1.54929	0.357776	0.0383165	-0.215484	TRUE	TRUE	0.0353622	FALSE	252
SEPTIN9	3.46946	0.0844265	1.45118	1.56388	-0.155676	2.40747	1.76256	-0.24708	0.0694568	TRUE	TRUE	0.0356618	FALSE	255
SH3GLB1	-1.73425	-1.58009	-1.86742	-1.58009	-1.58009	-1.58009	-1.58009	0.151499	-0.462553	TRUE	FALSE	0.0357128	FALSE	256
AGO2	-1.03634	-0.106962	-0.581695	-0.00377094	-1.11104	-1.419	0.29769	-0.726159	-1.28677	TRUE	FALSE	0.0358558	FALSE	257
TARS1	-1.24052	-0.774117	-0.634418	-0.485808	-0.494719	-0.634418	-1.56511	-0.634418	0.332122	TRUE	FALSE	0.0360923	FALSE	258
PKM	1.08306	0.161521	1.75034	0.269938	-0.289486	0.260096	0.353353	0.93454	0.685952	TRUE	TRUE	0.0361244	FALSE	259
GABARAPL2	-0.741667	-0.832138	-0.92037	-0.626085	-1.59158	-2.47416	-0.656732	-0.111702	-1.41038	TRUE	FALSE	0.0367896	FALSE	262
HP	-2.05918	0.617339	-0.708982	-0.549562	-1.39514	-0.488356	-0.841736	-2.42443	-0.713128	TRUE	FALSE	0.036929	FALSE	263
LSP1	1.00402	1.11172	2.83372	1.68496	0.244051	0.36224	0.584787	-0.207431	0.0767401	TRUE	TRUE	0.0369455	FALSE	264
A0A4X1VN20	1.36778	0.779491	0.0062818	0.182121	0.411802	0.500866	0.65953	-0.254127	0.464264	TRUE	TRUE	0.0374409	FALSE	266
ST6GAL1	0.527533	1.20877	0.580474	1.0925	-0.0531116	2.20326	-0.293677	0.267095	0.340142	TRUE	TRUE	0.0377602	FALSE	268
ATP2B4	-0.490771	0.0549621	-0.625023	-0.0512427	-0.815714	-1.31627	-1.36809	-1.90753	-2.13496	TRUE	FALSE	0.0378425	FALSE	269
HSPD1	-1.07869	-0.747429	-0.773955	-0.923382	-1.41517	0.630042	-1.242	-0.295638	-0.0740471	TRUE	FALSE	0.0378578	FALSE	270
LOC110258854	0.737514	1.28597	0.994482	1.33313	0.29757	1.47291	0.544134	0.0272974	-0.302257	TRUE	TRUE	0.0380241	FALSE	271
A0A4X1VIF4	-0.131833	1.57066	0.651234	1.08977	0.942355	-0.159668	0.921109	1.53907	0.268153	TRUE	TRUE	0.0381609	FALSE	272
ISG12(A)	-1.12738	-0.671012	-1.16029	-0.887021	-0.217565	-0.307668	-1.1005	-0.0384193	-1.12551	TRUE	FALSE	0.0384695	FALSE	273
RCN1	0.763559	0.532898	0.614124	0.137384	-0.0305584	2.23814	0.40443	0.262635	0.701031	TRUE	TRUE	0.0395549	FALSE	274
CHGB	0.60384	-0.0481146	0.826194	1.94708	0.09544	0.227925	0.621996	0.0648719	0.676637	TRUE	TRUE	0.0398744	FALSE	275
EIF4G2	-0.528753	-0.677583	-0.677583	-0.215738	-0.952192	-0.677583	-1.2692	-0.335624	-0.81169	TRUE	FALSE	0.0399359	FALSE	276
STC2	-0.263636	0.902976	1.34151	0.204524	0.342356	0.880601	0.730506	0.351091	0.479817	TRUE	TRUE	0.0404984	FALSE	279
A0A4X1U7A4	-1.79685	-1.0773	-0.326427	-0.415892	-0.970622	-0.863941	-2.00001	-1.80941	0.436329	TRUE	FALSE	0.0405873	FALSE	280
TFIP11	-0.194255	-0.180393	-0.17168	-0.856721	-0.540058	-0.151016	-1.41154	-1.70179	-0.664999	TRUE	FALSE	0.0408236	FALSE	281
PCNP	-0.0606365	-0.558675	-0.145035	-0.664954	-1.45405	-0.0878229	0.390435	-0.891471	-1.38278	TRUE	FALSE	0.0410099	FALSE	282
RPL35	2.55971	0.688075	0.565575	1.57022	-0.353182	1.74047	1.99651	1.12915	-0.353618	TRUE	TRUE	0.0410486	FALSE	283
AXL	0.0740341	-0.0056817	1.48345	-0.0810083	0.921422	0.610783	0.751136	0.741561	0.676566	TRUE	TRUE	0.0411234	FALSE	284
HMGN1	2.20108	0.722655	1.31352	0.917468	-0.482451	2.13237	1.39666	-0.148463	-0.595272	TRUE	TRUE	0.041762	FALSE	286
TSC22D3	0.863908	0.718148	2.2728	0.718148	0.718148	1.09771	0.264923	0.572387	0.448599	TRUE	TRUE	0.0420195	FALSE	287
TF	-0.407228	0.115121	-0.269435	-0.309995	-0.123368	-0.425466	0.00166052	-1.01387	0.333307	TRUE	FALSE	0.0422439	FALSE	288
A0A4X1W6K9	-1.05101	-0.679294	-0.88848	-0.938992	-0.837968	-0.88848	-0.477435	-0.88848	-1.23572	TRUE	FALSE	0.0425498	FALSE	289
A0A4X1UCB4	-0.512193	0.633096	1.1477	0.765596	0.791379	-0.0680836	0.815442	1.01437	0.225838	TRUE	TRUE	0.0426508	FALSE	290
IPO5	-0.870227	-0.232088	-0.411155	-0.718015	-1.5621	-1.02709	-0.0214416	-0.58981	-1.04248	TRUE	FALSE	0.0427332	FALSE	291
A0A4X1W8Q3	2.65208	0.195213	1.62325	0.930366	0.0435351	0.930366	1.53406	0.930366	0.253003	TRUE	TRUE	0.0428002	FALSE	292
A0A4X1WCG8	0.477283	2.10921	0.197718	0.291216	1.0803	-0.510421	1.22016	0.34461	1.85899	TRUE	TRUE	0.0428061	FALSE	293
TXNL1	-1.46139	-1.00859	0.201394	-1.77409	-0.89429	-1.31792	-0.693654	0.353105	-0.957879	TRUE	FALSE	0.0428173	FALSE	294
JAML	0.452837	0.520868	0.278061	0.66833	0.78554	-0.2307	0.511369	0.358207	1.24005	TRUE	TRUE	0.0432735	FALSE	296
PSMC2	-1.77505	-0.581721	-1.0564	-1.21588	-1.3575	-0.352759	0.293824	-0.380027	-1.26075	TRUE	FALSE	0.0436982	FALSE	298
PSMD3	-1.40802	-0.96464	-1.21407	-1.25878	-1.31998	-0.822352	0.43187	-0.137622	-1.20244	TRUE	FALSE	0.0436998	FALSE	299
A0A4X1STU4	0.682097	-1.10933	-1.16069	-0.69801	-1.09552	-0.485096	-1.70162	-2.2146	-0.0401258	TRUE	FALSE	0.0438726	FALSE	300
SPR	-0.0190785	-1.05992	-0.611406	-1.10754	-1.32424	-0.146074	-0.0661129	0.0956858	-0.886223	TRUE	FALSE	0.043935	FALSE	301
RPS17	2.78388	1.53309	0.827551	1.53309	1.53309	2.97726	2.23863	0.334	-0.602552	TRUE	TRUE	0.0440554	FALSE	303
PGLYRP1	1.44343	0.38599	1.62083	0.965855	0.148885	-0.244608	0.847805	0.231047	-0.12743	TRUE	TRUE	0.0446022	FALSE	305
ACLY	-0.545755	-0.736528	0.176353	-0.148648	-0.887744	-1.23131	-0.0575472	-1.18293	-0.276895	TRUE	FALSE	0.0446158	FALSE	306
NCBP1	-0.683946	-0.412339	-0.540619	-1.23748	-0.674198	-1.46084	-0.331086	0.212209	-1.11482	TRUE	FALSE	0.0447079	FALSE	308
OLA1	-0.292194	-0.954927	-1.34508	-1.36478	-0.908797	-1.05613	0.0423266	-0.262768	-0.266432	TRUE	FALSE	0.0450708	FALSE	309
A0A4X1U6L2	0.254128	-0.744522	-1.67889	-1.02496	0.11014	-1.93457	-0.481387	-2.26601	0.118028	TRUE	FALSE	0.0453378	FALSE	311
APMAP	0.754597	0.56355	0.650889	0.0930442	-0.0931422	0.158175	0.330485	-0.0444775	0.527955	TRUE	TRUE	0.0454765	FALSE	312
EVL	3.35652	-0.363884	1.27081	0.543299	0.085573	0.908808	1.79908	1.72524	0.372399	TRUE	TRUE	0.0455813	FALSE	313
HUWE1	-1.40799	-0.642197	-0.454368	-1.13377	-1.28941	-0.47433	0.311792	-0.502129	-1.1109	TRUE	FALSE	0.045732	FALSE	314
MYH7	0.524614	-0.0746585	0.508807	0.0573388	0.683768	1.55574	1.63687	0.359803	2.06429	TRUE	TRUE	0.0460391	FALSE	315
GSTO1	-0.638844	-0.00612123	-0.51349	-0.166051	-1.37405	0.10679	0.059687	-1.7687	-1.02575	TRUE	FALSE	0.0465217	FALSE	316
A0A4X1TZ82	-0.0150866	0.961737	0.719788	0.0325796	1.78998	0.938214	0.104638	0.582998	1.21174	TRUE	TRUE	0.0465772	FALSE	317
CD3G	0.798252	0.451312	1.2961	1.27971	0.1641	0.544804	0.638295	0.387082	0.0313646	TRUE	TRUE	0.0469186	FALSE	318
ATP7A	-0.162101	-1.13378	-1.34963	-1.65052	-0.92483	-1.34963	-1.56547	-1.34963	-2.52598	TRUE	FALSE	0.0471961	FALSE	320
LOC100525396	0.51748	0.287937	0.29863	0.51748	0.702735	1.59775	0.51748	0.358656	0.6643	TRUE	TRUE	0.0477372	FALSE	322
TRDN	1.31721	0.509569	0.524571	0.509569	0.509569	0.693004	0.31568	0.494566	0.322711	TRUE	TRUE	0.0477868	FALSE	323
TREML2	1.55868	1.16153	0.799512	1.49093	0.246218	0.799512	-0.0426901	0.799512	0.437491	TRUE	TRUE	0.0478913	FALSE	324
ACP6	-0.518187	-1.4453	-0.518187	-0.145505	-0.518187	-0.468321	-0.518187	-2.22997	-0.518187	TRUE	FALSE	0.0483676	FALSE	325
PSMD12	-1.56243	-0.558309	-1.09121	-1.33283	-1.30327	-1.01884	0.547854	-0.161643	-1.1787	TRUE	FALSE	0.0483987	FALSE	326
PFDN2	1.40663	1.27483	1.23821	1.05146	1.2016	1.23821	1.79915	1.23821	-0.148083	TRUE	TRUE	0.048577	FALSE	327
ANXA7	-1.89177	-0.0712733	-0.0507304	-0.273876	-1.09475	-1.96465	-0.629315	-0.591966	0.0408789	TRUE	FALSE	0.0490712	FALSE	329
PSMC6	-1.22274	-0.49849	-1.2243	-0.850843	-1.65392	-1.31554	0.718588	-0.246164	-1.21756	TRUE	FALSE	0.0493295	FALSE	330
