# Supplementary material for: Longitudinal deep multi-omics profiling in a CLN3Δex7/8 minipig model identifies biomarker signatures of disease
Source: Commun Med (Lond). 2026 Mar 3;6:132. doi: 10.1038/s43856-025-01227-5 (PMC12957377; doi:10.1038/s43856-025-01227-5)
Supplement: Supplementary file 12 — Supplementary Data 9 [file 43856_2025_1227_MOESM12_ESM.xlsx]

## Sheet: Sheet1
feature	F1	M1	F2	F3	M2	M3	M4	F4	M5	Protein	Upregulated	Top	p-value	p-value order
GPI	2.49407	2.01406	1.89775	2.16865	2.07241	1.94711	1.15246	1.42818	1.07486	FALSE	TRUE	TRUE	5.51064e-08	1
CTSS	0.721713	0.931389	0.522264	1.16846	1.69796	2.81219	0.8254	1.19772	2.04575	TRUE	TRUE	TRUE	0.000301933	2
pyridoxal	-1.42759	-1.16773	-1.20887	-1.89924	-0.42066	-1.24611	-1.01314	-0.98098	-0.608978	FALSE	FALSE	TRUE	0.000374701	3
DNAAF1	-1.00894	-0.69417	-1.00894	-1.14524	-0.834957	-1.00894	-1.24192	-0.671574	-1.05901	TRUE	FALSE	TRUE	0.000434285	4
CTSB	1.24257	1.34334	0.284432	1.00882	1.86981	0.75095	0.123009	1.36288	1.86728	TRUE	TRUE	TRUE	0.000439228	5
ME1	-1.66231	-1.42715	-1.39164	-0.980338	-2.14123	-1.31936	-1.59164	-1.96242	-1.84086	TRUE	FALSE	TRUE	0.000560523	6
GPE	2.35819	2.22834	1.50568	1.63352	1.85168	1.64447	0.650438	0.926961	1.08296	FALSE	TRUE	TRUE	0.00104248	7
LOC396905	-1.07043	-1.03148	-0.741305	-0.580168	-0.904415	-0.349183	-1.73156	-0.904415	-0.904415	TRUE	FALSE	TRUE	0.00113221	8
BLOC1S1	-1.71885	-1.15015	-1.92052	-1.11258	-0.747566	-1.19874	-1.24734	-0.594203	-1.67934	TRUE	FALSE	TRUE	0.00116039	9
GPC	3.14155	2.34079	2.46646	2.08442	1.81361	0.860139	0.739137	1.25778	0.635511	FALSE	TRUE	TRUE	0.00125783	10
BLMH	-1.35331	-1.28743	-1.88996	-1.03274	-1.5381	-1.06754	-1.37312	-1.16519	-1.85137	TRUE	FALSE	TRUE	0.00129519	11
MYL2	0.14705	1.07324	0.630648	1.38073	1.70002	0.138512	1.42072	2.05692	1.6359	TRUE	TRUE	TRUE	0.00144977	12
TFRC	-1.81585	-1.73458	-0.624617	-0.471368	-0.956157	-0.558595	-1.81095	-1.32547	-2.79178	TRUE	FALSE	TRUE	0.00149503	13
PPM1L	-1.61967	-1.7615	-1.28587	-1.60105	-0.892797	0.105622	-1.4959	-1.738	-0.74628	TRUE	FALSE	TRUE	0.00171373	14
GPNMB	-1.70135	-1.27167	-1.80681	0.318878	-1.09035	1.44463	0.301788	-1.57071	0.0552611	TRUE	FALSE	FALSE	0.00223354	15
IFI30	0.193808	1.45283	0.895695	0.367131	0.78467	1.40215	0.857839	1.12011	2.74834	TRUE	TRUE	FALSE	0.00226438	16
1-palmitoyl-2-docosahexaenoyl-GPE (16:0/22:6)	-3.04055	-1.28484	-0.365785	-0.022603	-1.31859	-1.71577	-1.06491	-1.18127	-0.885434	FALSE	FALSE	TRUE	0.00237265	17
A0A4X1VN60	0.719165	1.02002	0.538331	0.369305	1.29595	0.569855	2.21446	2.76407	1.23131	TRUE	TRUE	FALSE	0.00239791	18
1-palmitoyl-2-docosahexaenoyl-GPC (16:0/22:6)	-1.74068	-0.788709	-0.509234	-0.129897	-1.49228	-0.891379	-0.351586	-0.784404	-0.527145	FALSE	FALSE	TRUE	0.0027537	19
1-oleoyl-2-docosahexaenoyl-GPC (18:1/22:6)	-2.41271	-0.82009	-0.541426	-0.970233	-3.33712	-0.977788	-0.750889	-0.905594	-0.694563	FALSE	FALSE	TRUE	0.00284289	20
1-stearoyl-2-docosahexaenoyl-GPC (18:0/22:6)	-1.64425	-0.907904	-0.368698	-0.173263	-1.74352	-0.909662	-0.442596	-0.652248	-0.501855	FALSE	FALSE	TRUE	0.00288668	21
2-stearoyl-GPE (18:0)	0.979175	2.07626	0.714637	1.72719	1.01613	0.72259	0.298192	0.698741	0.675959	FALSE	TRUE	TRUE	0.00301857	22
MYH7	0.168168	1.33052	0.41869	0.987279	1.91926	0.526487	1.23496	2.37141	1.06424	TRUE	TRUE	FALSE	0.0031714	23
LOC100515118	-2.0488	-0.805596	-0.834395	-0.349388	-1.09998	-0.626674	-1.86386	-1.28908	-0.340456	TRUE	FALSE	FALSE	0.00393491	24
C1QTNF3	-1.88719	-1.7531	-1.55321	-0.922249	-1.12731	0.0378007	0.0883032	-1.07345	-1.63599	TRUE	FALSE	FALSE	0.00429568	25
A0A4X1SP95	-1.60127	-1.42358	-0.499926	-0.404589	-1.25736	-1.31096	-1.28392	-0.696881	-1.65702	TRUE	FALSE	FALSE	0.00473406	26
C4BPA	-1.78352	-0.562599	-0.519903	-1.23954	-1.47071	2.88259	-0.776485	-1.43829	-0.552395	TRUE	FALSE	FALSE	0.00473422	27
LRG1	-1.44876	-1.82512	-2.42245	-1.14508	-0.162605	-0.393303	-1.45096	-1.80733	-1.48541	TRUE	FALSE	FALSE	0.00486109	28
TNNI1	-0.460593	1.02799	0.311077	1.46539	1.45865	0.637733	1.03949	1.25574	0.611143	TRUE	TRUE	FALSE	0.00487778	29
2-palmitoyl-GPC (16:0)	1.07888	1.71319	1.41049	2.30329	1.59257	0.088674	0.454169	0.240374	-0.0191478	FALSE	TRUE	TRUE	0.00563672	30
LBP	-2.01869	-1.66849	-2.26809	-1.03537	-2.50683	-0.250727	-1.11537	-2.34034	-1.61241	TRUE	FALSE	FALSE	0.00572296	31
EVL	1.74325	0.170008	0.908886	0.902858	1.40483	0.132938	0.370864	0.88599	0.393189	TRUE	TRUE	FALSE	0.00587812	32
PMEL	-1.98649	-1.90241	-0.935155	-1.93613	-1.50506	-0.564	0.102329	-1.94134	-0.951876	TRUE	FALSE	FALSE	0.00594573	33
A0A4X1T6I8	-0.0956532	1.36087	2.48674	1.11211	1.81973	0.12705	0.794973	2.22618	1.40934	TRUE	TRUE	FALSE	0.00596694	34
sphingomyelin (d18:2/18:1)	0.295918	2.03577	2.22543	0.413295	0.448777	1.27988	0.597153	0.179973	0.949878	FALSE	TRUE	FALSE	0.0067532	35
oleoyl ethanolamide	0.255495	0.464381	0.543787	1.12382	1.71614	1.09413	1.98183	0.313482	0.232824	FALSE	TRUE	FALSE	0.00734602	36
campesterol	1.70402	2.20198	1.70436	0.68586	0.624932	1.51683	0.679565	-0.0759046	1.11135	FALSE	TRUE	FALSE	0.00742033	37
hydroxypalmitoyl sphingomyelin (d18:1/16:0(OH))	0.600314	0.509306	0.649106	1.2728	0.973734	0.417541	0.166026	0.415692	0.287949	FALSE	TRUE	FALSE	0.00761184	38
A0A4X1UPL6	-1.13276	-1.69502	-1.24262	-1.43065	-0.942327	-0.411325	-0.948163	-0.234473	-1.76369	TRUE	FALSE	FALSE	0.00777314	39
P62802	0.381781	1.5862	0.725409	0.972108	1.66488	-0.403848	2.20118	1.0212	1.5007	TRUE	TRUE	FALSE	0.00808776	40
SAA4	-1.63788	-1.47342	-0.218389	-1.68579	-1.96039	-1.48622	0.341802	-1.82161	-1.46473	TRUE	FALSE	FALSE	0.00836093	41
ITIH3	-2.14656	-1.72325	-1.36726	-1.21315	-1.71228	0.228563	0.00581433	-1.52526	-1.53338	TRUE	FALSE	FALSE	0.00843665	42
catechol sulfate	-0.965291	-0.890763	-0.554025	-3.09129	-0.817648	-1.60446	-0.567033	-2.01497	-1.3138	FALSE	FALSE	FALSE	0.00870542	43
A0A4X1SZS6	-0.464366	-1.4294	-0.354906	-1.36771	-1.1033	-1.62285	-1.24435	-1.42718	-1.30603	TRUE	FALSE	FALSE	0.00896557	44
hydroxy-N6,N6,N6-trimethyllysine	-0.767453	-0.473281	-1.05116	-1.49821	-1.017	-0.494077	-1.58185	-1.53926	-0.982841	FALSE	FALSE	FALSE	0.00906993	45
PDCD6IP	-1.39979	-1.0948	-0.627002	-0.57258	-1.19531	-0.966258	-1.06411	-1.36441	-2.20923	TRUE	FALSE	FALSE	0.00907095	46
(R)-1-methylpiperidine-2-carboxylic acid	0.989646	1.11049	0.603459	0.923604	2.38543	1.01625	1.32043	0.902635	1.2612	FALSE	TRUE	FALSE	0.00977626	47
A0A4X1STJ3	-1.29685	-0.767085	0.120254	-0.0313909	-0.55513	-2.02599	-0.907652	-1.83052	-2.0654	TRUE	FALSE	FALSE	0.010094	48
beta-hydroxyisovalerate	0.833474	2.1972	1.25659	0.77378	2.24542	1.44675	0.524761	1.8035	1.28555	FALSE	TRUE	FALSE	0.0102086	49
MMP7	2.36871	0.929695	1.64102	0.844496	0.923318	0.0138579	-0.0377606	0.864522	2.57843	TRUE	TRUE	FALSE	0.0102146	50
A0A4X1UNN5	-1.07506	-1.77199	-2.42641	-0.0542209	-1.69204	-0.855532	-1.77633	-1.21375	-1.28981	TRUE	FALSE	FALSE	0.0104615	51
IDS	-1.73077	-1.206	-1.50129	-1.33555	-1.09016	-1.50129	-1.50129	-1.66704	-1.96111	TRUE	FALSE	FALSE	0.0106853	52
argininosuccinate	-1.04668	-0.782989	-1.1229	-0.844482	-1.04668	-0.537417	-1.56457	-1.04668	-1.27951	FALSE	FALSE	FALSE	0.0109255	53
S-methylcysteine sulfoxide	1.57435	0.576966	1.66692	1.09325	0.337147	1.93051	0.645912	0.90983	0.500036	FALSE	TRUE	FALSE	0.0115309	54
F5	-0.51507	0.349146	0.926635	0.0953332	-0.0463886	-0.979154	1.5277	0.804628	1.30236	TRUE	TRUE	FALSE	0.0117304	55
A0A4X1V7Z1	-1.15157	-0.648626	0.212475	-0.967267	-1.78462	-1.05439	-1.69413	-1.00946	-1.29086	TRUE	FALSE	FALSE	0.0118745	56
TFG	-0.672427	-1.17228	-1.52519	-0.760317	-0.333685	0.402892	-0.558844	-1.21736	-1.69876	TRUE	FALSE	FALSE	0.0119378	57
isobutyrylglycine	1.78665	1.73663	1.17259	-0.310803	0.853448	0.252103	1.17131	1.2972	0.33919	FALSE	TRUE	FALSE	0.0121095	58
3-formylindole	-1.48638	-0.0917236	-0.685505	-1.37055	-0.775209	-1.3403	-0.662523	-1.17234	-1.65007	FALSE	FALSE	FALSE	0.0123413	59
PCMT1	-1.8296	-0.84387	-1.75733	-1.10365	-2.24494	-0.252688	-1.63417	-1.89915	-1.75766	TRUE	FALSE	FALSE	0.0124716	60
A0A4X1VYY7	-0.626302	-0.75333	-0.832756	-1.41366	-2.70755	0.35954	-0.622223	-1.92446	-0.915353	TRUE	FALSE	FALSE	0.012716	61
A0A4X1TX68	1.55605	-0.744272	1.09261	2.19942	1.52596	0.982629	0.348491	1.52636	0.955504	TRUE	TRUE	FALSE	0.0133696	62
1-arachidonoyl-GPI (20:4)	0.561257	1.08052	0.929847	0.277407	1.46499	0.803603	0.155334	-0.0574894	1.28749	FALSE	TRUE	FALSE	0.0134379	63
1-stearoyl-GPE (18:0)	1.98482	2.15367	1.70895	2.04146	0.477893	0.0271156	0.175599	0.101707	0.354707	FALSE	TRUE	FALSE	0.0135768	64
SULT1A3	-2.09226	-1.83763	-1.83763	-1.83763	-2.05773	-1.83763	-1.63227	-0.517575	-1.83763	TRUE	FALSE	FALSE	0.0136588	65
COL11A1	-1.04335	-0.299504	-0.369322	-0.506545	-0.154113	-0.48661	-0.216998	-0.224085	-0.224201	TRUE	FALSE	FALSE	0.013954	66
PSMB10	-1.44554	-1.02777	-1.71745	-1.97804	-1.40244	-0.144471	0.828566	-1.11136	-1.66738	TRUE	FALSE	FALSE	0.0141585	67
A0A4X1SW08	-0.660597	-0.845081	-0.241589	-1.22496	-1.93602	0.591685	-0.821267	-1.26329	-0.708328	TRUE	FALSE	FALSE	0.0144105	68
1-stearoyl-2-linoleoyl-GPC (18:0/18:2)	0.825239	1.52672	1.78483	0.40614	0.735102	1.03643	-0.152962	-0.251434	0.577344	FALSE	TRUE	FALSE	0.0147811	69
A0A4X1SNR4	-1.29637	-1.40497	-1.40378	-1.49704	0.825281	-0.558317	-1.46356	-0.837062	-1.22099	TRUE	FALSE	FALSE	0.015548	70
sucrose	-0.243563	0.332093	-1.53923	-0.46216	-0.861704	-0.838038	-1.24126	-0.975361	-0.88537	FALSE	FALSE	FALSE	0.0158821	71
BCHE	2.59825	0.79667	0.771498	0.982006	-0.211101	0.0900727	1.70455	0.945925	2.19702	TRUE	TRUE	FALSE	0.0160695	72
1-palmitoyl-2-arachidonoyl-GPI (16:0/20:4)	1.12127	2.12087	1.33239	1.08027	1.50093	0.0406315	0.348144	-0.15611	0.760898	FALSE	TRUE	FALSE	0.0161943	73
A0A4X1SRQ3	0.972046	0.724698	1.08975	1.58317	0.694731	1.01661	-0.112358	0.997477	0.77223	TRUE	TRUE	FALSE	0.0163569	74
sphingomyelin (d18:1/14:0, d16:1/16:0)	1.28371	2.79679	1.04869	1.00396	0.792969	1.59057	0.0358031	-1.05956	1.26223	FALSE	TRUE	FALSE	0.0166524	75
NCKAP1L	0.316431	1.16947	0.190916	0.118381	1.14256	0.638205	1.97949	1.70986	0.487878	TRUE	TRUE	FALSE	0.0167127	76
ITIH3v2	-1.71785	-1.60044	-2.10975	-0.972033	-1.89316	0.107231	-0.24182	-1.50315	-2.24282	TRUE	FALSE	FALSE	0.017105	77
PFDN2	1.51623	1.20304	1.56524	0.247174	1.61425	1.56524	1.56524	2.67057	1.85565	TRUE	TRUE	FALSE	0.0171236	78
1-stearoyl-GPI (18:0)	1.12645	1.45395	0.904364	0.46899	1.86	0.512089	0.274919	-0.302771	1.19911	FALSE	TRUE	FALSE	0.017212	79
1-(1-enyl-stearoyl)-GPE (P-18:0)	4.34546	1.50525	1.31851	1.21917	0.9059	0.75488	0.436631	0.676827	0.26484	FALSE	TRUE	FALSE	0.017302	80
A0A4X1U4J2	-2.26793	-1.16562	-2.12133	-1.31086	-1.87501	0.304737	-0.973965	-1.82773	-1.01307	TRUE	FALSE	FALSE	0.0175267	81
CCL21	0.946818	0.414938	0.663216	0.354377	0.587143	0.201787	0.73123	1.94859	1.98977	TRUE	TRUE	FALSE	0.0178637	82
B4GALT4	-2.58243	-1.23196	-0.143386	0.495703	-2.59576	-0.220232	-0.879328	-1.41504	-1.05564	TRUE	FALSE	FALSE	0.018471	83
ECM1	0.126572	-1.09489	1.41095	0.806493	0.184837	1.66714	0.327864	0.896334	1.91462	TRUE	TRUE	FALSE	0.0185866	84
indoleacetate	-0.489297	-0.077706	-0.875085	-1.90828	-1.31028	-1.1851	-0.172369	-0.772689	-0.522436	FALSE	FALSE	FALSE	0.0186714	85
ascorbic acid 3-sulfate	-0.868271	-1.28599	-1.3132	-1.34689	-0.0397371	-0.581078	-1.23322	-1.42772	-1.62718	FALSE	FALSE	FALSE	0.0188927	86
1-stearoyl-2-oleoyl-GPC (18:0/18:1)	0.193043	1.76659	1.11069	0.85231	0.505914	1.03192	0.126281	-0.0986047	1.16498	FALSE	TRUE	FALSE	0.0204038	87
A0A4X1VGJ5	-2.39977	-0.52985	-0.968628	-0.880095	-2.4506	0.37598	-0.173267	-1.8632	-1.27382	TRUE	FALSE	FALSE	0.020845	88
N1-Methyl-2-pyridone-5-carboxamide	-3.67105	-0.122117	-2.1122	0.119737	-1.09389	-0.620598	-2.3211	-0.933758	-0.0202203	FALSE	FALSE	FALSE	0.0209197	89
LCP1	-2.40044	-1.52773	-1.63687	-1.40651	-1.60278	0.223858	-1.0752	-1.41735	-1.5371	TRUE	FALSE	FALSE	0.0211255	90
B4GALNT1	0.899866	0.648681	1.39869	1.68706	1.11773	-0.583895	0.106412	2.08793	0.689349	TRUE	TRUE	FALSE	0.0212448	91
1-stearoyl-GPC (18:0)	1.27538	2.27255	2.29994	2.20263	-0.276883	-0.187091	0.498248	0.429136	0.539982	FALSE	TRUE	FALSE	0.0213648	92
palmitoyl sphingomyelin (d18:1/16:0)	0.990418	2.39268	0.912307	1.43532	0.447253	1.60976	0.620793	-0.6312	1.45945	FALSE	TRUE	FALSE	0.0216057	93
CRLF3	-1.11169	-1.34983	-1.73676	-1.34983	-1.58796	-0.925198	-0.930654	-1.69611	-1.34983	TRUE	FALSE	FALSE	0.0218502	94
A0A4X1STU4	-0.258335	-0.99003	-1.40734	0.353965	-2.30205	-0.655567	-0.725768	-1.82488	-1.25928	TRUE	FALSE	FALSE	0.021951	95
2-aminophenol sulfate	-0.733416	-1.42577	-1.00037	-1.00037	-0.80422	-1.94252	-0.433264	-1.00037	-1.52813	FALSE	FALSE	FALSE	0.0231505	96
proline	-0.514957	0.586035	-1.38032	-1.46197	-1.8751	-1.16416	-0.167743	-1.08446	-1.12706	FALSE	FALSE	FALSE	0.0234982	97
N-palmitoyl-sphingadienine (d18:2/16:0)	-0.240397	-0.891451	-1.38495	-0.891451	-1.86599	0.114638	-0.595262	-2.38343	-0.891451	FALSE	FALSE	FALSE	0.0237844	98
PLTP	-1.93561	-0.872786	-1.74395	-2.04313	-2.00063	0.655038	-0.849818	-1.8869	-1.61381	TRUE	FALSE	FALSE	0.0238354	99
PTPRC	0.784607	1.379	1.77135	0.15234	1.16263	-0.762578	1.62107	1.75133	0.149114	TRUE	TRUE	FALSE	0.023911	100
NCAM1	-2.00717	-1.24969	-1.42864	-1.14985	-1.75497	0.667022	0.340643	-1.27092	-1.24906	TRUE	FALSE	FALSE	0.0241849	101
sphingomyelin (d18:0/18:0, d19:0/17:0)	-0.275384	1.4576	0.700305	0.725188	0.274722	1.02766	2.32382	0.129411	1.3436	FALSE	TRUE	FALSE	0.0249187	102
leucylhydroxyproline	-2.37794	-0.204141	-1.74758	-1.98848	-1.71554	0.429172	-0.229756	-0.858117	0.337667	FALSE	FALSE	FALSE	0.0255154	103
GSN	-1.8274	-0.827321	-1.9298	-1.24494	-1.28211	0.740829	0.499351	-1.1166	-1.02609	TRUE	FALSE	FALSE	0.0255696	104
THBS1	2.26869	-0.139948	-0.115818	0.852671	1.11226	0.135002	2.24847	0.919019	1.77126	TRUE	TRUE	FALSE	0.0256697	105
A0A4X1SGR7	0.863471	0.736839	0.109758	1.20262	1.42616	0.552289	1.72863	1.7607	1.45363	TRUE	TRUE	FALSE	0.025716	106
A0A4X1SL55	-1.52148	-1.06425	-1.44439	-1.24998	-2.01389	0.0807619	-1.19831	-1.48322	-1.3038	TRUE	FALSE	FALSE	0.0257395	107
LOC100515857	1.41898	1.4179	0.753073	0.346474	2.95337	-0.753704	0.730225	1.25108	0.85946	TRUE	TRUE	FALSE	0.0257548	108
N6-methyllysine	0.937672	0.904862	0.843136	0.815449	2.12992	0.99028	1.05639	1.15367	0.734354	FALSE	TRUE	FALSE	0.0257851	109
ATP5MC3	1.29174	0.882923	1.21202	1.13229	1.52622	1.21202	1.21202	1.94091	0.142622	TRUE	TRUE	FALSE	0.0261793	110
PGAM1	2.23344	1.68121	0.835367	0.901414	1.88038	0.921599	0.162511	1.49764	-0.00120948	TRUE	TRUE	FALSE	0.0262148	111
1-palmitoyl-GPC (16:0)	1.55211	2.0373	1.51972	1.68684	0.165283	-0.111307	0.484507	0.111989	-0.0393736	FALSE	TRUE	FALSE	0.0266838	112
CRAT	0.474244	0.840786	0.965368	1.8793	1.42569	0.965368	0.965368	1.08995	0.471307	TRUE	TRUE	FALSE	0.0268106	113
CLEC12B	2.7897	0.869259	1.1888	1.01833	2.11778	0.752564	0.386361	0.700279	0.532103	TRUE	TRUE	FALSE	0.0268252	114
A0A4X1T6H8	1.02061	0.78078	0.443987	1.10879	1.36851	-0.122749	1.5107	1.81796	1.1054	TRUE	TRUE	FALSE	0.0269325	115
sphinganine	2.91169	1.17991	0.074385	2.15938	1.3967	1.78318	-0.320725	1.32265	-0.0390979	FALSE	TRUE	FALSE	0.0271399	116
PSMA7	-1.61429	-0.840177	-1.23741	-1.75231	-1.36346	-0.0108931	0.930808	-0.856639	-1.43165	TRUE	FALSE	FALSE	0.0279727	117
GDI1	1.85189	1.05108	1.52346	1.20795	2.98144	1.52346	1.52346	1.83897	0.748867	TRUE	TRUE	FALSE	0.0282836	118
PSMA5	-1.52839	-0.77663	-1.25191	-1.70098	-1.08551	-0.146195	0.868127	-0.812868	-1.73511	TRUE	FALSE	FALSE	0.0283135	119
LGALS3	-2.3516	-1.66086	-2.10021	-0.774553	-1.63815	-0.331351	-1.0646	-0.935843	0.159773	TRUE	FALSE	FALSE	0.0289974	120
PAMR1	1.34602	0.0788873	0.508814	0.850277	1.47457	-0.304667	0.589651	1.91308	1.06321	TRUE	TRUE	FALSE	0.0291843	121
ribonate	-1.4201	0.614222	-1.05436	-0.850991	-2.06026	-0.112723	0.0787425	-2.18091	-1.77054	FALSE	FALSE	FALSE	0.0293869	122
p-cresol sulfate	-0.0834197	-0.844531	-0.113791	-2.14433	0.0612758	-1.02894	-0.656441	-1.24902	-1.74749	FALSE	FALSE	FALSE	0.0295501	123
HAMP	1.16041	1.20606	0.575019	-0.289056	1.03188	-0.469944	1.15716	1.53824	1.0394	TRUE	TRUE	FALSE	0.0295698	124
glucuronide of C12H22O4 (1)	-1.50757	-2.37813	-1.50757	-0.721232	-1.50757	-1.50757	-0.258005	-1.50757	-1.51022	FALSE	FALSE	FALSE	0.0297484	125
pentose acid	-0.484399	-0.490975	-2.625	-0.855554	-2.21849	-0.147825	0.159627	-0.796435	-0.523395	FALSE	FALSE	FALSE	0.0300569	126
GPS	3.07664	0.662116	2.21971	1.94565	1.11468	0.534309	0.14779	0.159564	0.00360813	FALSE	TRUE	FALSE	0.0301878	127
CLCA1	-1.90391	-1.69233	-1.8524	-0.848915	-1.5451	1.26733	-1.18153	-1.65702	-0.954863	TRUE	FALSE	FALSE	0.0302826	128
FCMR	-1.00489	-1.56556	-1.66422	-1.07416	-1.45856	0.362497	-0.946131	-1.43198	-1.19215	TRUE	FALSE	FALSE	0.0304297	129
FCGRT	-2.34557	-1.2145	-2.50391	-0.222688	-0.853192	-0.22643	-1.3883	-1.5951	-1.8692	TRUE	FALSE	FALSE	0.0305866	130
PSMB3	-1.34463	-0.927669	-1.23059	-1.58132	-1.17361	-0.259221	0.844472	-0.773865	-1.48395	TRUE	FALSE	FALSE	0.030622	131
CD48	0.0516886	0.291917	1.66248	-0.210738	1.34496	0.0573563	1.95411	1.88093	0.528707	TRUE	TRUE	FALSE	0.0307803	132
XPNPEP1	2.34324	1.32577	-0.43837	0.939647	1.91897	0.783029	1.42181	1.51785	1.63533	TRUE	TRUE	FALSE	0.031015	133
CD5L	-0.845075	-1.84272	-0.308601	0.327491	-0.547208	-1.52683	-1.30186	-0.507651	-1.36113	TRUE	FALSE	FALSE	0.0317196	134
4-acetamidobutanoate	-0.553115	-0.375485	-1.13486	-1.32067	-0.447354	-0.857739	-0.439983	-1.43442	-1.64259	FALSE	FALSE	FALSE	0.0320044	135
PSMB9	-1.44833	-0.825079	-1.36853	-1.52864	-1.10042	-0.0384137	0.815904	-0.962565	-1.39234	TRUE	FALSE	FALSE	0.0322362	136
A0A4X1W1B1	2.64165	0.176548	0.868901	1.34733	1.70244	0.945234	0.833083	1.52495	-0.747583	TRUE	TRUE	FALSE	0.0322936	137
PSMF1	-2.38487	-0.523023	-0.986841	-2.14675	-1.75111	-0.520964	0.02838	-0.447205	-1.00472	TRUE	FALSE	FALSE	0.0325067	138
ANGPTL8	-1.167	1.35703	-0.944921	-2.40867	-0.91652	-0.966225	-1.03382	-1.99404	-0.501182	TRUE	FALSE	FALSE	0.0327085	139
PLXNB1	-2.53546	-1.36109	-1.11635	-0.925873	-1.88049	0.661415	-0.00149477	-1.23605	-1.00062	TRUE	FALSE	FALSE	0.0327391	140
PSMB1	-1.55315	-1.01453	-1.48572	-1.55773	-1.22534	-0.180363	1.01342	-0.663724	-1.51567	TRUE	FALSE	FALSE	0.0328752	141
OGN	-1.58324	-0.0297979	-1.39207	-0.52034	-0.00903317	-0.411861	-0.159606	-0.933521	0.00380726	TRUE	FALSE	FALSE	0.0332037	142
PSMB2	-1.22137	-0.861575	-1.40947	-1.85582	-0.809037	-0.144759	0.962535	-0.679614	-1.9223	TRUE	FALSE	FALSE	0.0334578	143
PSMB8	-1.36731	-0.777851	-1.31283	-1.53391	-1.00948	-0.163269	1.01701	-0.931936	-1.444	TRUE	FALSE	FALSE	0.0338474	144
N-acetylglycine	0.450022	0.845771	-0.246292	2.02836	3.47388	2.61077	0.352254	0.39397	0.434574	FALSE	TRUE	FALSE	0.0343854	145
CTSC	1.38102	0.727801	-0.163044	1.19824	1.05189	-0.435434	0.35838	0.961781	1.30041	TRUE	TRUE	FALSE	0.0343876	146
A0A4X1T429	-1.49025	-0.443176	-0.0518309	0.0223916	-1.06555	-0.578737	-0.927754	-1.32322	-2.94031	TRUE	FALSE	FALSE	0.0345087	147
VDAC1	2.1313	1.17759	1.6036	1.63129	0.535964	0.376329	0.031898	0.968288	0.30998	TRUE	TRUE	FALSE	0.0346178	148
sphingosine	2.91241	1.52442	0.797609	1.94324	1.02876	0.835442	-0.500892	1.11886	0.0631105	FALSE	TRUE	FALSE	0.0346694	149
NRXN1	-1.72905	-1.24786	-1.62812	-0.792557	-1.36137	0.691048	-0.338639	-1.06217	-1.21489	TRUE	FALSE	FALSE	0.0347161	150
quinolinate	-1.24183	-0.621702	-0.741895	-0.343354	-0.137178	0.0258786	-0.0321614	-0.826576	-0.659426	FALSE	FALSE	FALSE	0.0350003	151
lactosyl-N-palmitoyl-sphingosine (d18:1/16:0)	0.589263	1.35251	0.628413	0.756664	0.876984	0.843211	-0.122862	-0.264116	0.815122	FALSE	TRUE	FALSE	0.0356332	152
1-linoleoyl-GPC (18:2)	0.343533	1.33977	1.5611	0.829078	0.365739	0.721768	0.357761	0.221106	-0.271351	FALSE	TRUE	FALSE	0.0356803	153
A0A4X1SRS1	-2.55255	-1.18787	-1.38701	-1.10385	-1.76594	0.971115	-0.830181	-1.6402	-1.13481	TRUE	FALSE	FALSE	0.0358257	154
ANGPTL6	0.0951135	0.813125	0.931484	0.843701	-0.138075	0.473753	1.47721	-0.137551	1.69012	TRUE	TRUE	FALSE	0.035924	155
AZU1	1.05159	1.1924	0.590557	1.0265	2.68876	-0.695499	1.6197	0.996245	0.257731	TRUE	TRUE	FALSE	0.0361614	156
GBA	-0.582026	-1.6474	-2.61003	-2.4021	-2.0545	0.664014	-0.436081	-2.17101	-0.531442	TRUE	FALSE	FALSE	0.0362521	157
HSPA5	-1.51162	-1.0551	-1.6235	-1.32284	-1.55748	0.924631	-0.172195	-1.48931	-1.54525	TRUE	FALSE	FALSE	0.036356	158
COLQ	2.98278	0.330086	0.0961528	0.928993	-0.607035	0.551377	1.00797	1.24079	1.87964	TRUE	TRUE	FALSE	0.036441	159
PSMB4	-1.39677	-1.05881	-1.13596	-1.64081	-1.26839	0.0885155	0.958434	-0.825084	-1.70088	TRUE	FALSE	FALSE	0.0366241	160
ADSS1	1.04285	2.07491	0.101346	3.04893	0.86742	0.86742	0.86742	0.691992	0.297829	TRUE	TRUE	FALSE	0.0366844	161
SAMD8	2.79872	0.406388	1.0187	0.881944	1.3171	-0.350818	0.566308	1.45737	0.57074	TRUE	TRUE	FALSE	0.0368544	162
ISG12(A)	-0.67871	-0.21788	-1.18115	-0.836295	-0.915508	-0.0115203	-1.41178	-0.538742	-0.32883	TRUE	FALSE	FALSE	0.0371436	163
A0A4X1W4H6	-1.61574	-1.05234	-0.932052	-0.729352	-2.5816	1.16242	-0.828681	-2.06582	-1.17585	TRUE	FALSE	FALSE	0.0371707	164
A0A4X1TNK8	1.01885	0.266485	1.09778	0.754116	2.19865	-0.731718	0.324462	0.99203	1.49957	TRUE	TRUE	FALSE	0.037324	165
CXCL16	-0.239011	1.08725	0.950298	0.0808031	1.01043	0.359223	1.0187	1.05222	2.81519	TRUE	TRUE	FALSE	0.0392729	166
sphingomyelin (d18:2/16:0, d18:1/16:1)	0.147009	2.8295	1.10037	0.713684	-0.616162	1.49851	0.540569	0.0485845	1.39665	FALSE	TRUE	FALSE	0.0393753	167
LOC102163838	0.851869	1.71733	0.364374	1.00069	1.93528	0.370482	0.653789	0.179483	-0.109681	TRUE	TRUE	FALSE	0.0395531	168
NAE1	-0.643081	-0.723272	-3.07236	-0.723272	-0.461626	-2.50699	-0.375553	-0.803462	-0.723272	TRUE	FALSE	FALSE	0.0401437	169
quinate	-0.431256	0.115785	-2.47325	-0.760415	-1.9204	-0.306671	0.27834	-0.670346	-0.437396	FALSE	FALSE	FALSE	0.040445	170
PSMA2	-1.60787	-0.735219	-1.03671	-1.70204	-1.08015	-0.383491	1.11037	-0.784085	-1.67607	TRUE	FALSE	FALSE	0.0404818	171
PSMA4	-1.57033	-0.754234	-1.13107	-1.78726	-1.14702	-0.0513418	0.996243	-0.75742	-1.6655	TRUE	FALSE	FALSE	0.0409338	172
APOA2	-1.37138	-1.35094	-1.91194	-1.61656	-1.55462	0.498244	0.335491	-2.57816	-0.42153	TRUE	FALSE	FALSE	0.0410083	173
NCAM1v2	-2.28549	-1.28875	-1.20064	-1.05573	-1.46917	0.679193	0.113757	-1.35525	-1.14502	TRUE	FALSE	FALSE	0.0410315	174
6-hydroxyindole sulfate	-0.418451	-0.315145	-0.5377	-0.908873	-0.485837	-0.816707	-0.93406	-1.0728	-1.04906	FALSE	FALSE	FALSE	0.0412323	175
NCAM1v3	-1.97718	-1.31073	-1.5324	-1.25466	-1.76082	0.678087	0.482822	-1.27519	-1.13119	TRUE	FALSE	FALSE	0.0412877	176
A0A4X1SER7	-0.943866	-0.604298	-0.740152	-1.80823	-0.943866	0.1735	-1.79096	-0.943866	-1.14758	TRUE	FALSE	FALSE	0.0415687	177
MFGE8	2.00912	1.24447	0.786733	-0.446338	0.65858	-0.421239	1.5304	1.23773	0.903394	TRUE	TRUE	FALSE	0.0416871	178
HEXA	1.86602	0.735144	0.116614	0.906037	1.47556	-0.686986	0.681016	0.881602	1.66722	TRUE	TRUE	FALSE	0.0420077	179
AKR7A2	-1.60504	0.0579684	-1.85848	0.123627	-0.496279	-2.07754	0.290067	-0.359713	-2.37991	TRUE	FALSE	FALSE	0.0420292	180
PTI	1.64733	-0.021331	-0.302453	1.31429	2.42637	-0.45204	1.41091	1.4703	1.37309	TRUE	TRUE	FALSE	0.042041	181
1-oleoyl-GPI (18:1)	1.08475	1.1824	0.782317	0.864502	1.11045	0.48158	0.946688	-0.204885	0.530906	FALSE	TRUE	FALSE	0.0421419	182
HEXB	1.57733	0.837557	-0.00673239	1.04507	1.50782	-0.826238	0.765391	0.480161	1.96355	TRUE	TRUE	FALSE	0.0423279	183
TREML2	1.61403	0.70311	1.11768	1.01452	1.52908	1.11768	1.11768	0.41079	1.22085	TRUE	TRUE	FALSE	0.0425133	184
cis-4-decenoate (10:1n6)	1.50398	0.0966581	1.11278	1.8817	-0.176373	1.28829	0.273371	0.543012	0.676245	FALSE	TRUE	FALSE	0.0425397	185
A0A4X1SKW7	1.11968	1.43548	0.989892	0.851093	2.26106	-1.04094	1.40018	1.01513	0.396409	TRUE	TRUE	FALSE	0.0426831	186
A0A4X1T1Y0	-1.8327	-1.53866	-0.867408	-0.325728	-1.00465	-0.588036	-1.04144	-0.730169	0.0127528	TRUE	FALSE	FALSE	0.0427964	187
1-linolenoylglycerol (18:3)	0.625209	0.749514	1.28405	1.40608	-0.403132	0.625209	0.625209	0.212847	0.507769	FALSE	TRUE	FALSE	0.0428247	188
CXCL13	-0.967536	-1.06925	-1.92425	-1.0788	-0.796888	-1.56793	-0.357251	-0.66007	-0.37855	TRUE	FALSE	FALSE	0.0428418	189
GPHN	3.0083	0.735328	1.21751	1.55611	1.70259	-1.35403	0.0469963	1.34967	-0.399017	TRUE	TRUE	FALSE	0.0433798	190
SPN	-0.497003	0.862129	0.665673	0.862129	0.620671	1.05859	1.43633	1.25549	0.862129	TRUE	TRUE	FALSE	0.0434176	191
TWF2	2.76693	0.998464	1.11806	1.27369	2.06258	-0.573727	0.956332	1.92132	-0.300027	TRUE	TRUE	FALSE	0.0435135	192
GASK1B	1.19054	1.3721	0.545973	1.58655	0.554158	-0.0841051	-0.676351	2.52211	1.13946	TRUE	TRUE	FALSE	0.0440085	193
A0A4X1SGN0	-2.00024	-1.65163	-1.88226	-1.24586	-1.62374	1.39946	-1.04033	-1.54974	-0.909787	TRUE	FALSE	FALSE	0.0441556	194
A0A4X1SR94	-1.0004	-1.35536	-2.1628	-0.378517	-1.98688	0.647469	0.625899	-0.891392	-1.28664	TRUE	FALSE	FALSE	0.0444153	195
PSMA6	-1.50687	-0.797211	-1.18792	-1.76243	-1.09935	-0.182493	1.10489	-0.661694	-1.67088	TRUE	FALSE	FALSE	0.0447916	196
ITGB2	-0.126007	1.39909	1.51775	0.453798	0.992395	-0.165474	1.90932	1.18035	0.212366	TRUE	TRUE	FALSE	0.0449209	197
APLP1	-1.32575	-1.94664	-0.583281	-0.9018	-0.689971	0.0946307	0.405834	-1.21208	-0.699239	TRUE	FALSE	FALSE	0.0450018	198
TFPI	1.15928	0.628375	-0.0971973	0.762025	1.7117	-0.252031	0.93022	0.9089	1.74273	TRUE	TRUE	FALSE	0.0450694	199
PSMA3	-1.5055	-0.755469	-1.28816	-1.68025	-1.04371	0.0052626	1.00016	-0.743012	-1.70407	TRUE	FALSE	FALSE	0.045215	200
EIF2A	1.69356	1.21939	1.21939	1.21939	0.832565	1.21939	0.918519	1.52025	1.21939	TRUE	TRUE	FALSE	0.0458221	201
1-oleoyl-GPC (18:1)	0.301635	2.03728	1.78426	1.38142	-0.459311	0.812347	0.607941	0.354112	0.584653	FALSE	TRUE	FALSE	0.0460502	202
EMCN	-2.14768	-0.720557	-1.24556	-1.24556	-1.54347	-1.24556	-1.24556	-0.947648	-1.24556	TRUE	FALSE	FALSE	0.0468389	203
A0A4X1UXV8	-1.21782	-0.914613	-1.52369	-1.19271	-1.34973	0.309582	0.508051	-1.90504	-0.936386	TRUE	FALSE	FALSE	0.0469392	204
NEFL	1.58678	0.840526	0.352067	0.881105	1.29227	0.372778	2.27247	-0.469113	0.242086	TRUE	TRUE	FALSE	0.0472265	205
A0A4X1SFR5	-1.32887	-0.665795	-2.11108	-0.68035	-0.762191	1.49351	-1.03351	-1.58672	-1.08549	TRUE	FALSE	FALSE	0.0475698	206
A0A4X1TR03	0.645719	1.19886	0.266978	1.14348	2.08961	-0.207599	2.42987	1.35201	-0.211404	TRUE	TRUE	FALSE	0.0481516	207
OMD	-1.16863	-0.920308	-0.793343	-0.515626	-0.749802	-0.0962918	0.030008	-0.149124	-0.588442	TRUE	FALSE	FALSE	0.0484094	208
TPI1	2.97449	1.47944	1.04785	2.20144	1.17717	-1.15755	0.0947548	1.7555	-0.335078	TRUE	TRUE	FALSE	0.0484396	209
ZNF207	-0.00588357	1.92198	1.87257	0.938279	-0.175202	0.166071	1.57566	-0.0869321	1.57487	TRUE	TRUE	FALSE	0.0487337	210
arachidonate (20:4n6)	1.72697	0.240668	1.01603	1.92019	1.72314	2.12618	-0.386612	-0.441966	0.302208	FALSE	TRUE	FALSE	0.0489176	211
SLA-DQB1	-0.534881	0.596481	1.57375	2.1235	1.60852	-0.564196	1.16259	1.73916	0.272463	TRUE	TRUE	FALSE	0.0491157	212
PDGFRB	-2.10829	-0.911841	-1.45977	-0.958452	-1.31265	0.59463	-0.359027	-1.06018	-0.517385	TRUE	FALSE	FALSE	0.0491919	213
A0A4X1U902	-0.110932	0.754613	0.052837	0.849802	1.20094	0.535405	3.10952	0.767519	-0.0936668	TRUE	TRUE	FALSE	0.0493724	214
PLXDC1	-2.56227	-1.45328	-1.46967	-1.42816	-1.67564	1.16133	-0.989161	-1.65161	-0.442862	TRUE	FALSE	FALSE	0.0499895	215
