# Supplementary material for: Longitudinal deep multi-omics profiling in a CLN3Δex7/8 minipig model identifies biomarker signatures of disease
Source: Commun Med (Lond). 2026 Mar 3;6:132. doi: 10.1038/s43856-025-01227-5 (PMC12957377; doi:10.1038/s43856-025-01227-5)
Supplement: Supplementary file 13 — Supplementary Data 10 [file 43856_2025_1227_MOESM13_ESM.xlsx]

## Sheet: p-values
P values:
Figure	Panel	Comparison	p-value
Figure 3	B	6-months	2.48e-06
		24-months	5e-08
		36-months	2.858e-05
	C	6-months	2.81e-06
		24-months	0.00095671
		36-months	0.00310714
	D	6-months	0.0942791
		24-months	0.00207832
		36-months	0.00517393
	E	6-months	0.00720633
		24-months	0.0665207
		36-months	0.00700062
	F	6-months	0.0258536
		24-months	0.066165
		36-months	0.0205534
	G	6-months	0.390029
		24-months	0.98436
		36-months	0.0181066
Figure 5	C	6-months	3.1852e-06
		24-months	1.7e-09
		36-months	1.25e-07
	D	CTSS	8.253e-05
		CTSB	1
		GPE	0.00049373
		GPI	0.619321
		sPLS	2.3157e-06
Supplementary Figure 10	A	N/A	0.0166524
	B	N/A	0.0356336
	C	N/A	0.0271401
	D	N/A	0.0346693
	E	N/A	0.0249184
	F	N/A	0.00675315
	G	N/A	0.0368545
	H	N/A	0.0212447
	I	N/A	0.018471
	J	N/A	0.0362521
	K	N/A	0.0420075
	L	N/A	0.0423279
Supplementary Figure 11	A	6-months	0.0033406
		24-months	0.949522
		36-months	0.148623
	B	6-months	0.0011297
		24-months	0.997285
		36-months	0.969358
	C	6-months	0.00498841
		24-months	0.0190041
		36-months	0.0848752
	D	6-months	0.00060255
		24-months	0.37401
		36-months	0.202592
	E	6-months	2.4e-07
		24-months	0.616044
		36-months	0.0937522
	F	6-months	2.2e-07
		24-months	0.998009
		36-months	0.99995
