# Supplementary material for: Longitudinal deep multi-omics profiling in a CLN3Δex7/8 minipig model identifies biomarker signatures of disease
Source: Commun Med (Lond). 2026 Mar 3;6:132. doi: 10.1038/s43856-025-01227-5 (PMC12957377; doi:10.1038/s43856-025-01227-5)
Supplement: Supplementary file 14 — Supplementary Data 11 [file 43856_2025_1227_MOESM14_ESM.xlsx]

## Sheet: Sheet1
	prot_component_1	prot_component_2	metab_component_1	metab_component_2	sPLS_score	genotype	test_set	age
A415_36m	-1.15889	1.0991	-0.755111	1.26667	-1.914	WT	TRUE	36m
A2424_36m	-0.660166	1.1077	-0.945842	0.150068	-1.60601	WT	TRUE	36m
A2424_24m	-1.75175	0.176651	-1.04533	0.385687	-2.79708	WT	TRUE	24m
A2793_36m	0.0121406	0.79897	-0.0738139	0.989944	-0.0616733	CLN3	TRUE	36m
A6512_06m	-0.984919	-1.35953	-0.350546	-1.59948	-1.33547	WT	TRUE	06m
A1408_24m	-1.58867	-0.490582	-1.07169	-0.129963	-2.66035	WT	TRUE	24m
A1408_36m	-1.08624	1.30656	-1.58936	-0.132364	-2.67559	WT	TRUE	36m
A7470_06m	0.718469	-1.16016	1.35549	-0.231933	2.07396	CLN3	TRUE	06m
A5067_24m	1.80754	0.249535	0.958151	0.0576892	2.76569	CLN3	TRUE	24m
A2793_24m	0.783781	0.0897958	0.875943	0.668719	1.65972	CLN3	TRUE	24m
A2333_24m	0.924304	0.625969	1.0543	-0.0493146	1.9786	CLN3	TRUE	24m
A8467_06m	-2.02241	-1.03187	-1.00563	-1.40956	-3.02804	WT	TRUE	06m
A416_36m	0.404381	0.797413	1.2834	1.46977	1.68778	CLN3	TRUE	36m
A1371_24m	-1.70523	0.0113204	-1.8344	0.0532342	-3.53963	WT	FALSE	24m
A2339_36m	1.62349	0.281116	0.0197453	1.1546	1.64324	CLN3	FALSE	36m
A4243_24m	-1.42545	0.396665	-1.07808	-0.0486137	-2.50353	WT	FALSE	24m
A1368_24m	-0.162057	-0.0188308	-0.82618	-0.0517623	-0.988237	WT	FALSE	24m
A1371_36m	-0.0712621	0.980423	-0.527021	0.373332	-0.598283	WT	FALSE	36m
A4244_24m	0.724455	0.515097	0.909015	0.726184	1.63347	CLN3	FALSE	24m
A2794_36m	-1.70782	0.877829	-0.928649	0.323798	-2.63647	WT	FALSE	36m
A7380_06m	2.21131	-1.28909	1.89112	-1.4774	4.10243	CLN3	FALSE	06m
A2342_36m	2.11341	0.688507	1.00472	0.61118	3.11813	CLN3	FALSE	36m
A7468_06m	0.957675	-1.24634	1.68827	-1.10025	2.64594	CLN3	FALSE	06m
A2421_24m	0.569184	0.130538	0.827657	0.833591	1.39684	CLN3	FALSE	24m
A1362_24m	-1.63738	0.487134	-1.54505	0.0815928	-3.18243	WT	FALSE	24m
A8248_06m	-0.839287	-1.96263	-0.401642	-2.43912	-1.24093	WT	FALSE	06m
A1362_36m	-0.71305	0.837245	-2.14977	0.388426	-2.86282	WT	FALSE	36m
A2470_36m	-0.247744	1.75927	0.9088	0.783863	0.661055	CLN3	FALSE	36m
A1406_24m	-0.895462	0.290366	-1.18785	-0.498678	-2.08331	WT	FALSE	24m
A6466_06m	-0.846636	-1.93061	-0.351892	-1.21651	-1.19853	WT	FALSE	06m
A4665_24m	-0.19186	-0.0188744	0.802679	0.171409	0.610819	CLN3	FALSE	24m
A4301_36m	1.28221	0.633381	1.19374	0.948252	2.47595	CLN3	FALSE	36m
A1406_36m	-0.917585	-0.113153	-1.97815	-0.279106	-2.89573	WT	FALSE	36m
A4246_24m	0.815304	0.747811	0.453469	0.772408	1.26877	CLN3	FALSE	24m
A8757_06m	-1.30224	-1.62598	-0.267104	-0.999469	-1.56935	WT	FALSE	06m
A4246_36m	0.174479	1.4186	1.75817	1.44165	1.93265	CLN3	FALSE	36m
A7832_06m	1.51244	-1.55332	0.838909	-1.20914	2.35135	CLN3	FALSE	06m
7176_36m	-0.480671	1.04732	-1.90737	0.504678	-2.38804	WT	FALSE	36m
A2794_24m	-0.630956	-0.116406	-1.51354	-0.0711086	-2.1445	WT	FALSE	24m
A1368_36m	-0.658819	0.563942	-1.28657	0.722399	-1.94539	WT	FALSE	36m
A2183_36m	0.558469	0.80447	1.19723	1.29045	1.7557	CLN3	FALSE	36m
A4247_24m	-1.11974	0.188762	-0.705516	0.0474918	-1.82525	WT	FALSE	24m
A2421_36m	0.670801	1.04828	0.274732	1.16923	0.945533	CLN3	FALSE	36m
A7383_06m	1.32768	-1.00071	2.3561	-1.11529	3.68378	CLN3	FALSE	06m
A8808_06m	-1.36905	-1.78142	-0.974848	-1.59962	-2.3439	WT	FALSE	06m
A2339_24m	1.05032	0.0471673	0.82821	0.949989	1.87853	CLN3	FALSE	24m
A4301_24m	1.34689	-0.159182	0.634002	-0.0144225	1.98089	CLN3	FALSE	24m
A7273_06m	-0.0157977	-0.93869	1.87706	-1.22726	1.86126	CLN3	FALSE	06m
